# Supplementary material for: Translation factor and RNA binding protein mRNA interactomes support broader RNA regulons for posttranscriptional control
Source: J Biol Chem. 2023 Aug 24;299(10):105195. doi: 10.1016/j.jbc.2023.105195 (PMC10562868; doi:10.1016/j.jbc.2023.105195)
Supplement: Supporting Table S1 — A table showing raw sequencing read data for across new and past experiments. [file mmc2.xlsx]

## Sheet: 170714_LC (local)
ORF	GCD11 INPUT REP 1	GCD11 INPUT REP 2	GCD11 INPUT REP 3	GCD11 IP REP 1	GCD11 IP REP 2	GCD11 IP REP 3	LSM1 INPUT REP1	LSM1 INPUT REP2	LSM1 INPUT REP3	LSM1 IP REP1	LSM1 IP REP2	LSM1 IP REP3	PAT1 INPUT REP1	PAT1 INPUT REP2	PAT1 INPUT REP3	PAT1 IP REP1	PAT1 IP REP2	PAT1 IP REP3	PRT1 INPUT REP 1	PRT1 INPUT REP 2	PRT1 INPUT REP 3	PRT1 IP REP 1	PRT1 IP REP 2	PRT1 IP REP 3
__alignment_not_unique	0	0	0	0	0	0	0	0	0	0	0	0	0	0	0	0	0	0	0	0	0	0	0	0
__ambiguous	199205	307662	370236	640183	309693	299046	204052	263378	347374	232394	259482	337163	193141	344731	255418	274919	378132	210476	153341	333762	399346	206861	332988	238458
__no_feature	276666	428065	483724	1058821	571052	565017	290327	436553	424002	518299	756727	807966	257514	435497	380173	749753	704977	517136	393630	406011	577088	489119	475619	539073
__not_aligned	205327	434743	427961	1222622	639502	608420	177733	348209	386683	424527	1118490	624552	118772	198467	153661	218531	232436	222464	1389697	919124	474072	537560	473980	452634
__too_low_aQual	774456	1168896	1277567	2692998	1321712	1285706	754425	1030128	1180077	761906	1685263	1102421	666528	1212494	1065153	1363017	1372499	937965	1770765	1231842	1522653	1568851	1179657	1186039
mapped reads (calculated)	8344181	14183695	15610410	21374946	15009731	12568900	9462547	13104099	15126534	10616974	17561110	16786544	8550336	14768793	13055546	18359376	15593016	12879031	15129871	13872902	17956355	10359778	11700023	13818111
15S_rRNA	0	0	0	0	0	0	0	0	0	0	0	0	0	0	0	0	0	0	0	0	0	0	0	0
21S_rRNA	0	0	0	0	0	0	0	0	0	0	0	0	0	0	0	0	0	0	0	0	0	0	0	0
HRA1	0	0	0	3	0	0	1	2	0	0	1	4	1	1	0	1	1	2	0	0	0	1	0	0
ICR1	56	111	122	705	352	387	68	112	104	285	427	263	62	131	103	295	329	190	187	131	139	512	320	290
LSR1	377843	611030	751293	246608	60566	113312	309480	432291	600654	55256	224843	96202	361136	598229	522149	87459	94261	63738	1260407	551053	735569	43174	112999	38783
NME1	24680	32520	43638	10645	4471	6636	22988	26172	33183	3471	5772	5534	21072	39650	32078	5220	5109	2770	28939	42636	48621	5664	4903	3948
PWR1	0	4	0	2	0	0	0	4	1	2	1	2	0	1	0	1	1	2	3	0	2	5	1	0
Q0010	0	0	0	0	0	0	0	0	0	0	0	0	0	0	0	0	0	0	0	0	0	0	0	0
Q0017	0	0	0	0	0	0	0	0	0	0	0	0	0	0	0	0	0	0	0	0	0	0	0	0
Q0032	0	0	0	0	0	0	0	0	0	0	0	0	0	0	0	0	0	0	0	0	0	0	0	0
Q0045	0	0	0	0	0	0	0	0	0	0	0	0	0	0	0	0	0	0	0	0	0	0	0	0
Q0050	0	0	0	0	0	0	0	0	0	0	0	0	0	0	0	0	0	0	0	0	0	0	0	0
Q0055	0	0	0	0	0	0	0	0	0	0	0	0	0	0	0	0	0	0	0	0	0	0	0	0
Q0060	0	0	0	0	0	0	0	0	0	0	0	0	0	0	0	0	0	0	0	0	0	0	0	0
Q0065	0	0	0	0	0	0	0	0	0	0	0	0	0	0	0	0	0	0	0	0	0	0	0	0
Q0070	0	0	0	0	0	0	0	0	0	0	0	0	0	0	0	0	0	0	0	0	0	0	0	0
Q0075	0	0	0	0	0	0	0	0	0	0	0	0	0	0	0	0	0	0	0	0	0	0	0	0
Q0080	0	0	0	0	0	0	0	0	0	0	0	0	0	0	0	0	0	0	0	0	0	0	0	0
Q0085	0	0	0	0	0	0	0	0	0	0	0	0	0	0	0	0	0	0	0	0	0	0	0	0
Q0092	0	0	0	0	0	0	0	0	0	0	0	0	0	0	0	0	0	0	0	0	0	0	0	0
Q0105	0	0	0	0	0	0	0	0	0	0	0	0	0	0	0	0	0	0	0	0	0	0	0	0
Q0110	0	0	0	0	0	0	0	0	0	0	0	0	0	0	0	0	0	0	0	0	0	0	0	0
Q0115	0	0	0	0	0	0	0	0	0	0	0	0	0	0	0	0	0	0	0	0	0	0	0	0
Q0120	0	0	0	0	0	0	0	0	0	0	0	0	0	0	0	0	0	0	0	0	0	0	0	0
Q0130	0	0	0	0	0	0	0	0	0	0	0	0	0	0	0	0	0	0	0	0	0	0	0	0
Q0140	0	0	0	0	0	0	0	0	0	0	0	0	0	0	0	0	0	0	0	0	0	0	0	0
Q0142	0	0	0	0	0	0	0	0	0	0	0	0	0	0	0	0	0	0	0	0	0	0	0	0
Q0143	0	0	0	0	0	0	0	0	0	0	0	0	0	0	0	0	0	0	0	0	0	0	0	0
Q0144	0	0	0	0	0	0	0	0	0	0	0	0	0	0	0	0	0	0	0	0	0	0	0	0
Q0160	0	0	0	0	0	0	0	0	0	0	0	0	0	0	0	0	0	0	0	0	0	0	0	0
Q0182	0	0	0	0	0	0	0	0	0	0	0	0	0	0	0	0	0	0	0	0	0	0	0	0
Q0250	0	0	0	0	0	0	0	0	0	0	0	0	0	0	0	0	0	0	0	0	0	0	0	0
Q0255	0	0	0	0	0	0	0	0	0	0	0	0	0	0	0	0	0	0	0	0	0	0	0	0
Q0275	0	0	0	0	0	0	0	0	0	0	0	0	0	0	0	0	0	0	0	0	0	0	0	0
Q0297	0	0	0	0	0	0	0	0	0	0	0	0	0	0	0	0	0	0	0	0	0	0	0	0
RDN18-1	0	0	0	0	0	0	0	0	0	0	0	0	0	0	0	0	0	0	0	0	0	0	0	0
RDN18-2	0	0	0	0	0	0	0	0	0	0	0	0	0	0	0	0	0	0	0	0	0	0	0	0
RDN25-1	0	0	0	0	0	0	0	0	0	0	0	0	0	0	0	0	0	0	0	0	0	0	0	0
RDN25-2	0	0	0	0	0	0	0	0	0	0	0	0	0	0	0	0	0	0	0	0	0	0	0	0
RDN37-1	0	0	0	0	0	0	0	0	0	0	0	0	0	0	0	0	0	0	0	0	0	0	0	0
RDN37-2	0	0	0	0	0	0	0	0	0	0	0	0	0	0	0	0	0	0	0	0	0	0	0	0
RDN5-1	2	18	15	14	0	11	2	7	6	0	1	3	2	6	3	0	6	16	15	9	5	0	3	2
RDN5-2	0	0	0	0	0	0	0	0	0	0	0	0	0	0	0	0	0	0	0	0	0	0	0	0
RDN5-3	0	0	0	0	0	0	0	0	0	0	0	0	0	0	0	0	0	0	0	0	0	0	0	0
RDN5-4	0	0	0	0	0	0	0	0	0	0	0	0	0	0	0	0	0	0	0	0	0	0	0	0
RDN5-5	0	0	0	0	0	0	0	0	0	0	0	0	0	0	0	0	0	0	0	0	0	0	0	0
RDN5-6	0	0	0	0	0	0	0	0	0	0	0	0	0	0	0	0	0	0	0	0	0	0	0	0
RDN58-1	0	0	0	0	0	0	0	0	0	0	0	0	0	0	0	0	0	0	0	0	0	0	0	0
RDN58-2	0	0	0	0	0	0	0	0	0	0	0	0	0	0	0	0	0	0	0	0	0	0	0	0
RNA170	45	47	63	165	116	121	35	53	65	50	80	78	28	69	48	89	64	30	69	84	69	138	97	67
RPM1	0	0	0	0	0	0	0	0	0	0	0	0	0	0	0	0	0	0	0	0	0	0	0	0
RPR1	47561	74724	83758	44184	10750	24338	24357	28354	39194	8662	17150	12234	21044	38032	34027	20232	14858	10557	45182	47130	51018	11122	25415	10336
RUF20	21	14	17	26	25	17	10	22	24	24	41	35	19	23	20	40	27	31	33	30	45	20	21	25
RUF21	0	5	1	0	0	0	2	0	1	0	1	3	1	0	0	1	0	0	0	2	1	0	0	0
RUF22	0	0	0	0	0	0	0	0	0	0	0	0	0	0	2	0	0	0	0	0	0	2	0	0
RUF23	0	8	2	4	0	3	1	2	4	0	0	3	5	3	1	0	5	1	15	0	1	0	4	3
RUF5-1	0	0	0	0	0	0	0	0	0	0	0	0	0	0	0	0	0	0	0	0	0	0	0	0
RUF5-2	0	0	0	0	0	0	0	0	0	0	1	0	0	0	0	0	0	0	0	0	2	0	0	0
SCR1	773454	1230952	1417749	154779	51472	89629	547766	695621	932851	31501	127623	42743	575225	1075725	855259	93451	90318	50985	1742210	1113934	1271936	29081	97642	45629
snR10	0	5	6	1	5	2	3	3	3	8	4	6	2	5	8	12	6	10	0	6	11	1	5	2
snR11	9016	12896	11536	45388	20983	23296	10776	12918	17005	16477	59180	24332	8195	16614	14148	19425	17513	13037	25562	11107	16357	11642	43397	18008
snR128	7680	9459	13237	10879	4818	6659	8271	9406	10760	2660	12830	3923	7576	15177	10777	6219	5678	2749	9680	15787	17683	3733	9355	4117
snR13	3493	3443	4675	4081	1728	3049	4963	4217	5367	1185	2492	3344	3576	5496	6282	3246	2172	1196	4900	4991	8072	1952	3239	1889
snR14	2933	3223	3949	979	246	614	1368	1303	1650	265	821	508	1058	2083	1873	459	347	184	1693	1789	2252	233	811	259
snR161	706	933	1009	4731	1842	2809	731	827	1152	662	2541	1158	682	1352	1109	1649	1332	801	1202	1188	1452	1259	3694	1597
snR17a	135065	219514	222457	263727	57667	139096	107538	124863	171358	38133	75891	62553	101870	176359	167857	66159	66905	36082	184822	217404	264020	60563	160686	53604
snR17b	32434	43427	50964	64869	15766	30298	28238	34993	42804	10991	24849	18061	28676	50967	46964	18784	20268	10489	75529	59040	83801	17511	35397	16148
snR18	277	363	448	512	185	323	282	388	406	299	897	628	268	467	509	1837	1384	990	350	420	708	249	300	219
snR189	4293	8757	6709	19827	7548	11176	3590	5776	7719	1636	3001	2609	2937	8257	5962	2954	2239	1631	3349	7896	8595	3980	18478	6516
snR19	55707	114655	132121	225174	63175	118303	61614	84124	109440	67975	203223	80030	63789	117471	90823	88842	112343	71134	190849	117248	141529	52855	111341	42598
snR190	15044	20834	20488	69584	27222	48269	18017	16750	24554	6094	20572	8103	11281	22860	19112	17596	11168	6523	22079	31590	24131	26567	52731	25882
snR191	4431	6234	7358	13796	7608	8136	4874	5730	6981	3246	4641	4745	3826	7635	6776	6162	4088	3048	4439	8244	10465	6369	7282	5708
snR24	237	163	313	392	84	220	182	168	179	130	227	308	268	248	336	259	215	103	273	153	375	151	364	117
snR3	20128	24775	28038	98640	46019	49679	18502	23143	28411	37076	48803	47293	17801	34560	25307	37332	35926	25436	12952	23497	33614	23795	79776	27877
snR30	122397	200276	216452	67767	23103	38146	132216	169242	219163	15618	75766	25574	118849	226446	186324	28165	26482	16919	395006	215974	288934	16022	45636	17397
snR31	3653	4314	4644	14776	7731	9271	3499	3497	4263	2686	6244	5475	2525	5159	4403	7181	4014	2679	2656	5889	7363	4485	10339	6058
snR32	15791	21408	20419	97969	42053	40247	15342	19144	26741	22564	44019	32287	15502	30827	22818	22793	24203	18221	21181	22506	31224	20265	76924	25773
snR33	4307	5397	6310	26787	14792	16099	5059	5101	7157	7315	23395	12739	3613	6439	6081	12805	8271	6820	5706	6256	7464	8052	18712	11287
snR34	4042	5320	5594	21935	7574	13030	3876	3965	6047	3459	10583	6291	3521	5985	5848	6704	5119	3669	3779	5926	8136	5338	14670	6043
snR35	4064	4580	5434	15818	6479	10364	4427	4137	6013	3074	5002	6020	3623	6406	6367	7194	5124	2777	4150	6258	8368	5022	10580	5346
snR36	980	1095	1228	4563	2410	2486	918	972	1350	926	1445	1334	704	1398	1213	1715	1188	810	940	1432	1574	1144	3231	1839
snR37	28908	50995	44246	71826	21430	38933	33755	40183	54935	10831	27114	20578	26378	50275	47358	24500	20877	11676	32412	52648	67738	23282	49056	21375
snR38	14	34	27	41	19	34	11	30	33	17	34	28	11	17	21	39	38	26	19	32	48	25	23	20
snR39	194	158	231	357	106	241	166	167	170	152	345	286	158	215	255	324	272	139	180	196	281	149	241	112
snR39B	984	1280	1862	2707	1124	1276	1182	1743	1485	1468	4047	2245	1638	2656	2089	2075	2603	1271	2367	1980	3632	958	2328	786
snR4	42323	69643	76734	195733	28274	96813	17065	21431	29189	12305	36069	18259	19806	34022	28875	20099	21016	14108	40683	38013	50168	16289	92214	19342
snR40	3399	3063	4103	7700	2620	5110	3278	3233	3312	2080	8888	5052	2987	5261	5652	5560	4930	2085	3090	3879	7096	3293	8900	3318
snR41	410	418	479	816	331	664	333	348	415	264	398	466	348	444	511	659	421	236	301	445	751	417	980	485
snR42	6289	9161	9539	22484	7382	11953	7777	8238	11977	4567	9122	7232	6136	9910	9451	7586	5852	3881	9682	10442	12244	6074	11881	6382
snR43	5176	5774	7736	34598	17068	18084	6548	7492	8459	8630	24879	15127	4888	10521	9706	15411	14030	7779	10156	9283	12612	11958	23204	14249
snR44	2015	2508	3145	7166	3676	4379	2560	2912	3917	2507	9426	4348	1804	3336	3204	4634	3411	2313	3905	3487	4338	2759	4325	3057
snR45	3887	5298	6125	7983	3797	4966	3844	4932	6163	1277	3524	1950	3303	7744	6304	2513	2078	1521	5002	6969	9177	2429	5026	3319
snR46	6125	7911	10112	50294	23587	29790	6083	8305	9663	9129	28264	12669	5221	11600	9167	15872	15565	8787	3387	9279	11939	12891	29113	15546
snR47	290	321	334	642	226	448	353	309	343	358	432	969	313	313	509	936	695	297	233	248	590	361	548	331
snR48	49	119	62	103	44	33	70	85	108	86	107	186	66	91	94	230	177	120	42	93	148	34	43	30
snR49	3428	5041	5923	13414	14439	13268	4826	6488	8443	2969	6963	2711	3757	8081	5957	4670	2852	2980	3742	6838	7333	6066	14391	9726
snR5	1806	1856	2428	11610	5036	7024	1854	1813	2621	2277	6619	4828	1696	2560	2663	8856	5497	3037	1002	2417	3223	2940	6553	3969
snR50	206	244	298	518	168	274	211	247	300	166	857	277	286	444	460	303	380	157	608	340	516	254	527	202
snR51	190	287	339	576	274	250	182	217	268	181	375	350	223	251	314	439	420	286	468	351	510	247	243	226
snR52	652	875	855	1011	125	628	265	242	282	107	222	274	217	270	374	286	216	88	397	338	467	137	856	121
snR53	6	6	5	33	2	11	4	1	4	5	7	7	2	2	2	12	10	7	4	4	3	9	11	0
snR54	53	78	88	82	21	52	51	61	63	33	87	61	51	72	67	61	42	29	65	72	143	22	30	23
snR55	1408	1185	1935	1614	655	1046	1459	1567	1395	607	1524	1241	1237	2249	2010	1217	1113	505	1622	1715	2991	725	1449	627
snR56	68	129	154	98	60	53	78	132	172	68	69	151	87	103	115	179	146	79	57	133	186	44	35	49
snR57	337	417	616	563	423	304	449	547	580	436	1077	688	460	740	559	813	706	481	987	723	1080	337	285	264
snR58	3	11	8	15	14	5	9	4	8	14	21	14	10	13	28	34	25	13	28	18	29	18	7	5
snR59	3	6	7	12	4	4	9	5	3	9	10	27	8	8	10	40	25	14	11	8	17	15	11	8
snR6	2514	1901	3070	675	299	582	1814	1593	1811	374	901	1028	1423	2593	2724	597	448	192	1602	1976	3854	391	580	244
snR60	8	26	13	23	6	10	24	13	24	4	12	12	13	19	17	22	9	3	15	24	24	7	8	4
snR61	26	64	44	83	42	42	24	32	41	37	45	74	20	43	30	156	93	60	28	57	79	33	53	48
snR62	31	76	80	130	43	37	27	41	56	31	21	47	35	57	42	93	74	37	4	69	92	31	44	37
snR63	17583	26312	31317	14205	4075	7212	18987	26611	34969	3071	13710	5016	20460	35044	30754	4576	5608	3910	61698	34439	48940	3037	10013	3678
snR64	138	188	196	283	199	198	165	200	182	127	343	264	181	336	295	361	331	158	285	251	361	185	307	164
snR65	6	16	20	13	3	3	15	20	10	14	11	27	6	16	19	43	28	23	11	22	29	8	4	3
snR66	303	319	469	268	129	159	341	360	423	153	622	309	386	771	674	541	446	241	715	471	776	133	228	136
snR67	502	988	818	713	176	449	258	308	325	164	389	333	270	439	422	602	432	230	289	469	674	227	562	163
snR68	928	1248	1313	2281	505	1007	868	1079	1328	633	581	1207	1114	934	1156	1153	1130	550	719	750	1819	748	1135	631
snR69	338	324	463	491	234	313	451	451	470	203	697	431	315	615	551	538	411	180	508	539	786	320	458	232
snR7-L	0	0	0	0	0	0	0	0	0	0	0	0	0	0	0	0	0	0	0	0	0	0	0	0
snR7-S	0	0	0	0	0	0	0	0	0	0	0	0	0	0	0	0	0	0	0	0	0	0	0	0
snR70	1436	1613	1916	1413	683	978	1998	2152	2724	387	1151	661	1350	2972	2380	695	579	377	2285	2480	3058	490	1399	629
snR71	35	71	55	101	37	59	54	62	75	87	89	174	63	95	63	228	181	120	51	59	122	54	72	41
snR72	38	67	56	149	36	55	45	32	54	43	75	88	48	69	43	91	91	58	53	62	80	49	92	37
snR73	8	7	19	4	4	4	10	13	15	2	9	0	5	10	13	7	11	5	13	16	35	3	2	4
snR74	17	12	21	16	9	15	23	18	18	8	33	15	13	16	38	29	25	7	34	24	35	7	10	17
snR75	19	29	19	28	5	15	17	14	23	6	14	28	15	17	15	14	20	9	14	11	29	14	30	12
snR76	270	406	505	536	345	287	389	521	603	308	348	490	391	749	501	621	589	380	723	661	909	240	384	224
snR77	214	203	338	298	162	240	237	245	209	223	567	511	250	354	344	510	466	194	200	303	508	155	262	161
snR78	45	113	92	146	32	44	65	85	99	98	16	161	111	48	77	138	124	38	41	92	132	33	60	35
snR79	181	308	299	315	118	140	321	406	383	166	502	398	295	503	582	540	384	212	195	351	714	137	185	114
snR8	5341	6186	8425	37690	18906	22260	6171	6549	8982	8820	29662	14702	5695	10622	8897	18616	16217	9716	11734	9021	10877	12256	26133	13457
snR80	5689	4708	6362	43131	4453	21225	2186	1867	2779	3449	4380	7265	2282	2074	2749	6999	5307	2764	1035	2123	4220	4625	20465	4074
snR81	5816	5752	8349	26936	9292	12176	6456	7001	9377	6412	10366	8850	5632	10281	8788	9602	9215	4795	7488	10579	13257	8004	15501	7676
snR82	17469	23828	26923	149655	37988	67613	17290	19239	29071	15770	63360	24035	15713	27101	24622	29535	30975	15388	35404	31061	36032	34802	85376	25203
snR83	62143	113564	123996	254646	77559	100607	84497	121650	169287	67486	151545	88449	78555	138013	114030	74460	83274	55078	91863	150632	180143	57113	112040	48597
snR84	10899	14490	17985	7485	2550	4577	11246	11942	16214	1579	5972	2737	8649	15158	14333	2723	2247	1461	31261	16630	21203	1780	4289	1968
snR85	843	1345	1393	6379	2846	3287	898	1202	1545	1139	2569	1624	764	1634	1181	1907	1861	851	864	1622	1931	1679	4138	2053
snR86	83807	133760	150397	437100	85709	179413	93074	137784	177599	60214	312575	87936	98559	168679	139902	66915	86829	50593	447966	138674	175934	56367	182636	50448
snR87	56	46	65	97	53	50	60	92	102	94	189	147	46	80	77	139	134	98	130	108	94	49	52	40
snR9	2034	2707	2760	9881	5601	6490	2016	2170	3011	2505	4674	5903	1814	3196	3119	6865	4872	2712	1410	2838	3853	4135	8675	4557
SRG1	510	1088	944	1456	511	705	350	573	502	656	1195	1060	323	684	429	1330	1286	784	564	660	804	494	893	392
tA(AGC)D	1	1	1	0	1	2	0	1	2	0	1	4	0	0	1	3	1	1	0	1	6	1	0	3
tA(AGC)F	0	0	0	1	0	1	0	0	0	0	1	0	1	0	0	1	0	0	0	1	0	0	0	0
tA(AGC)G	2	3	2	3	1	4	0	1	4	1	0	4	3	3	1	4	1	0	6	0	0	1	0	1
tA(AGC)H	2	16	7	4	4	1	7	11	10	4	4	6	7	11	11	7	1	2	6	11	20	4	0	0
tA(AGC)J	0	4	4	0	1	2	1	0	1	0	0	1	1	1	3	2	0	0	0	6	5	1	0	1
tA(AGC)K1	0	0	0	0	0	0	2	2	0	1	0	1	0	1	0	3	0	0	1	1	2	0	1	0
tA(AGC)K2	0	0	0	0	0	0	0	0	0	0	0	1	0	0	0	1	0	0	0	0	0	0	1	0
tA(AGC)L	2	3	3	9	14	3	6	2	10	8	7	20	5	6	6	19	10	3	0	12	17	9	9	11
tA(AGC)M1	0	2	2	0	1	0	1	0	2	0	0	0	1	0	0	1	0	0	4	0	0	0	0	1
tA(AGC)M2	0	0	1	0	0	0	1	0	1	0	0	0	1	0	0	0	0	0	0	0	1	0	1	1
tA(AGC)P	2	1	4	14	6	6	1	8	2	7	17	14	4	8	6	7	9	6	0	2	7	10	5	2
tA(UGC)A	4	7	6	19	6	9	2	6	5	0	6	6	3	8	7	6	5	4	12	4	11	5	8	3
tA(UGC)E	18	31	51	139	48	68	37	40	30	56	73	54	19	43	25	70	71	18	81	72	97	58	42	28
tA(UGC)G	1	2	0	2	0	1	0	3	1	0	2	1	0	1	1	2	2	0	2	0	2	0	3	1
tA(UGC)L	0	0	1	2	3	1	3	0	2	3	4	3	0	1	0	1	3	1	0	2	8	4	1	1
tA(UGC)O	1	5	0	0	1	1	2	2	2	0	0	0	0	3	2	0	2	0	7	2	2	1	0	0
tA(UGC)Q	0	0	0	0	0	0	0	0	0	0	0	0	0	0	0	0	0	0	0	0	0	0	0	0
tC(GCA)B	0	0	0	0	0	0	1	0	0	0	2	0	0	0	0	0	0	0	0	0	2	2	2	0
tC(GCA)G	12	13	18	3	2	1	10	11	10	0	0	2	10	20	12	4	2	1	71	13	34	1	1	0
tC(GCA)P1	0	3	1	2	2	3	1	0	0	0	0	1	0	0	1	0	1	0	0	0	1	0	1	0
tC(GCA)P2	0	3	0	0	1	0	0	0	3	0	0	0	0	0	0	0	0	0	0	0	0	1	0	0
tC(GCA)Q	0	0	0	0	0	0	0	0	0	0	0	0	0	0	0	0	0	0	0	0	0	0	0	0
tD(GUC)B	0	1	1	4	1	2	0	0	2	2	3	5	0	1	1	1	4	1	0	1	2	0	3	1
tD(GUC)D	0	1	4	3	3	5	2	3	2	3	7	5	6	5	1	3	1	5	4	2	2	4	2	4
tD(GUC)G1	2	2	2	10	6	8	7	2	8	2	3	9	3	1	2	16	3	6	0	4	7	13	4	2
tD(GUC)G2	11	3	20	29	13	12	9	12	17	6	21	7	6	21	18	10	6	10	20	17	19	19	9	17
tD(GUC)I1	17	12	11	22	16	15	6	11	9	7	25	19	4	13	7	24	14	7	12	16	25	21	4	6
tD(GUC)I2	4	8	14	19	5	8	3	3	7	7	11	13	3	8	10	17	13	3	5	3	6	15	4	5
tD(GUC)J1	4	5	5	15	10	6	3	1	7	5	6	3	3	5	6	5	10	10	0	6	10	6	2	4
tD(GUC)J2	1	0	1	2	0	0	1	1	1	0	1	1	1	0	2	2	2	1	4	1	2	4	1	0
tD(GUC)J3	1	1	5	7	6	4	1	6	2	10	4	6	4	3	5	5	5	6	6	1	1	5	1	4
tD(GUC)J4	0	1	2	3	2	2	1	1	1	0	1	3	1	1	0	4	2	0	0	2	2	1	1	1
tD(GUC)K	0	0	2	1	0	1	1	1	1	1	2	1	0	2	1	1	1	1	0	3	1	1	0	1
tD(GUC)L1	5	2	0	1	0	0	2	3	2	1	3	1	2	1	0	4	2	1	1	0	1	1	0	3
tD(GUC)L2	0	2	1	1	1	1	0	1	2	0	0	0	0	0	1	1	1	0	2	1	0	0	0	1
tD(GUC)M	4	3	13	21	17	12	6	5	11	8	10	8	4	4	9	16	7	8	5	14	16	10	5	2
tD(GUC)N	14	44	28	118	34	46	9	20	29	14	23	27	11	21	24	33	47	25	15	34	30	43	39	36
tD(GUC)O	15	26	30	16	7	5	20	17	13	6	31	15	12	15	14	11	12	12	14	19	29	9	9	9
tD(GUC)Q	0	0	0	0	0	0	0	0	0	0	0	0	0	0	0	0	0	0	0	0	0	0	0	0
tE(CUC)D	0	0	0	0	0	0	0	0	0	0	0	0	0	0	0	0	0	0	0	0	0	0	0	0
tE(CUC)I	6	3	1	2	0	6	3	1	3	2	3	0	3	3	6	1	5	2	21	3	10	1	2	2
tE(UUC)B	1	0	1	0	1	0	0	1	0	0	0	2	0	0	2	1	0	0	1	0	0	2	1	0
tE(UUC)C	7	10	8	7	10	5	10	17	16	7	14	10	10	23	13	7	8	7	19	20	24	9	3	3
tE(UUC)E1	9	15	21	46	18	25	10	9	13	9	28	13	10	12	5	14	11	4	9	22	17	19	18	10
tE(UUC)E2	61	73	101	308	59	154	54	43	56	46	134	59	21	72	25	41	46	31	142	74	63	65	151	32
tE(UUC)E3	1	0	1	0	0	0	2	2	3	0	0	0	0	1	0	0	0	0	0	1	0	1	0	0
tE(UUC)G1	39	49	71	134	73	64	67	84	105	81	102	108	39	62	52	168	137	99	28	103	150	90	35	50
tE(UUC)G2	1	1	0	0	0	0	1	3	0	2	0	0	0	0	0	1	0	1	0	1	3	1	2	0
tE(UUC)G3	2	1	2	1	0	1	6	2	4	0	0	1	7	6	3	0	1	0	10	1	3	0	0	0
tE(UUC)I	1	5	4	2	0	1	5	0	2	0	6	2	1	3	3	1	4	0	0	1	2	3	4	0
tE(UUC)J	2	4	2	5	1	3	2	5	6	2	2	0	2	5	4	4	2	2	8	7	8	2	2	2
tE(UUC)K	3	9	4	2	2	1	6	12	2	4	3	4	2	6	5	4	4	1	12	8	7	4	3	2
tE(UUC)L	0	1	3	4	0	0	0	2	1	1	0	0	0	1	4	0	0	1	2	2	0	2	1	0
tE(UUC)M	3	6	2	10	2	2	3	1	11	3	5	1	3	8	7	6	6	2	37	4	7	7	0	2
tE(UUC)P	2	0	5	8	2	2	0	2	0	7	7	2	1	0	0	4	3	3	4	2	3	5	3	5
tE(UUC)Q	0	0	0	0	0	0	0	0	0	0	0	0	0	0	0	0	0	0	0	0	0	0	0	0
tF(GAA)B	2	4	6	18	8	6	4	3	6	4	7	4	2	6	2	7	1	7	8	9	10	7	4	7
tF(GAA)D	5	7	6	3	4	9	4	13	17	6	10	8	5	10	8	10	9	5	7	4	10	11	7	3
tF(GAA)F	2	3	7	4	6	5	2	3	4	2	1	1	2	3	4	4	0	3	0	4	2	5	1	4
tF(GAA)G	19	19	32	14	8	6	22	27	31	7	5	11	10	43	35	8	2	4	36	31	39	12	6	6
tF(GAA)H1	24	21	26	11	10	6	20	34	56	2	4	11	16	42	31	10	5	4	27	25	49	7	2	1
tF(GAA)H2	2	3	5	3	5	3	5	3	3	0	0	2	1	4	0	6	1	0	9	4	6	5	4	5
tF(GAA)M	3	6	1	0	0	1	1	1	4	0	1	0	1	4	2	1	1	0	1	2	5	1	0	0
tF(GAA)N	1	3	0	2	2	0	0	1	0	1	4	1	2	1	2	3	2	2	8	9	6	5	3	2
tF(GAA)P1	62	99	132	79	35	21	91	90	135	54	78	64	59	101	86	74	49	40	81	159	148	50	23	29
tF(GAA)P2	2	4	2	4	0	3	1	4	5	5	6	1	2	1	5	3	5	3	17	4	4	2	1	1
tF(GAA)Q	0	0	0	0	0	0	0	0	0	0	0	0	0	0	0	0	0	0	0	0	0	0	0	0
tG(CCC)D	125	90	123	8	15	10	104	121	135	3	28	5	193	406	318	5	4	3	1139	129	256	3	12	10
tG(CCC)O	175	85	204	15	21	11	108	108	153	9	24	19	211	338	246	18	10	11	812	144	312	6	18	15
tG(GCC)B	1	1	1	0	0	0	0	2	0	1	3	0	0	1	1	0	0	0	0	0	3	0	1	0
tG(GCC)C	1	1	0	4	1	3	0	0	1	0	3	0	0	1	0	1	1	0	0	0	4	0	1	0
tG(GCC)D1	0	0	3	2	3	1	0	0	0	0	0	0	1	0	5	0	0	0	0	2	3	0	1	1
tG(GCC)D2	40	35	82	108	34	57	35	35	43	35	63	71	26	51	33	76	66	37	27	50	56	65	30	30
tG(GCC)E	2	5	8	11	1	6	3	5	4	3	2	4	5	3	4	7	7	2	0	4	5	1	8	3
tG(GCC)F1	2	1	2	7	0	1	1	4	1	2	4	2	3	7	1	2	2	1	4	2	0	2	1	0
tG(GCC)F2	50	43	69	79	46	43	79	67	97	29	72	71	65	95	85	82	67	53	125	117	176	45	27	44
tG(GCC)G1	3	13	3	1	3	1	3	9	15	2	3	7	4	8	6	6	8	6	2	11	11	4	1	2
tG(GCC)G2	2	2	8	12	2	15	8	8	12	7	12	3	5	11	8	16	11	3	3	4	9	9	4	9
tG(GCC)J1	1	10	6	1	0	2	3	1	6	1	4	4	0	3	3	3	2	0	38	1	5	2	1	1
tG(GCC)J2	4	4	7	8	11	4	4	16	16	6	23	7	4	9	9	6	6	5	12	17	10	8	3	2
tG(GCC)M	0	0	0	0	0	0	1	0	0	0	0	0	0	0	1	0	0	0	0	0	1	0	0	0
tG(GCC)O1	1	0	0	0	0	0	0	0	1	0	1	0	0	1	1	0	0	0	0	0	1	1	0	0
tG(GCC)O2	4	1	10	6	6	3	6	7	8	2	19	3	4	7	9	2	6	1	50	15	8	1	5	3
tG(GCC)P1	48	83	73	230	117	125	67	64	93	65	160	99	23	65	59	116	92	34	66	66	69	205	96	104
tG(GCC)P2	4	6	5	15	5	4	2	2	4	4	2	5	3	7	4	9	6	2	8	3	3	13	6	3
tG(UCC)G	2	2	1	1	3	0	1	2	2	0	0	3	1	1	1	3	1	1	2	0	6	3	0	2
tG(UCC)N	1	5	10	7	5	1	4	4	10	9	4	5	4	6	7	7	4	4	7	6	13	24	1	5
tG(UCC)O	0	1	4	2	1	0	1	0	1	0	1	3	0	0	0	0	4	1	3	1	0	1	1	1
tG(UCC)Q	0	0	0	0	0	0	0	0	0	0	0	0	0	0	0	0	0	0	0	0	0	0	0	0
tH(GUG)E1	8	12	10	25	3	4	1	4	4	7	3	2	1	2	1	7	2	1	7	7	4	11	8	4
tH(GUG)E2	10	20	26	22	20	21	6	22	31	21	43	24	13	18	18	35	23	23	27	28	36	23	15	11
tH(GUG)G1	3	1	5	2	0	0	2	7	1	0	1	1	2	2	1	1	1	0	0	6	1	5	0	1
tH(GUG)G2	910	1955	1781	1394	459	430	845	1244	1594	424	2038	552	916	1547	1190	483	620	353	2904	1694	2284	600	712	380
tH(GUG)H	0	5	0	0	0	1	0	0	1	0	0	1	0	0	0	2	0	0	7	0	1	0	0	0
tH(GUG)K	4	3	5	17	7	4	2	4	4	4	7	5	1	4	1	5	3	4	3	2	10	17	2	7
tH(GUG)M	4	5	7	12	6	9	1	8	2	5	8	7	1	7	6	3	5	8	17	13	9	12	3	4
tH(GUG)Q	0	0	0	0	0	0	0	0	0	0	0	0	0	0	0	0	0	0	0	0	0	0	0	0
tI(AAU)B	0	0	0	0	0	0	0	0	0	0	0	0	1	0	0	0	0	0	6	0	0	1	1	0
tI(AAU)D	2	1	1	1	1	1	0	1	0	0	0	1	0	0	4	2	1	0	0	0	0	3	0	0
tI(AAU)E1	3	7	4	5	2	3	1	0	3	1	3	1	1	2	1	1	1	1	7	1	3	3	2	0
tI(AAU)E2	3	7	11	31	17	7	4	4	7	3	12	4	1	2	6	8	12	1	6	20	18	31	7	7
tI(AAU)G	6	12	19	62	36	34	11	11	33	17	23	31	8	20	21	24	28	18	36	30	35	65	20	14
tI(AAU)I1	0	0	0	0	0	0	0	0	0	0	0	0	0	1	0	0	0	0	0	1	2	0	0	0
tI(AAU)I2	4	5	0	1	1	0	2	1	2	0	4	0	2	2	3	2	1	1	0	2	4	0	2	0
tI(AAU)L1	4	0	1	1	0	0	2	2	2	0	0	3	1	1	0	1	2	0	6	1	2	1	0	2
tI(AAU)L2	0	0	1	2	0	0	0	0	0	0	1	0	0	0	1	0	0	2	0	0	1	0	0	0
tI(AAU)N1	0	1	0	0	1	1	3	0	0	1	2	0	0	0	0	0	0	0	4	0	0	0	2	0
tI(AAU)N2	0	1	0	8	0	1	1	0	0	0	2	1	2	3	0	0	0	0	0	0	1	0	0	0
tI(AAU)P1	27	38	43	14	15	6	42	43	62	18	19	20	32	46	34	5	10	8	76	61	88	12	7	4
tI(AAU)P2	1	1	0	0	1	1	1	3	1	0	0	2	0	2	1	1	0	2	4	0	7	2	0	0
tI(GAU)Q	0	0	0	0	0	0	0	0	0	0	0	0	0	0	0	0	0	0	0	0	0	0	0	0
tI(UAU)D	71	165	97	13	8	6	76	78	126	7	5	5	34	111	88	5	3	5	274	138	122	14	8	5
tI(UAU)L	135	247	196	4	6	3	115	142	215	6	4	8	73	226	141	6	3	1	685	325	230	4	4	5
tK(CUU)C	0	0	0	0	0	0	0	0	0	0	0	1	0	0	0	0	0	0	0	0	0	0	0	0
tK(CUU)D1	3	1	2	1	1	1	1	2	1	1	1	1	0	1	3	2	2	2	0	5	2	0	1	2
tK(CUU)D2	0	0	0	0	0	0	0	0	0	0	0	0	0	0	0	0	0	0	0	0	0	0	0	0
tK(CUU)E1	442	332	586	947	248	484	261	219	359	111	252	214	148	256	255	267	192	116	253	526	517	428	256	183
tK(CUU)E2	12	19	14	25	13	8	9	12	14	7	18	19	8	18	4	20	16	10	10	17	26	22	4	6
tK(CUU)F	1	2	0	4	5	3	3	5	3	1	5	3	3	0	0	0	7	2	0	0	0	6	4	3
tK(CUU)G1	1	0	2	5	1	0	6	3	6	1	6	2	0	0	5	3	1	2	4	8	4	0	0	0
tK(CUU)G2	0	0	0	0	0	1	0	1	0	0	1	0	0	1	0	0	0	0	0	0	1	1	0	1
tK(CUU)G3	2	0	2	4	2	7	6	1	8	3	11	5	4	5	2	7	6	4	2	10	9	4	3	3
tK(CUU)I	2	1	2	5	1	1	1	2	3	0	0	1	2	1	0	1	1	1	14	2	6	5	0	0
tK(CUU)J	2	0	1	0	2	3	0	0	2	2	5	7	1	2	3	12	6	8	0	3	1	6	1	1
tK(CUU)K	13	36	27	20	13	21	18	17	32	12	36	22	18	22	23	26	16	8	8	39	44	40	11	15
tK(CUU)M	5	17	14	17	22	11	14	12	15	12	11	24	14	18	12	24	22	11	17	40	46	15	5	15
tK(CUU)P	1	4	2	1	0	3	0	1	1	1	7	1	0	2	2	2	1	4	2	4	6	4	1	1
tK(UUU)D	12	16	39	26	23	16	21	29	26	20	23	27	23	29	17	34	22	22	5	33	41	35	7	13
tK(UUU)G1	18	20	16	41	32	19	11	14	22	15	16	25	12	17	10	41	31	11	12	15	26	75	13	17
tK(UUU)G2	6	6	11	7	8	5	6	3	6	4	2	6	3	14	6	8	18	3	13	3	11	15	5	8
tK(UUU)K	24	29	53	26	25	16	25	18	36	9	21	21	21	36	38	15	10	8	25	48	37	44	9	12
tK(UUU)L	6	11	1	4	10	3	11	7	8	10	2	8	8	9	7	15	4	8	14	17	18	8	3	7
tK(UUU)O	81	65	91	321	268	172	76	65	89	124	143	148	60	97	92	204	209	86	81	135	147	578	121	164
tK(UUU)P	2	2	8	3	2	3	5	11	7	1	1	5	2	5	5	9	4	2	0	9	8	6	0	4
tK(UUU)Q	0	0	0	0	0	0	0	0	0	0	0	0	0	0	0	0	0	0	0	0	0	0	0	0
tL(CAA)A	17	18	26	10	6	1	12	18	33	5	3	4	7	25	23	10	5	2	25	26	27	4	1	2
tL(CAA)C	0	0	0	0	0	0	0	0	0	0	1	0	0	0	0	0	0	0	0	0	0	0	0	0
tL(CAA)D	43	35	59	5	9	2	33	27	51	9	11	11	29	42	32	12	10	2	58	50	55	5	2	1
tL(CAA)G1	39	57	37	5	5	2	40	46	52	6	6	3	21	43	47	6	3	4	51	50	61	6	3	3
tL(CAA)G2	3	2	6	9	10	5	3	4	8	5	7	3	8	9	9	10	9	2	6	12	19	4	2	3
tL(CAA)G3	1	3	1	1	0	0	0	1	0	0	0	1	0	0	0	2	0	0	0	0	4	0	1	0
tL(CAA)K	0	0	2	0	0	0	4	2	3	0	0	0	2	0	2	2	1	1	11	2	1	0	0	0
tL(CAA)L	57	81	106	16	12	11	57	72	74	9	26	15	42	82	63	24	18	7	141	91	144	12	7	2
tL(CAA)M	3	2	6	7	5	6	6	1	5	1	7	8	4	1	3	10	15	9	26	3	7	5	1	0
tL(CAA)N	3	4	8	6	3	8	9	4	11	4	10	11	4	3	4	11	4	14	3	9	12	6	3	8
tL(GAG)G	19	18	12	31	13	14	16	19	10	6	18	7	15	25	19	12	12	10	54	17	12	20	15	15
tL(UAA)B1	3	6	1	3	1	0	2	1	3	0	2	2	1	0	0	4	1	0	2	1	4	3	0	0
tL(UAA)B2	0	1	7	3	2	6	2	4	8	5	5	6	4	2	0	2	7	6	6	11	8	2	0	1
tL(UAA)D	3	5	1	3	1	2	6	0	1	0	4	3	1	1	2	3	0	1	2	3	2	4	1	2
tL(UAA)J	5	3	4	6	2	4	4	3	3	2	3	3	3	3	3	4	3	2	5	3	3	2	4	0
tL(UAA)K	3	0	2	0	0	0	0	0	1	2	0	0	0	1	0	1	0	0	3	2	4	1	3	1
tL(UAA)L	9	7	7	7	9	3	4	9	9	1	5	8	4	4	4	3	6	3	16	6	8	6	7	3
tL(UAA)N	3	6	6	2	4	2	1	2	2	0	1	1	2	4	3	3	1	4	5	4	10	5	0	1
tL(UAA)Q	0	0	0	0	0	0	0	0	0	0	0	0	0	0	0	0	0	0	0	0	0	0	0	0
tL(UAG)J	0	0	0	0	1	0	0	0	1	0	1	0	0	0	0	0	0	0	0	1	1	0	0	0
tL(UAG)L1	10	17	29	44	8	22	9	11	8	11	17	15	14	11	3	15	11	10	14	12	18	3	10	6
tL(UAG)L2	0	1	0	0	0	0	0	0	0	0	0	0	0	1	0	0	0	2	0	1	2	0	1	0
TLC1	7706	11429	11936	46126	10910	21959	7189	10174	12059	9764	22042	15912	6726	13049	10589	11217	13215	7725	10851	9722	13815	7989	24530	7995
tM(CAU)C	0	0	0	0	0	0	0	0	0	0	0	0	0	0	0	0	0	0	0	0	0	0	0	0
tM(CAU)D	7	9	11	17	6	5	7	5	19	4	8	8	10	9	12	13	10	6	19	18	26	8	12	1
tM(CAU)E	25	21	11	35	10	19	8	6	8	6	16	14	9	14	11	21	17	4	17	8	25	14	13	4
tM(CAU)J1	0	5	3	5	1	2	0	1	7	1	0	3	0	6	1	1	1	1	1	2	8	8	2	4
tM(CAU)J2	2	3	6	2	2	2	3	2	0	3	1	4	0	1	2	0	6	1	0	4	4	6	0	0
tM(CAU)J3	1	1	0	3	1	2	1	2	0	2	0	2	0	2	5	0	2	0	5	3	1	4	0	0
tM(CAU)M	3	12	7	16	8	8	3	7	12	8	10	3	8	12	1	15	6	6	7	4	6	7	7	6
tM(CAU)O1	2	4	7	9	4	1	3	2	2	3	5	4	1	1	7	4	3	2	5	5	3	6	0	2
tM(CAU)O2	1	4	2	18	15	8	4	0	5	5	10	8	1	2	7	8	12	8	7	8	6	35	6	0
tM(CAU)P	1	1	0	2	2	0	3	1	1	1	1	4	1	2	1	1	1	3	1	1	2	3	2	1
tM(CAU)Q1	0	0	0	0	0	0	0	0	0	0	0	0	0	0	0	0	0	0	0	0	0	0	0	0
tM(CAU)Q2	0	0	0	0	0	0	0	0	0	0	0	0	0	0	0	0	0	0	0	0	0	0	0	0
tN(GUU)C	2	2	3	3	11	0	0	1	3	2	4	3	1	1	2	3	2	4	3	1	7	4	0	9
tN(GUU)F	2	0	0	0	1	1	0	0	1	0	0	0	0	0	5	1	1	0	0	1	0	1	1	1
tN(GUU)G	22	15	40	6	11	5	14	17	23	3	9	11	13	31	24	6	8	4	42	43	47	10	4	4
tN(GUU)K	7	6	7	3	0	2	2	6	3	8	0	7	4	4	7	4	6	2	10	16	13	4	4	2
tN(GUU)L	1	1	1	1	0	0	1	1	0	1	0	0	0	1	2	0	0	0	2	0	3	0	1	1
tN(GUU)N1	0	1	1	1	2	4	2	2	0	0	4	5	1	6	5	4	1	2	0	2	4	3	1	3
tN(GUU)N2	1	0	1	9	2	4	2	3	3	5	5	4	2	4	1	5	2	1	1	8	6	3	2	0
tN(GUU)O1	3	3	6	4	11	3	6	5	11	2	8	5	4	7	11	7	5	6	9	8	11	2	4	6
tN(GUU)O2	4	4	7	7	8	4	4	3	1	6	8	6	0	2	2	7	11	4	6	2	1	10	1	3
tN(GUU)P	7	33	29	66	17	31	11	17	17	16	20	39	7	18	9	20	28	4	0	15	16	12	20	15
tN(GUU)Q	0	0	0	0	0	0	0	0	0	0	0	0	0	0	0	0	0	0	0	0	0	0	0	0
tP(AGG)C	81	103	185	223	106	173	46	87	139	56	109	107	60	98	79	124	128	100	84	141	171	118	95	69
tP(AGG)N	5	11	21	21	6	5	2	6	14	2	3	5	4	10	9	7	5	6	9	14	27	23	3	4
tP(UGG)A	0	7	3	1	2	0	3	0	4	0	0	0	2	2	0	0	0	0	13	5	2	0	1	3
tP(UGG)F	74	69	74	11	8	4	68	49	88	2	8	9	41	98	67	8	7	3	340	116	88	5	6	3
tP(UGG)H	8	7	19	49	20	23	11	15	17	15	15	19	9	14	13	16	25	11	27	35	20	39	13	18
tP(UGG)L	25	26	30	2	2	0	45	47	57	1	1	3	19	37	27	12	2	0	181	55	61	4	3	2
tP(UGG)M	5	16	15	3	1	3	22	17	27	6	7	10	5	11	7	7	8	2	10	13	11	2	4	2
tP(UGG)N1	0	0	0	0	0	0	0	0	0	0	0	1	0	0	0	0	0	0	0	0	0	1	0	0
tP(UGG)N2	6	11	7	9	3	1	5	3	7	1	1	5	2	5	2	1	3	4	5	6	7	1	1	2
tP(UGG)O1	0	0	0	0	0	0	0	0	0	0	0	0	0	0	0	0	0	0	0	0	0	0	0	0
tP(UGG)O2	0	0	0	0	0	0	0	0	0	0	0	0	0	0	0	0	0	0	0	0	0	0	0	0
tP(UGG)O3	65	62	100	22	27	17	68	90	100	18	19	27	72	137	97	45	38	37	423	156	150	23	15	24
tP(UGG)Q	0	0	0	0	0	0	0	0	0	0	0	0	0	0	0	0	0	0	0	0	0	0	0	0
tQ(CUG)M	53	47	36	11	9	12	35	40	41	9	12	9	26	66	54	13	5	2	143	49	63	9	13	6
tQ(UUG)B	7	3	5	7	7	1	4	4	2	2	4	2	4	9	5	9	3	5	15	3	11	4	3	4
tQ(UUG)C	0	0	2	2	4	4	0	0	3	2	0	6	1	0	3	7	3	0	4	5	3	1	0	2
tQ(UUG)D1	4	5	0	6	0	2	3	2	5	1	2	4	0	6	1	14	11	3	0	4	9	0	2	2
tQ(UUG)D2	3	1	2	4	2	0	2	1	1	0	0	1	2	3	1	0	1	1	3	0	3	2	3	0
tQ(UUG)D3	2	5	1	0	0	0	1	1	2	0	0	0	1	4	1	0	1	0	3	0	3	0	0	0
tQ(UUG)E1	3	5	1	1	1	0	2	1	3	0	2	0	0	0	1	2	1	0	0	1	4	0	0	1
tQ(UUG)E2	1	9	3	10	3	2	3	0	1	1	5	2	2	2	0	4	2	1	5	4	4	2	3	1
tQ(UUG)H	5	2	4	3	6	3	2	2	5	4	6	3	2	1	3	13	2	3	0	3	7	7	3	5
tQ(UUG)L	3	4	6	2	2	3	1	2	14	1	2	5	4	8	9	5	8	2	10	8	10	1	2	6
tQ(UUG)Q	0	0	0	0	0	0	0	0	0	0	0	0	0	0	0	0	0	0	0	0	0	0	0	0
tR(ACG)D	21	17	29	10	6	6	27	17	32	14	12	29	9	25	19	14	7	5	18	16	46	8	5	2
tR(ACG)E	7	3	4	2	0	3	1	7	1	2	0	3	1	9	3	3	0	1	1	9	9	2	2	2
tR(ACG)J	17	31	49	66	28	32	36	32	46	28	36	43	23	44	34	56	44	28	67	55	60	65	11	31
tR(ACG)K	1	0	1	2	0	0	2	2	1	0	0	2	1	1	1	0	2	1	5	1	1	1	0	0
tR(ACG)L	3	3	7	8	3	10	2	2	5	3	8	12	1	2	4	14	5	7	16	5	0	6	1	3
tR(ACG)O	0	5	1	3	1	5	0	2	2	1	3	5	0	3	2	3	4	3	7	2	6	4	1	2
tR(ACG)Q2	0	0	0	0	0	0	0	0	0	0	0	0	0	0	0	0	0	0	0	0	0	0	0	0
tR(CCG)L	13	16	15	27	19	24	10	11	17	5	25	10	13	18	18	15	17	3	28	17	34	33	14	12
tR(CCU)J	2	5	10	1	3	1	5	4	6	0	2	2	6	7	8	1	1	0	16	3	6	2	1	1
tR(UCU)B	0	0	0	0	0	0	0	0	0	0	0	0	0	0	0	0	0	0	0	0	0	0	0	0
tR(UCU)D	0	0	0	0	0	0	0	0	0	0	0	0	0	0	0	0	0	0	0	0	0	0	0	0
tR(UCU)E	4	2	7	5	1	11	4	1	1	2	3	1	0	1	0	13	4	1	5	1	1	2	3	1
tR(UCU)G1	32	16	47	12	4	9	31	34	60	6	13	9	25	66	42	14	9	9	141	74	77	5	2	6
tR(UCU)G2	43	26	85	104	77	67	48	57	75	57	104	109	44	60	56	168	122	75	68	121	155	102	27	71
tR(UCU)G3	8	11	9	4	3	4	10	11	9	6	9	13	8	8	7	11	10	9	2	9	12	4	1	0
tR(UCU)J1	0	0	0	0	0	0	0	0	0	0	0	0	0	0	0	0	0	0	0	0	0	0	0	0
tR(UCU)J2	0	0	0	0	0	0	0	0	0	0	0	0	0	0	0	0	0	0	0	0	0	0	0	0
tR(UCU)K	18	17	42	41	22	23	22	31	30	15	33	41	14	14	30	41	33	16	16	38	46	40	7	13
tR(UCU)M1	5	3	5	1	3	5	4	3	7	3	2	2	0	1	2	4	1	1	6	7	7	3	0	4
tR(UCU)M2	4	6	9	6	1	1	9	10	3	3	8	1	4	13	4	3	2	2	28	9	17	4	5	1
tR(UCU)Q1	0	0	0	0	0	0	0	0	0	0	0	0	0	0	0	0	0	0	0	0	0	0	0	0
tS(AGA)A	0	5	3	4	3	2	0	2	0	0	2	3	1	0	1	6	4	0	2	1	3	5	7	0
tS(AGA)B	2	6	2	2	1	0	3	9	3	2	3	4	3	5	2	5	7	2	14	2	4	2	1	1
tS(AGA)D1	0	0	2	0	4	1	0	0	2	0	1	0	2	2	1	2	0	1	0	4	1	4	2	0
tS(AGA)D2	5	25	31	18	23	13	21	26	47	17	22	29	21	20	27	21	31	16	24	35	66	19	6	7
tS(AGA)D3	8	7	11	3	12	6	3	9	10	3	5	5	8	12	11	7	1	2	17	9	15	8	1	6
tS(AGA)E	3	0	3	5	0	4	0	0	1	1	4	0	1	1	2	1	0	1	2	4	3	0	0	0
tS(AGA)G	3	7	7	6	2	1	6	7	7	1	1	3	6	6	6	7	3	1	5	8	20	9	4	2
tS(AGA)H	1	0	0	0	0	0	2	1	2	0	0	0	0	0	2	0	0	0	0	1	1	2	0	0
tS(AGA)J	15	25	20	13	3	7	6	11	12	2	2	4	12	13	9	12	3	4	3	12	19	2	5	5
tS(AGA)L	0	1	1	1	0	0	0	0	0	0	0	1	1	4	0	0	0	0	5	0	0	0	0	0
tS(AGA)M	1	3	0	1	5	3	3	6	1	4	3	2	3	6	3	8	2	1	6	6	10	3	2	0
tS(CGA)C	45	28	71	15	8	12	40	30	27	1	10	8	21	37	31	7	7	5	178	56	50	9	7	6
tS(GCU)F	4	5	8	3	4	8	4	8	5	5	3	10	0	3	9	6	7	2	8	6	10	5	2	1
tS(GCU)L	25	31	39	3	4	3	19	20	24	3	9	7	8	29	18	8	2	2	38	34	48	5	10	4
tS(GCU)O	31	14	39	43	28	30	12	20	24	18	25	35	15	25	22	85	34	27	30	36	30	21	7	9
tS(GCU)Q1	0	0	0	0	0	0	0	0	0	0	0	0	0	0	0	0	0	0	0	0	0	0	0	0
tS(UGA)E	3	7	14	16	1	17	5	1	9	12	15	9	6	6	6	15	9	6	6	15	13	16	11	10
tS(UGA)I	1	5	13	10	5	7	2	6	4	4	4	5	1	6	5	5	10	4	3	3	0	14	6	2
tS(UGA)P	24	29	37	80	47	44	18	29	34	16	52	35	24	27	26	49	50	26	12	74	66	100	19	33
tS(UGA)Q2	0	0	0	0	0	0	0	0	0	0	0	0	0	0	0	0	0	0	0	0	0	0	0	0
tT(AGU)B	4	3	13	15	15	5	6	5	12	5	13	7	4	10	10	12	11	6	9	10	14	9	2	3
tT(AGU)C	6	12	12	14	4	7	4	10	11	8	5	11	2	9	15	20	13	7	11	5	12	6	6	1
tT(AGU)D	63	59	100	95	29	41	56	71	119	24	34	33	48	66	56	24	24	14	63	88	106	27	14	16
tT(AGU)H	6	13	18	14	5	5	5	10	14	5	7	3	10	15	17	3	3	1	27	17	26	8	6	3
tT(AGU)I1	2	5	5	5	3	4	3	3	2	4	2	8	4	2	4	9	4	1	8	0	6	7	0	0
tT(AGU)I2	2	1	7	3	3	5	0	1	1	0	7	1	2	0	6	4	5	1	8	3	3	2	1	1
tT(AGU)J	0	0	0	0	0	0	0	0	0	0	0	0	0	0	0	0	0	0	0	0	0	0	0	0
tT(AGU)N1	16	19	10	21	10	5	13	18	22	7	9	11	13	31	18	9	10	11	28	25	36	8	4	4
tT(AGU)N2	0	0	1	0	0	1	0	1	0	0	0	0	1	0	0	1	1	0	0	1	0	0	0	0
tT(AGU)O1	1	1	0	0	0	0	2	0	4	0	0	0	0	0	0	2	0	1	0	2	0	0	0	0
tT(AGU)O2	4	3	0	0	0	1	1	2	1	0	1	1	0	3	4	2	1	0	0	0	6	0	1	2
tT(CGU)K	16	15	28	2	4	6	12	21	18	1	0	7	12	21	21	3	2	0	74	22	57	1	2	11
tT(UGU)G1	0	3	2	4	1	1	0	0	1	0	1	0	0	2	1	2	1	0	0	0	4	1	1	0
tT(UGU)G2	68	56	109	53	52	17	65	83	102	15	28	22	79	111	83	31	31	20	95	124	169	96	25	46
tT(UGU)H	0	0	0	0	0	0	0	0	0	0	0	0	0	0	0	0	0	0	0	0	0	0	0	0
tT(UGU)P	0	0	0	0	0	0	0	0	0	0	0	0	0	0	0	0	0	0	0	0	0	0	0	0
tT(UGU)Q1	0	0	0	0	0	0	0	0	0	0	0	0	0	0	0	0	0	0	0	0	0	0	0	0
tT(XXX)Q2	0	0	0	0	0	0	0	0	0	0	0	0	0	0	0	0	0	0	0	0	0	0	0	0
tV(AAC)E1	2	2	7	4	4	3	2	5	1	2	2	2	2	2	1	3	2	0	3	3	7	2	3	1
tV(AAC)E2	20	30	35	51	13	24	4	9	14	6	11	13	5	8	12	13	14	10	12	19	29	39	15	14
tV(AAC)G1	11	14	25	47	17	14	19	18	18	5	11	6	10	19	13	8	12	5	18	33	40	13	13	10
tV(AAC)G2	15	5	21	15	20	8	14	13	22	6	7	8	9	24	9	9	9	8	29	16	23	23	7	12
tV(AAC)G3	3	10	5	3	2	2	5	3	6	2	2	6	1	6	3	7	4	2	22	5	14	5	2	2
tV(AAC)H	0	1	2	1	1	0	1	2	1	0	3	2	2	0	0	3	0	0	0	1	2	4	1	3
tV(AAC)J	2	4	2	2	1	3	1	2	2	2	1	2	4	1	3	2	2	0	8	10	9	4	1	3
tV(AAC)K1	2	0	2	1	1	2	1	2	0	0	0	0	0	1	0	0	1	1	0	0	3	0	3	0
tV(AAC)K2	5	6	6	17	11	4	3	9	13	12	9	12	5	5	7	17	9	11	11	16	19	14	2	12
tV(AAC)L	8	17	21	20	14	10	19	24	13	9	15	15	6	19	16	23	19	8	16	37	35	28	6	3
tV(AAC)M1	1	7	8	7	5	18	3	8	6	2	7	8	4	2	1	9	15	4	7	16	11	20	5	8
tV(AAC)M2	12	20	32	31	37	19	12	23	35	16	48	54	12	42	22	49	45	33	39	39	51	37	11	16
tV(AAC)M3	9	6	11	24	19	13	9	4	15	4	22	16	4	5	14	15	22	7	33	23	24	16	8	6
tV(AAC)O	3	10	9	6	13	4	8	6	7	8	9	15	4	13	8	16	19	8	9	10	26	8	1	6
tV(CAC)D	38	55	56	69	25	14	47	41	59	31	43	45	21	47	38	52	39	34	98	46	76	37	23	23
tV(CAC)H	88	86	138	54	37	36	102	81	124	14	46	30	86	120	95	42	38	21	178	156	214	31	26	29
tV(UAC)B	1	5	0	1	0	1	3	3	1	0	0	0	0	1	2	1	0	0	8	2	1	0	0	0
tV(UAC)D	40	74	78	103	50	71	33	51	50	32	35	72	27	50	52	95	81	56	19	52	65	96	40	27
tV(UAC)Q	0	0	0	0	0	0	0	0	0	0	0	0	0	0	0	0	0	0	0	0	0	0	0	0
tW(CCA)G1	40	28	54	49	30	30	18	27	36	10	20	27	17	27	27	44	32	22	34	42	52	37	16	22
tW(CCA)G2	11	11	15	17	12	10	11	25	14	5	7	9	3	18	7	11	6	7	11	26	21	8	5	4
tW(CCA)J	7	4	3	8	6	4	2	0	3	1	5	2	0	3	4	2	3	2	3	5	2	5	4	1
tW(CCA)K	13	15	19	34	21	17	10	18	25	17	21	18	8	32	16	33	29	16	27	27	40	28	7	11
tW(CCA)M	0	0	4	0	3	0	0	1	1	0	0	1	0	0	0	2	0	1	0	1	2	1	0	0
tW(CCA)P	30	34	55	136	70	90	13	33	30	54	69	77	16	26	35	105	109	69	15	47	46	114	47	48
tW(UCA)Q	0	0	0	0	0	0	0	0	0	0	0	0	0	0	0	0	0	0	0	0	0	0	0	0
tX(XXX)D	23	48	44	38	19	20	23	38	19	9	22	28	14	28	20	24	21	3	22	31	53	23	19	15
tY(GUA)D	7	12	16	21	14	11	8	14	21	11	23	27	11	18	12	22	28	9	46	31	38	18	4	10
tY(GUA)F1	3	0	2	1	1	0	5	4	3	1	0	3	3	1	2	0	1	1	0	2	7	3	0	1
tY(GUA)F2	0	0	0	1	0	1	0	0	0	1	2	0	1	1	0	1	0	0	0	2	0	1	0	0
tY(GUA)J1	8	4	8	29	20	16	6	14	8	14	44	27	19	17	18	32	19	12	37	7	28	39	11	9
tY(GUA)J2	14	11	19	8	3	5	7	7	16	4	13	8	5	14	8	13	5	7	20	16	20	6	2	5
tY(GUA)M1	3	3	2	7	0	2	1	3	4	2	7	4	3	7	3	0	1	1	2	1	8	1	0	1
tY(GUA)M2	1	1	0	0	0	0	1	1	2	1	0	0	1	0	1	1	0	0	0	1	4	0	0	0
tY(GUA)O	4	2	4	6	4	3	0	2	5	0	2	3	1	6	6	1	1	2	10	5	2	1	2	0
tY(GUA)Q	0	0	0	0	0	0	0	0	0	0	0	0	0	0	0	0	0	0	0	0	0	0	0	0
YAL001C	344	579	511	970	698	583	298	508	476	737	1143	1236	281	449	382	971	767	832	480	322	480	351	704	629
YAL002W	286	499	473	1695	885	873	326	475	381	761	1226	1000	257	451	363	900	856	641	421	428	585	814	855	741
YAL003W	7229	10969	13361	12759	10797	9352	9418	12642	13783	5969	11185	7615	7577	12890	11062	10795	9445	6341	11825	13259	16185	6061	8016	10797
YAL004W	2	3	0	0	1	2	0	1	1	0	10	1	3	0	2	1	0	0	0	3	1	0	1	0
YAL005C	14853	26407	27969	46623	34432	28484	16668	22962	29541	9947	21969	17538	14288	24056	23895	16017	14309	11431	24115	26631	33115	21420	18147	34834
YAL007C	750	1153	1237	1252	933	839	981	1534	1230	877	1835	1126	703	1373	1020	1209	1071	899	1053	1121	1391	506	811	919
YAL008W	81	252	208	145	183	150	90	182	235	94	164	155	112	180	133	121	115	121	168	152	241	64	92	129
YAL009W	160	190	309	504	412	303	180	263	249	421	674	514	143	247	248	534	522	463	307	231	338	288	192	314
YAL010C	166	312	310	713	490	432	176	331	241	503	599	953	165	277	240	719	575	540	131	240	274	243	442	518
YAL011W	71	125	124	251	247	179	64	125	107	264	432	406	55	90	97	422	349	373	155	80	141	87	157	180
YAL012W	8032	17128	16306	29788	22864	15028	9837	13063	16819	9474	19843	17271	9951	14502	13739	18385	15094	13076	13013	13988	17483	14915	15218	22493
YAL013W	275	780	761	1404	1554	855	276	455	491	1059	1412	2078	277	441	411	1960	1944	1787	453	634	806	779	897	982
YAL014C	501	1065	1009	1369	889	634	541	846	954	724	780	1340	521	959	836	982	1038	715	655	903	1232	556	686	764
YAL015C	178	356	323	557	401	347	256	370	390	370	425	604	221	347	295	467	475	397	280	348	375	299	298	334
YAL016C-A	3	3	6	6	3	3	3	3	2	2	1	7	4	4	2	5	5	1	5	2	7	6	4	3
YAL016C-B	0	1	0	0	0	0	0	0	0	1	2	0	0	0	0	0	0	0	0	0	0	0	0	1
YAL016W	1298	2191	2312	2994	2220	2121	1417	1955	2086	1545	2203	3124	1271	1991	1881	2556	1882	1648	1101	1737	2214	1150	1979	2150
YAL017W	708	1418	1222	4711	3512	2814	645	1164	967	2656	3973	4178	557	1071	871	4133	3099	2965	1122	1091	1379	2335	3037	2697
YAL018C	0	1	1	2	2	2	1	6	1	2	7	4	2	1	2	5	7	2	2	0	1	2	1	2
YAL019W	787	1051	1196	2784	2298	1897	815	1234	1098	2002	2805	2597	632	1087	982	2621	2020	1948	902	945	1382	1123	1574	2104
YAL019W-A	1	0	1	13	6	0	0	0	2	4	4	6	1	5	3	9	5	2	12	0	4	2	5	3
YAL020C	183	380	532	1222	739	774	212	365	426	548	592	667	254	406	327	746	893	704	392	408	581	543	539	365
YAL021C	2421	4477	4420	12842	8964	6599	3000	4675	4807	9710	13064	16595	2491	4255	4060	13504	11950	11143	2565	3706	4626	5533	7494	7170
YAL022C	961	986	1623	4950	2724	2461	1098	1458	1031	1938	3335	2198	819	1580	1385	2969	2861	1951	1361	1598	1839	1940	2346	2139
YAL023C	4267	4384	8267	20762	14132	10790	5157	7564	4266	8120	13349	7889	3771	7634	5723	11553	13079	7830	10134	8424	10589	13823	8831	11183
YAL024C	218	371	305	1072	624	621	171	302	227	679	1084	1036	112	222	194	1008	758	736	215	220	371	382	664	702
YAL025C	114	285	273	234	278	196	170	259	289	231	332	398	131	194	201	266	227	305	192	216	339	108	128	245
YAL026C	731	738	1148	3008	1850	1781	873	1483	740	1352	2205	1191	566	1190	996	1432	1373	993	960	967	1400	1304	1193	1566
YAL026C-A	4	2	7	8	5	3	5	8	2	4	3	5	3	5	2	11	3	6	0	2	7	0	1	4
YAL027W	104	199	185	243	302	188	133	181	182	302	366	578	117	156	163	430	358	337	114	144	201	130	174	285
YAL028W	122	277	248	787	497	328	140	300	216	266	550	462	142	288	177	375	469	273	257	262	322	459	390	398
YAL029C	736	939	1222	3967	2478	2357	670	1154	909	2181	2584	2836	501	951	811	2673	2207	2051	927	798	1361	1611	1972	2207
YAL030W	518	900	983	706	899	460	708	900	1174	1085	1271	1881	603	1219	1125	2016	1850	1405	759	928	1203	720	437	783
YAL031C	233	412	370	1235	999	842	217	314	241	862	1167	1335	160	327	243	1542	1230	1016	269	320	405	632	828	802
YAL031W-A	0	0	1	4	1	1	0	0	0	0	4	5	1	2	0	3	3	0	6	2	2	2	2	1
YAL032C	208	502	428	943	1046	687	185	331	316	923	1565	2035	206	272	298	1727	1561	1487	280	299	459	476	630	839
YAL033W	923	1342	1529	1375	1071	660	1020	1509	1829	1391	1937	2513	1059	1768	1578	2281	2172	1988	941	1011	1462	600	437	789
YAL034C	194	376	307	1459	990	646	202	355	316	730	912	1225	187	345	268	1096	1182	756	297	390	442	905	732	871
YAL034C-B	0	1	0	0	1	0	3	1	1	0	1	2	0	0	0	0	1	0	5	0	0	0	1	0
YAL034W-A	48	90	80	69	72	64	48	85	81	61	110	121	46	84	73	112	76	89	60	52	92	27	55	67
YAL035W	1562	2703	2622	4360	11609	3091	2498	3961	4084	3601	5888	5648	1986	2937	2643	5587	3936	4013	2514	2086	3084	5720	2543	9576
YAL036C	655	1095	1414	1426	1630	1200	1104	1467	1821	1599	1749	2225	1052	1545	1452	2130	2052	2248	1110	1154	1574	625	758	1212
YAL037C-A	2	2	2	0	0	0	6	3	10	1	3	3	1	6	1	7	4	3	0	2	7	0	0	1
YAL037C-B	3	4	5	3	14	7	8	3	7	4	34	4	11	19	12	22	35	17	46	10	10	7	16	5
YAL037W	53	92	98	99	89	59	81	138	101	108	198	172	48	111	92	94	88	86	74	84	105	53	70	89
YAL038W	141575	327098	287680	388884	229568	190044	156964	222031	285614	80073	168610	105406	153262	248300	231886	211839	206579	170736	339402	288274	350688	200257	242150	186744
YAL039C	340	852	755	1397	1578	893	378	606	690	836	1305	1604	374	668	555	1672	1654	1271	627	677	883	907	899	1253
YAL040C	550	1127	1153	6286	3647	2813	691	1319	1042	2863	4383	3981	556	1088	798	3568	3657	3014	1230	1044	1391	3643	2921	3220
YAL041W	501	728	913	2418	1939	1590	428	712	702	1894	2460	2953	349	606	539	2663	2065	1928	552	620	971	812	1458	1590
YAL042C-A	2	5	3	5	3	8	0	2	4	3	8	4	3	5	1	6	6	4	4	4	1	4	2	4
YAL042W	2643	3025	5172	11821	6724	5872	3419	4807	3382	4577	10659	4850	2472	5039	4017	6516	7455	4716	8790	5211	6905	6259	4756	5564
YAL043C	1272	2429	2476	8260	6583	4795	1247	1817	1983	5345	7224	9981	1140	1979	1782	10279	8427	7256	1465	2000	2351	3805	5581	5170
YAL044C	3048	5274	5975	4265	3789	2543	2900	4377	5414	2233	4716	3900	2721	5338	4934	5009	5189	4090	4674	4492	5787	3241	2286	3060
YAL044W-A	307	721	696	753	488	305	437	660	705	508	757	864	389	720	592	1091	1027	696	586	787	994	471	326	473
YAL045C	1	2	1	1	3	2	1	2	1	2	7	0	0	6	0	3	2	3	4	3	0	1	0	2
YAL046C	226	320	399	248	276	205	300	396	516	424	839	652	258	507	487	799	643	422	349	381	462	185	156	257
YAL047C	123	148	153	283	199	161	107	178	157	194	238	278	75	146	120	255	187	162	89	95	164	96	143	198
YAL047W-A	2	4	2	2	6	4	0	2	2	1	9	7	2	3	4	6	4	2	1	5	3	3	2	5
YAL048C	209	409	420	1390	921	925	240	372	292	726	965	1135	178	311	289	978	868	741	201	344	435	550	877	769
YAL049C	327	565	532	808	887	441	663	911	1208	868	1580	1628	596	1045	934	1350	1188	1088	684	656	919	502	472	754
YAL051W	332	573	482	1330	936	858	243	525	460	1259	1260	1851	274	436	331	1603	1312	1177	424	378	566	451	833	903
YAL053W	908	920	1747	5018	2777	2797	971	1571	775	1579	2631	1648	632	1411	1035	2039	2125	1418	1456	1404	1848	2375	1993	2496
YAL054C	71	123	142	341	227	155	96	188	194	222	494	408	90	195	127	331	307	233	174	129	166	191	124	178
YAL055W	51	76	84	76	81	37	61	122	99	88	85	122	59	111	91	117	100	100	98	61	116	51	40	69
YAL056C-A	0	2	0	10	4	1	2	3	3	0	7	3	0	1	0	2	2	2	1	3	0	3	1	3
YAL056W	338	507	556	1534	1057	1024	333	536	499	749	1087	1155	281	507	390	1101	978	717	592	426	578	891	1007	903
YAL058W	271	287	490	1310	821	708	349	494	378	631	920	646	243	486	417	642	744	540	696	504	743	634	512	674
YAL059C-A	0	5	3	8	5	4	0	3	1	4	4	9	0	2	0	10	3	8	0	1	3	7	7	3
YAL059W	294	433	511	521	774	381	832	1162	1345	1355	2456	2166	516	872	736	1382	1374	1170	660	513	714	455	218	660
YAL060W	1219	1828	2351	4597	3429	2799	1361	1953	2795	1497	3247	2946	1465	2798	2560	3016	3103	2483	2440	2247	2994	1955	2063	3121
YAL061W	151	192	317	967	1408	580	100	220	294	305	556	781	148	299	264	717	866	748	362	421	450	598	270	616
YAL062W	33	69	87	218	139	113	49	76	81	73	153	105	61	88	75	151	122	86	97	98	117	112	119	100
YAL063C	30	76	61	173	87	76	43	71	43	80	106	101	32	64	46	88	87	75	37	25	59	80	75	60
YAL063C-A	2	3	1	2	3	2	1	6	3	10	7	12	1	6	2	7	4	7	5	1	7	6	2	7
YAL064C-A	1	0	0	2	0	0	0	2	0	1	2	2	0	2	1	1	0	0	3	0	1	0	0	7
YAL064W	1	0	2	2	8	1	1	5	7	2	9	8	4	7	2	24	13	8	0	4	5	1	2	2
YAL064W-B	1	7	6	33	14	20	2	13	7	10	17	3	1	9	8	11	19	9	5	6	8	19	15	13
YAL065C	1	0	0	0	1	0	1	0	0	1	1	1	0	0	3	1	3	0	0	0	3	0	0	0
YAL066W	0	0	0	0	0	1	0	1	1	0	0	1	0	0	0	0	1	0	0	1	0	0	0	0
YAL067C	5	5	5	21	15	12	7	9	7	24	33	18	6	12	12	14	14	16	1	14	9	4	5	20
YAL067W-A	0	0	0	0	0	0	0	1	0	0	0	0	0	0	0	0	0	0	2	0	0	0	0	0
YAL068C	0	0	0	1	0	0	1	1	0	0	0	0	0	1	2	0	0	0	0	1	1	0	2	0
YAL068W-A	0	0	0	0	0	0	0	0	0	0	0	0	0	0	0	0	1	0	0	0	0	0	0	0
YAL069W	0	0	0	0	0	0	0	1	0	0	0	0	0	1	0	0	0	0	1	0	0	0	0	0
YAR002C-A	1541	2590	2711	3030	2574	1826	2081	2789	2751	2111	3990	3225	1795	3269	2804	3095	3092	2348	3478	2914	3573	1936	1708	1999
YAR002W	749	1244	1194	1403	1410	1004	836	1295	1257	1380	1756	2443	713	1114	932	2005	1641	1522	776	999	1284	796	1140	1363
YAR003W	138	319	306	670	472	437	190	275	301	396	440	581	179	318	243	476	481	343	283	267	368	313	424	388
YAR007C	681	1450	1162	1951	2399	1404	982	1450	1613	2498	3459	5189	729	1291	1116	3934	2671	2774	763	925	1245	855	1525	2194
YAR008W	66	158	132	115	139	95	113	167	169	179	190	233	102	141	121	158	157	187	94	128	187	60	65	113
YAR009C	102	113	156	539	204	321	60	80	57	124	118	182	28	76	68	195	173	138	50	101	115	359	233	201
YAR010C	9	8	5	69	17	32	6	9	3	10	47	29	5	11	6	22	35	13	5	6	11	41	32	15
YAR014C	586	1020	1065	1934	1632	1357	620	1076	1024	1221	1543	1974	560	974	840	1738	1471	1324	967	836	1161	804	1367	1411
YAR015W	1681	3398	3535	4203	4320	3152	2087	3086	3539	1768	2704	3444	2008	3380	3059	3169	2617	2821	3170	3082	3956	2283	2505	3901
YAR018C	232	421	385	447	557	324	334	514	484	646	684	1172	234	430	360	838	620	613	338	301	401	212	386	481
YAR019C	186	340	349	1700	906	931	190	368	290	856	1096	1385	187	274	273	1422	1159	1036	259	338	424	673	785	720
YAR019W-A	6	9	16	20	10	10	2	7	19	8	14	20	6	8	5	9	18	7	8	5	13	9	11	9
YAR020C	2	5	8	30	9	16	9	9	5	7	9	13	5	11	7	13	12	8	2	8	13	10	27	17
YAR023C	28	30	37	112	61	77	38	45	25	39	71	46	15	50	27	54	60	37	20	43	46	52	51	58
YAR027W	536	478	928	1637	1573	1097	468	702	500	664	993	776	396	766	587	930	923	661	739	776	1086	927	651	1338
YAR028W	205	238	356	556	575	344	233	401	242	315	482	340	153	321	242	328	400	285	294	356	474	296	190	541
YAR029W	23	19	28	60	34	37	15	32	24	43	57	45	7	20	28	25	44	29	11	24	25	29	11	36
YAR030C	7	4	3	18	8	9	2	4	12	3	16	10	3	3	6	17	12	11	6	11	9	12	8	10
YAR031W	70	64	128	140	130	87	97	165	120	136	267	169	71	167	181	200	202	160	105	124	178	105	41	115
YAR033W	96	69	170	187	194	120	80	162	108	131	223	170	57	146	119	197	201	148	75	141	181	164	73	196
YAR035C-A	0	0	0	0	0	0	1	0	0	0	0	0	0	1	0	0	0	0	1	0	0	0	0	0
YAR035W	108	179	186	741	372	345	107	169	192	295	560	439	86	226	175	539	569	344	162	199	235	389	377	310
YAR042W	442	826	910	3898	2183	2091	410	784	550	1915	3447	2662	409	799	625	3214	2921	2397	870	743	1154	1875	2280	2406
YAR047C	0	3	0	3	3	3	1	4	1	6	5	4	0	4	2	7	3	1	0	1	5	5	1	3
YAR050W	23	34	41	277	125	119	26	56	37	123	174	113	33	47	36	119	156	66	39	29	53	187	118	111
YAR053W	2	2	0	2	6	0	1	1	1	4	2	7	1	2	3	10	8	2	0	1	5	1	0	3
YAR060C	0	0	0	0	0	0	0	0	0	0	0	0	0	0	0	0	0	0	0	0	0	0	0	0
YAR061W	0	0	0	0	0	0	0	0	0	0	0	0	0	0	0	0	0	0	0	0	0	0	0	0
YAR062W	0	1	0	0	0	0	0	0	0	0	0	0	0	0	0	0	0	0	0	0	0	0	0	0
YAR064W	1	2	0	0	0	0	0	2	1	0	0	0	0	0	0	0	0	0	5	0	3	0	2	2
YAR066W	0	1	0	0	0	1	0	0	0	0	2	0	0	0	0	0	0	0	0	0	0	0	1	0
YAR068W	0	1	1	2	0	1	0	0	0	0	1	0	1	1	0	0	1	0	0	0	0	0	0	2
YAR069C	0	0	0	0	0	0	0	0	0	0	0	0	0	0	0	0	0	0	0	0	0	0	0	0
YAR070C	0	0	0	0	0	0	0	0	3	1	0	0	0	0	0	1	0	0	6	0	0	0	0	0
YAR071W	5	13	14	26	48	16	28	32	27	39	47	43	15	20	25	40	33	28	11	29	30	35	27	47
YAR073W	15	21	30	53	50	48	50	51	60	37	117	76	25	47	55	67	62	43	90	28	50	44	42	42
YAR075W	4	6	9	6	2	7	12	12	4	8	13	15	11	10	6	23	14	12	18	9	14	6	9	7
YBL001C	478	897	973	539	603	390	604	996	1305	690	1095	1212	590	1120	1039	1474	1329	1188	919	941	1351	510	255	645
YBL002W	4404	8406	8919	9874	8086	6187	5812	8126	9545	7465	15209	15084	4686	7723	7404	11411	11415	9504	5127	7070	8231	6602	5037	7882
YBL003C	1326	2378	2660	1827	2138	1708	1841	2352	3024	1816	3514	3369	1254	2205	2093	3735	2772	2647	2351	1772	2257	1237	1247	2212
YBL004W	1874	1788	2790	6677	5692	4134	1639	2458	1711	3906	4603	5168	1112	1955	1644	4158	3198	3157	1896	2126	3255	3133	3321	5589
YBL005W	314	365	437	1244	435	641	179	300	260	385	475	564	160	282	267	472	420	457	185	225	307	315	545	405
YBL005W-A	0	0	0	0	0	0	0	0	0	0	0	0	0	0	0	0	0	0	0	0	0	0	0	0
YBL005W-B	193	235	271	981	460	421	71	153	137	284	415	278	62	131	111	325	390	220	298	196	277	1099	322	431
YBL006C	1129	1952	2109	2630	1687	1365	981	1525	1887	1701	2125	3379	991	1705	1451	2943	2816	2136	839	1411	1813	1078	1344	1421
YBL006W-A	3	5	3	22	7	11	2	1	3	4	1	6	3	4	4	10	10	5	0	6	7	9	15	5
YBL007C	3984	6415	6879	14845	8539	7630	4801	7549	7311	6080	9659	8697	4016	6746	5822	8763	8013	5898	5629	5297	7012	7381	7736	7103
YBL008W	312	529	516	1380	1166	883	262	446	457	1239	1732	2133	259	547	397	1790	1342	1394	503	394	573	520	918	1060
YBL008W-A	2	1	1	0	2	0	0	3	0	1	0	0	0	0	0	2	1	2	0	1	0	1	0	1
YBL009W	281	411	483	708	635	523	258	496	435	696	805	1089	221	372	321	987	726	767	249	333	461	230	513	536
YBL010C	110	217	193	189	190	115	146	235	194	201	296	361	96	227	150	274	249	265	159	130	206	57	138	160
YBL011W	1178	1119	1835	5620	2926	2959	1110	1744	1072	2626	5140	2489	836	1605	1253	3350	3312	2386	2360	1517	2027	3049	2319	2640
YBL012C	0	0	1	2	1	2	1	2	1	1	1	0	0	1	1	0	1	1	1	1	0	2	1	0
YBL013W	89	137	187	842	431	412	99	126	123	261	502	374	72	169	87	362	400	255	196	152	175	503	453	280
YBL014C	291	417	572	1707	981	1041	286	473	431	807	985	1008	204	373	387	911	993	798	363	401	593	721	851	766
YBL015W	389	992	778	1593	1518	1040	479	744	978	760	1661	1289	495	889	782	1716	1254	1064	922	935	1144	1161	1208	1359
YBL016W	681	1544	1290	2559	3036	1364	923	1577	1884	3050	4280	6656	950	1600	1516	5069	4072	4145	1027	1430	1644	1702	1933	2888
YBL017C	1009	1082	1667	4489	2723	2712	951	1797	917	1551	2887	1555	669	1349	977	1719	1921	1139	1727	1289	1875	2497	1855	2042
YBL018C	164	206	244	268	385	184	165	245	284	175	208	300	144	248	271	381	275	252	141	194	328	240	104	482
YBL019W	72	135	130	197	220	179	83	131	125	157	236	333	59	140	87	311	203	162	96	90	132	101	174	194
YBL020W	393	394	611	1642	974	962	434	769	457	892	1322	914	312	601	507	908	946	708	474	483	752	765	675	791
YBL021C	152	288	327	422	345	289	208	277	328	360	780	618	169	324	289	704	662	632	318	181	318	217	239	311
YBL022C	1375	2019	2109	4376	3192	2623	1162	2144	1797	2058	3542	3224	1040	1889	1691	3261	2702	2517	2397	1827	2625	2362	2384	3103
YBL023C	591	1300	1113	2551	2869	1867	722	1267	1389	3622	5016	6185	733	1134	1130	5108	3796	3872	991	931	1271	935	2007	2480
YBL024W	1609	2959	3058	4340	6040	3595	2880	4220	4631	8166	9779	14121	2239	3399	3132	10601	6727	7582	2215	2629	3485	1606	2888	5121
YBL025W	66	167	175	265	341	222	85	146	176	192	326	414	87	152	140	251	269	283	232	136	186	137	217	266
YBL026W	378	493	563	908	687	433	599	755	850	576	783	1170	464	829	714	1018	822	679	405	461	649	594	293	935
YBL027W	8431	12308	15307	7707	8985	5758	12176	15491	18313	11239	21472	16760	9848	17792	15367	24097	20211	15479	24178	15696	19320	6912	5065	10866
YBL028C	274	293	388	369	476	236	636	831	898	702	841	1520	353	765	643	917	747	938	383	326	520	278	125	633
YBL029C-A	461	937	867	1320	958	570	474	711	845	546	689	1131	517	934	650	1175	1174	908	441	802	1152	700	608	1115
YBL029W	97	219	144	372	465	259	117	145	155	368	535	780	102	159	181	788	595	679	102	190	267	237	454	586
YBL030C	1372	3659	3555	4745	3891	3070	1772	2668	3243	1249	1314	2180	1774	2667	2241	1996	1860	1407	1938	3244	3905	2765	2837	3580
YBL031W	149	180	196	333	331	176	130	210	200	184	270	317	108	228	156	263	245	193	117	163	205	200	159	326
YBL032W	1584	2949	2934	4926	3410	2721	2542	3608	4306	2501	3897	4201	2081	3654	3182	3618	3259	2573	2514	3010	3703	2642	2715	2947
YBL033C	702	1685	1390	2497	3633	1720	665	992	1174	2771	4376	5258	763	1303	1056	6463	5191	4365	1072	1117	1565	1584	2372	3074
YBL034C	253	349	372	1064	744	693	214	353	288	803	1093	1138	178	307	236	1183	882	792	267	253	431	423	680	663
YBL035C	276	484	384	853	891	644	304	369	413	1054	1279	1836	216	386	382	1686	1086	1119	217	356	447	364	763	824
YBL036C	237	528	632	580	406	395	344	565	554	360	564	558	308	488	434	399	419	400	472	465	614	218	260	377
YBL037W	458	758	751	1669	1319	1307	369	556	528	1420	1863	2756	273	503	470	2538	1693	1740	395	485	682	455	1284	1224
YBL038W	365	916	740	1078	1038	716	346	537	624	849	1378	2057	323	556	519	1516	1226	1474	527	559	712	390	699	1090
YBL039C	1557	2543	3116	3613	5907	2868	3437	4568	5219	5562	7130	8499	2500	3924	4069	7317	5245	5857	2987	3027	4381	2117	1953	5045
YBL039C-A	0	0	0	0	0	0	0	0	0	0	0	0	0	0	0	0	0	0	0	0	0	0	0	0
YBL039W-B	21	50	37	24	30	23	28	45	46	25	35	47	27	57	27	27	33	13	8	35	52	20	12	32
YBL040C	497	511	839	829	1056	612	674	952	747	899	964	999	561	905	778	1137	943	883	636	785	997	491	392	861
YBL041W	699	1387	1416	1441	1668	1030	1198	1919	2097	1254	1508	2239	1097	1745	1707	1792	1445	1375	822	1339	1803	879	1056	1835
YBL042C	629	504	1168	2758	2513	1707	1075	1325	789	2474	3322	2341	864	1532	1276	3936	3480	2731	932	1041	1620	1368	1261	2277
YBL043W	28	54	35	137	77	51	20	68	52	120	188	277	29	63	50	239	183	195	6	28	60	64	62	104
YBL044W	9	16	13	8	0	2	6	13	15	14	11	7	10	15	14	9	10	8	10	6	17	2	1	7
YBL045C	1316	3647	2600	3983	2600	2405	1852	2839	3077	1600	2477	2755	1549	2466	2021	2610	2122	1589	1802	2443	2583	2109	2824	2439
YBL046W	70	145	159	171	177	131	65	95	106	166	192	242	68	103	88	228	176	210	140	93	163	63	103	138
YBL047C	3636	6051	6244	16248	9265	8971	3228	4855	4859	5934	9498	9958	2605	4155	3988	9018	7057	6510	2942	4330	5777	5836	9350	8025
YBL048W	4	5	1	2	10	0	2	5	3	1	5	8	0	3	2	1	4	0	8	0	2	0	2	1
YBL049W	12	32	14	40	14	23	13	31	25	12	29	20	6	7	13	19	22	16	27	7	23	19	32	18
YBL050W	475	1139	1060	894	862	673	678	1097	1210	822	1059	1332	664	1165	943	1163	1139	1106	759	852	1135	417	575	723
YBL051C	1203	2230	2081	3372	2259	1844	1258	2192	1920	2191	2657	3120	1028	1700	1483	2568	2147	2254	961	1365	1955	1150	2115	1847
YBL052C	142	230	232	651	561	365	137	274	225	295	460	402	99	229	159	437	417	280	229	163	279	399	363	428
YBL053W	2	0	4	4	1	1	1	2	1	0	2	5	1	3	4	2	1	2	4	2	2	1	2	2
YBL054W	349	578	681	1353	1007	809	359	478	541	1152	1244	1633	227	371	411	1110	884	1124	278	551	777	397	717	1051
YBL055C	463	557	758	1417	1109	1145	395	568	618	665	934	1321	312	555	437	1074	910	771	517	597	726	564	784	1017
YBL056W	1208	2143	1846	3046	2178	2142	1260	2085	2076	1325	2615	2219	1104	1955	1699	1897	1685	1446	1939	1465	2203	1177	2149	1977
YBL057C	581	835	1003	909	770	564	652	962	1033	660	1192	1181	587	1061	1003	1021	940	742	1043	859	1118	637	510	768
YBL058W	1468	2566	2703	3558	4660	2406	1477	2444	2545	3563	5828	6664	1536	2568	2305	5537	4693	4905	2610	2519	3362	2132	2442	4031
YBL059C-A	159	230	227	274	168	126	239	317	288	219	390	583	149	308	277	476	403	349	184	233	249	187	113	225
YBL059W	114	333	257	306	247	171	130	287	305	316	446	775	135	315	250	618	581	570	162	221	306	198	135	277
YBL060W	74	152	167	333	302	223	81	137	153	215	248	367	72	103	116	270	227	250	77	126	192	107	232	218
YBL061C	380	653	650	1669	1493	1058	409	663	549	1636	1728	2621	339	534	486	1975	1476	1608	441	435	687	667	1016	1283
YBL062W	0	0	1	4	3	0	1	1	3	5	4	8	2	2	1	5	6	5	11	0	3	3	1	1
YBL063W	134	197	232	607	436	388	154	193	177	545	711	715	119	189	158	720	619	602	191	142	230	271	331	351
YBL064C	541	1089	832	905	666	563	536	720	920	374	754	718	473	812	836	716	628	445	599	810	981	538	641	657
YBL065W	1	3	1	2	1	2	0	0	1	1	1	2	0	0	2	1	3	0	1	0	1	0	0	2
YBL066C	214	445	518	1892	1168	1163	187	338	266	1132	1361	1600	179	391	259	1404	1415	1233	334	388	468	912	947	868
YBL067C	495	633	859	1786	1138	1103	472	867	638	882	1133	1148	372	741	582	1153	1018	831	650	628	901	773	840	1070
YBL068W	352	590	727	700	792	527	538	849	819	1038	1064	2064	491	752	729	1443	1035	1185	423	559	785	355	538	742
YBL068W-A	0	0	0	0	0	0	0	0	0	0	0	0	0	0	0	0	0	0	0	0	0	0	0	0
YBL069W	309	631	654	1010	1450	794	404	691	741	958	1384	1574	346	659	584	1114	1093	1016	512	674	956	600	701	1134
YBL070C	0	1	1	1	0	1	0	0	0	0	0	0	1	1	2	0	1	1	2	0	0	1	0	0
YBL071C	0	5	3	6	3	3	2	2	4	3	3	6	1	2	3	6	8	4	1	1	14	6	2	5
YBL071C-B	3	8	9	18	6	7	7	9	11	10	12	17	6	6	7	9	15	5	14	4	6	14	8	3
YBL071W-A	187	327	383	421	291	249	221	296	415	236	554	386	233	378	354	325	334	273	376	303	380	224	193	366
YBL072C	9025	11649	15597	15104	16809	10890	10834	11750	15168	12308	12523	18516	9394	16188	14246	32618	21988	14409	10099	15175	19651	14015	9354	16451
YBL073W	0	0	1	1	0	0	0	0	0	0	1	0	0	0	2	0	0	0	0	0	2	0	0	0
YBL074C	36	63	92	192	136	130	38	81	47	90	227	134	31	36	50	138	105	112	84	73	79	94	117	120
YBL075C	157	202	288	575	426	406	199	302	286	274	571	313	159	277	259	360	348	293	385	222	339	330	287	318
YBL076C	10514	15289	17896	30014	24168	19151	16439	22319	22455	17331	31044	29291	13155	20836	19797	29494	23113	20791	14617	14856	21143	15393	16419	22017
YBL077W	1	1	0	0	0	0	0	0	3	1	6	0	0	2	1	0	3	1	2	0	0	0	0	1
YBL078C	143	339	219	281	213	155	89	163	155	107	189	278	93	205	121	197	164	173	160	136	179	104	112	177
YBL079W	1236	1770	2047	7508	5779	4425	1246	1925	1534	5448	6376	7343	965	1624	1507	6929	5343	4901	1240	1506	2163	3571	4392	4942
YBL080C	111	273	218	503	445	358	118	155	185	340	553	647	108	183	138	588	492	496	134	189	234	203	408	310
YBL081W	314	613	587	2163	1402	1037	300	585	531	1341	1462	2463	251	401	396	1625	1563	1989	252	509	679	789	807	1308
YBL082C	340	345	603	1584	821	858	339	467	332	560	887	676	277	545	449	821	842	563	720	622	785	673	764	585
YBL083C	0	0	0	0	0	0	0	0	0	0	0	0	0	0	0	0	0	0	0	0	0	0	0	0
YBL084C	202	287	318	911	717	619	166	276	221	616	770	1041	128	247	220	1019	768	780	199	216	312	351	553	611
YBL085W	482	698	818	2064	1357	1339	388	639	562	1300	1602	1681	349	690	463	1960	1534	1288	641	510	738	949	1205	1230
YBL086C	219	364	351	685	547	490	137	328	300	440	661	737	137	237	182	551	509	441	354	295	328	245	377	426
YBL087C	4698	6656	8580	6975	7890	4737	6136	7217	9619	5925	9848	9086	5718	9936	8647	15096	11226	7982	8882	8359	10830	6538	3233	7854
YBL088C	167	246	286	1269	705	799	181	299	220	562	889	681	120	254	193	682	664	365	265	213	339	765	700	641
YBL089W	203	246	359	896	689	594	259	371	226	600	675	567	141	325	267	750	753	527	212	322	447	489	342	623
YBL090W	231	316	337	456	592	349	327	402	534	588	894	1432	281	464	446	1098	920	865	299	270	405	344	321	672
YBL091C	1269	2730	2833	2592	2184	1599	1871	3079	3409	1612	2523	2689	1726	2784	2586	2466	2503	2246	2232	2241	3168	1390	1439	1540
YBL091C-A	89	189	150	116	111	91	132	205	236	108	207	295	121	211	192	210	199	177	104	127	181	75	72	133
YBL092W	9727	12639	16411	10530	12748	7699	12433	15119	17554	11608	26712	16563	10170	19294	16316	32335	27275	19630	18294	16726	21325	10892	6390	14953
YBL093C	425	775	761	1257	1056	758	406	625	711	1059	1448	2205	346	611	564	1646	1334	1498	491	609	850	580	813	1208
YBL094C	5	11	5	20	9	10	1	4	4	6	3	12	0	4	2	16	17	7	0	2	6	11	9	4
YBL095W	100	265	250	509	476	317	111	189	164	300	403	537	133	201	183	675	537	437	233	289	305	217	374	359
YBL096C	0	5	3	7	9	7	1	2	5	4	6	10	4	3	3	5	14	3	2	6	5	5	10	7
YBL097W	47	112	104	223	223	160	49	90	74	171	206	263	55	62	54	246	201	207	88	57	113	75	146	150
YBL098W	206	386	415	344	453	221	374	470	650	350	395	600	370	576	524	550	427	401	296	398	594	194	206	338
YBL099W	2504	6038	5098	6763	5771	4782	3445	4823	5584	1914	3980	2950	2901	4456	3916	3097	2554	1693	4794	4785	5796	3683	5135	5815
YBL100C	0	2	0	0	0	0	0	0	3	1	3	1	0	1	0	1	1	0	0	0	2	0	0	0
YBL100W-A	0	0	0	0	0	0	0	0	0	0	0	0	0	0	0	0	0	0	0	0	0	0	0	0
YBL100W-B	61	153	107	343	105	173	45	91	69	104	196	125	37	81	56	122	150	77	74	57	94	168	244	120
YBL100W-C	0	1	1	1	2	4	1	0	2	0	0	1	1	1	0	0	1	4	0	0	4	0	1	0
YBL101C	359	673	759	2379	1965	1525	311	503	473	1308	1770	1974	287	606	431	2227	1776	1480	410	664	811	1416	1428	1511
YBL102W	597	706	1027	1420	1029	771	708	992	869	1106	2320	1768	549	974	955	1802	1827	1422	856	719	1096	694	684	968
YBL103C	204	321	339	854	840	540	145	299	208	667	967	1210	127	246	182	1002	806	755	222	247	399	374	491	708
YBL104C	346	455	471	1366	831	857	285	472	435	965	1465	1724	265	399	377	1573	1099	1202	390	292	511	438	804	821
YBL105C	543	1052	1014	2801	2143	1863	542	867	814	1988	2348	2783	471	802	741	2668	2188	2176	686	754	1094	1077	1733	1625
YBL106C	267	354	458	1591	1100	933	217	381	402	1112	1825	2167	269	466	499	2148	1810	1938	258	281	748	588	848	1692
YBL107C	58	144	102	65	123	61	59	124	123	69	90	103	60	130	97	79	82	82	85	124	185	50	68	110
YBL107W-A	0	0	0	1	0	1	0	0	1	0	1	0	0	0	0	1	1	0	0	0	1	0	0	0
YBL108C-A	0	2	0	0	0	0	0	2	0	0	0	0	0	1	1	1	2	0	0	0	2	1	0	0
YBL108W	0	0	0	3	0	0	0	0	0	1	0	0	0	0	0	0	0	0	0	0	0	0	0	0
YBL109W	0	1	0	5	3	2	2	2	1	6	4	4	1	0	1	3	2	11	3	1	4	6	3	1
YBL111C	3	3	0	2	3	2	1	3	2	4	12	6	5	3	4	6	7	10	0	7	0	8	4	5
YBL112C	0	0	0	0	0	0	0	0	0	0	0	0	0	0	0	0	0	0	0	0	0	1	0	0
YBL113C	20	50	58	308	199	148	46	80	47	162	345	191	41	84	82	176	225	200	94	91	118	278	153	165
YBL113W-A	0	2	1	2	4	2	0	3	3	5	2	6	1	1	0	8	3	2	0	1	2	5	7	5
YBR001C	283	539	499	1201	1089	888	239	526	544	1013	1159	2017	345	587	505	1741	1488	1368	443	477	617	472	792	837
YBR002C	275	617	531	684	643	436	323	526	532	826	1372	1379	321	556	446	956	1029	1155	662	438	635	293	478	514
YBR003W	289	570	555	1239	860	731	318	592	493	631	1212	935	262	544	440	859	900	788	548	542	549	655	775	723
YBR004C	239	294	412	952	459	466	249	375	252	517	530	589	166	297	308	541	548	443	200	285	448	433	359	513
YBR005W	407	600	879	1189	1243	742	439	576	592	638	1094	795	438	743	513	1320	1074	703	858	746	868	883	582	1047
YBR006W	150	359	300	629	664	355	295	479	546	375	682	817	216	369	411	589	459	450	329	399	544	369	417	736
YBR007C	239	391	350	847	497	584	162	290	240	622	913	1030	98	211	207	961	733	663	154	225	336	230	601	537
YBR008C	115	270	234	930	465	523	138	242	209	310	499	357	138	219	184	290	349	217	353	205	286	333	458	328
YBR009C	2300	4520	3706	4883	3764	3141	3157	4644	5303	4665	5901	8815	2360	4264	3815	6156	5645	5305	2899	2651	3879	2727	2491	4293
YBR010W	7787	11866	13472	14469	15004	9073	10608	13750	17034	17478	28228	35559	8267	14278	12224	24569	21322	16742	9550	9372	13850	9671	7489	13433
YBR011C	18341	41506	37943	28352	26861	12673	23354	33325	43772	11055	20768	21164	24126	38623	35222	18599	20327	14465	33913	44526	53342	22210	14533	21601
YBR012C	23	23	30	30	11	19	3	18	17	18	41	26	7	17	11	23	18	18	18	8	7	10	13	12
YBR012W-A	0	0	0	0	0	0	0	0	0	0	0	0	0	0	0	0	0	0	0	0	0	0	0	0
YBR012W-B	32	38	52	240	61	117	19	36	18	41	157	56	12	29	22	63	62	45	55	28	49	93	81	71
YBR013C	78	152	131	145	215	100	107	204	193	182	164	247	115	178	198	221	207	205	37	128	187	129	68	261
YBR014C	156	209	295	314	311	213	234	420	237	212	386	282	146	339	261	228	254	204	363	251	396	192	163	318
YBR015C	1276	1029	2103	5595	3032	2756	1487	2187	1032	2129	3958	1957	983	2128	1393	2597	2891	1782	2999	2228	2864	3336	1791	2641
YBR016W	957	2189	2398	2612	1853	1561	1195	2000	2386	1529	1411	2713	1368	2290	1737	1983	2325	1818	911	2151	2447	1141	1308	1548
YBR017C	1734	2778	3077	5951	5384	3772	1715	2496	2533	5960	7113	10301	1574	2368	2300	6994	5160	5864	2019	2075	2998	2186	4001	4434
YBR018C	9	17	13	27	24	19	12	18	15	20	40	23	3	11	8	15	12	15	18	18	14	19	22	24
YBR019C	21	42	33	60	26	18	32	53	40	48	123	88	27	34	48	90	86	70	23	32	38	22	24	36
YBR020W	14	38	28	140	66	71	16	40	25	56	58	54	15	31	24	57	66	34	37	41	44	80	71	36
YBR021W	100	85	159	342	301	270	102	124	84	274	297	296	95	142	135	409	335	305	96	145	201	228	151	300
YBR022W	200	457	399	632	492	375	224	345	455	354	481	913	209	376	388	730	700	636	181	319	462	248	252	485
YBR023C	725	749	1206	4311	2351	2313	869	1447	787	1876	2629	1750	621	1146	942	2195	2468	1642	1412	1058	1519	2623	1449	2045
YBR024W	80	169	134	199	230	168	83	169	186	122	250	305	63	117	123	202	148	180	155	121	137	84	145	196
YBR025C	2697	4476	5055	5257	4302	3923	4140	5602	5738	2094	3720	3435	3242	5094	4847	3192	2673	2304	4237	5046	6627	2670	3231	4624
YBR026C	567	1178	965	1085	1001	777	728	1095	1220	459	850	940	596	999	1008	903	814	697	744	966	1143	657	834	950
YBR027C	3	2	2	2	3	5	1	3	1	3	11	3	1	1	1	5	5	5	0	1	5	1	2	4
YBR028C	351	825	665	953	749	573	376	630	585	670	682	1284	326	636	465	921	780	757	372	531	800	438	556	717
YBR029C	734	650	1211	2999	1748	1528	887	1532	731	1891	2503	1935	591	1238	932	1933	2198	1665	947	1039	1471	1537	965	1671
YBR030W	224	373	357	804	602	509	209	368	288	615	768	1028	159	297	265	1036	684	655	294	260	407	307	531	631
YBR031W	13714	23373	29184	33707	25943	18383	19687	24400	30641	14560	20179	24058	17462	28668	25176	30258	27482	18058	27951	34759	40471	21745	20055	21640
YBR032W	1	1	1	0	0	0	0	0	0	0	0	0	0	0	1	0	0	0	0	0	0	1	1	0
YBR033W	26	51	26	55	15	29	11	30	22	21	70	69	19	41	27	41	53	34	17	9	34	19	59	18
YBR034C	805	1397	1279	2250	2680	1655	1330	1746	1922	2605	3419	4822	824	1491	1436	3796	2688	3036	1139	1080	1677	1136	1416	2630
YBR035C	1391	2581	2396	2351	2309	1245	2062	2882	3758	1734	3487	3550	1955	3321	2973	3170	2925	2516	2406	2327	3244	1409	1429	2048
YBR036C	1147	1235	2435	4158	2872	2685	1122	1724	1045	1755	2389	1862	962	1823	1385	2453	2439	1922	1679	1837	2397	1640	1783	2132
YBR037C	228	673	580	1031	1403	688	238	388	536	899	1376	2056	278	511	463	1605	1422	1506	366	477	593	531	692	1035
YBR038W	748	1231	1679	4214	3496	2668	841	1175	961	3161	3254	3766	648	1062	1072	3692	3064	3397	910	1258	1618	1771	1856	2505
YBR039W	1113	2411	2060	1873	1415	1405	1468	2312	2495	890	1271	1343	1259	2028	1663	1566	1241	883	1540	1707	2210	788	1298	1662
YBR040W	2	3	0	3	7	2	10	26	17	9	31	26	4	7	10	15	21	14	4	0	5	6	5	1
YBR041W	667	631	1194	2295	1477	1275	780	1278	629	1221	1517	1132	567	1099	929	1402	1403	1216	1202	1056	1528	1102	788	1297
YBR042C	252	212	415	869	638	460	349	428	278	550	771	504	225	478	380	623	629	524	486	358	578	475	244	561
YBR043C	248	292	366	878	489	598	284	480	313	484	646	471	205	431	278	423	440	315	266	341	448	346	418	478
YBR044C	211	344	352	858	428	397	193	316	283	428	586	613	169	326	265	602	552	468	218	269	392	366	453	435
YBR045C	10	34	19	26	44	17	29	34	32	29	53	32	19	42	32	33	37	39	42	17	29	23	33	24
YBR046C	181	369	363	317	331	217	132	307	306	161	206	284	145	301	262	291	274	261	278	297	413	186	215	268
YBR047W	16	22	23	32	30	12	19	27	24	25	33	41	13	35	35	36	31	45	18	18	31	17	12	23
YBR048W	6487	9873	13084	9733	9808	6051	8024	10577	12569	12444	11275	17028	7306	13025	10535	26391	20937	15127	8355	13374	16758	9074	5816	10599
YBR049C	493	879	760	1357	1173	921	530	861	794	1435	1953	2402	400	683	582	2148	1461	1486	521	478	811	484	970	1168
YBR050C	1	23	19	18	16	14	7	14	18	3	11	17	11	13	13	11	10	14	24	15	14	8	4	13
YBR051W	3	0	7	14	9	4	2	4	5	2	2	6	1	3	1	6	5	3	0	0	6	6	1	11
YBR052C	574	1228	1105	1227	1667	915	785	1118	1574	633	1586	1610	721	1392	1282	1353	1214	1191	1390	1191	1469	921	931	1656
YBR053C	622	1541	1370	1278	997	734	677	1117	1470	531	899	1154	675	1183	1159	932	961	809	887	1010	1338	602	796	796
YBR054W	511	290	804	3105	5519	1667	982	1435	1106	1540	2787	1906	640	1149	1089	1760	1568	1180	2082	2024	3057	3949	506	5593
YBR055C	348	553	542	1187	1138	887	341	521	474	1074	1559	1777	259	473	426	1494	1029	1023	414	364	636	449	881	941
YBR056C-B	3	6	16	5	3	4	1	5	2	4	3	14	4	8	3	13	14	9	4	8	2	15	8	9
YBR056W	640	1106	1129	1380	1187	941	626	1104	1198	593	1044	1230	717	1117	880	1044	803	761	1077	1048	1280	512	796	1181
YBR056W-A	267	298	519	588	363	372	244	260	322	198	183	333	263	425	294	393	283	174	202	380	503	233	260	343
YBR057C	189	415	342	679	581	335	190	393	345	513	608	966	183	349	284	687	531	588	215	289	445	259	431	622
YBR058C	866	1356	1535	1949	1833	1279	987	1298	1360	1456	1885	2241	747	1258	1212	2053	1500	1398	743	1048	1485	888	1140	1666
YBR058C-A	629	917	964	1035	919	700	647	948	1244	561	1077	1209	540	994	1039	1238	1077	917	754	707	1178	787	460	1047
YBR059C	796	1480	1550	3755	2273	2268	753	1538	1267	2277	3077	3383	772	1303	1059	2723	2584	2523	1031	1187	1523	1497	1876	1961
YBR060C	467	670	832	1280	1071	836	461	762	766	879	1185	1461	375	678	582	1207	893	854	704	622	872	520	799	1071
YBR061C	359	516	701	684	653	464	451	581	630	563	730	1042	342	574	521	985	685	681	358	437	607	269	410	617
YBR062C	149	287	327	192	199	152	198	290	289	199	241	370	161	314	258	288	252	227	218	263	374	106	120	196
YBR063C	69	81	78	202	137	130	52	77	73	89	201	161	30	92	42	157	119	86	54	58	91	87	137	124
YBR064W	0	1	1	3	0	2	0	1	0	3	3	0	0	0	2	1	0	0	1	0	0	1	1	3
YBR065C	156	243	204	614	470	299	124	203	193	350	541	547	110	222	168	362	341	327	216	193	310	292	354	377
YBR066C	283	575	550	737	1703	466	452	635	625	1094	1649	2604	813	1369	978	5072	4007	3081	617	702	1730	912	518	2540
YBR067C	3494	9684	6881	12631	7672	6286	3177	5754	6610	4084	8624	7089	2843	4513	4242	5664	5900	4924	12626	5484	5522	6241	8420	5636
YBR068C	3308	3160	7083	18163	12270	11797	3526	5419	4097	11372	12717	9734	3253	6404	4462	11291	12463	9191	4597	5389	7726	7466	4933	9055
YBR069C	2015	1861	3388	10313	7521	5923	2687	3680	2378	6484	10590	6483	2042	3722	2984	7809	7138	5965	3602	3222	4513	5520	3790	6610
YBR070C	115	187	219	282	206	211	158	263	181	268	359	316	122	214	225	380	341	247	193	183	253	167	162	238
YBR071W	483	1070	1058	2199	997	1197	358	537	504	758	1034	1783	284	528	476	1339	1272	1244	358	531	837	732	1358	1130
YBR072C-A	4	10	14	21	26	20	5	10	12	12	8	17	10	16	13	26	27	12	16	10	16	23	12	28
YBR072W	141	1317	281	473	715	391	197	439	631	146	452	447	122	326	368	189	226	246	378	476	874	455	1193	1604
YBR073W	839	1208	1284	2178	2060	1428	786	1373	1209	1748	2435	2908	671	1233	1011	2687	1967	1757	923	992	1578	853	1505	1672
YBR074W	533	393	893	2427	1875	1419	517	1020	481	1007	1959	900	437	865	640	917	1106	685	1037	798	1125	1339	760	1618
YBR076C-A	153	291	326	475	397	295	143	234	259	284	306	627	160	287	196	521	456	351	90	257	332	216	310	382
YBR076W	4	2	8	5	14	2	4	10	9	9	11	20	4	14	6	17	11	9	23	6	10	3	1	8
YBR077C	233	467	521	653	588	422	215	388	381	446	486	955	237	363	330	628	500	505	267	397	441	280	384	534
YBR078W	6284	8910	13693	29249	16815	17111	6751	9902	6979	7547	10833	8639	4602	8166	7003	8717	9019	6749	8607	10638	12306	11399	11635	14901
YBR079C	2423	4595	4506	8360	8834	6289	4258	6437	6109	8515	12438	13918	3088	4652	4390	14438	10380	10202	3011	4013	5420	3542	5801	8043
YBR080C	1129	2368	2218	2541	2182	1841	1354	2072	2222	1717	2524	2990	1184	1861	1819	2369	1879	1875	1387	1558	2211	882	1886	1884
YBR081C	388	745	712	1427	1214	1030	307	543	480	1191	1753	1638	285	485	376	1717	1397	1338	485	388	663	600	867	928
YBR082C	4355	8821	7881	9731	7568	4587	4992	7815	8734	2996	4177	5897	4496	7711	5704	5006	4942	4494	3907	7464	9737	4191	4072	8500
YBR083W	566	1440	913	1940	1930	1137	783	1400	1444	2445	3232	4619	780	1473	984	4451	4095	3099	539	867	1142	1127	1857	2041
YBR084C-A	7285	10859	14020	6572	7880	4466	9490	13028	14525	7272	12373	11334	8234	15197	12161	13295	12498	9931	13874	14169	16715	5964	3534	8754
YBR084W	1253	1261	2246	5548	3383	3046	1656	2527	1633	2158	3694	2575	1015	2024	1607	2508	2564	1720	3650	2036	2963	3494	2153	2947
YBR085C-A	1014	1234	1675	2141	2217	1142	921	1782	1685	1008	2039	1737	909	1711	1176	1507	1511	1164	1958	1757	2317	1286	662	1867
YBR085W	27	64	62	95	96	71	48	127	121	71	142	141	43	104	110	81	78	88	74	79	99	66	62	114
YBR086C	1827	1783	2861	7810	4477	3512	1911	3160	1627	4178	6577	3575	1348	2377	1835	3586	4228	3206	3323	2740	3867	4950	2405	3911
YBR087W	499	722	872	737	626	510	668	922	990	720	930	1436	522	780	765	1329	837	884	504	691	860	332	514	691
YBR088C	590	1080	906	1477	1467	1191	1153	1616	1777	1295	2536	3138	748	1277	1104	2228	1505	1627	831	851	1245	655	1108	1769
YBR089C-A	114	222	239	345	357	229	114	171	207	153	398	279	162	227	200	330	317	260	235	218	242	231	180	407
YBR089W	2	0	0	0	0	1	1	1	4	1	3	1	2	3	3	4	2	1	0	0	0	0	1	0
YBR090C	19	42	29	26	25	17	7	28	14	25	24	25	13	14	20	24	11	12	11	32	33	11	17	14
YBR091C	101	196	206	217	259	154	121	170	220	265	333	519	119	194	212	503	369	359	125	136	179	100	177	212
YBR092C	776	763	1435	2619	7454	1567	2566	4184	2489	3614	6040	4233	1540	2959	2510	4304	4554	3432	4226	4693	5225	5407	1069	4646
YBR093C	71	117	156	571	399	278	144	156	134	220	434	224	81	186	145	307	265	176	314	211	287	377	318	299
YBR094W	483	813	844	1716	1815	1268	571	892	924	1787	2337	3061	447	744	736	2747	1939	1868	562	638	857	600	1217	1434
YBR095C	177	404	335	474	445	372	142	321	267	481	647	943	141	248	270	966	523	593	148	202	254	138	394	495
YBR096W	957	785	1563	2459	1607	1361	969	1418	968	1261	1684	1322	689	1467	1132	1738	1869	1466	1255	1092	1597	1245	679	1505
YBR097W	237	378	407	993	873	676	267	367	292	862	1237	1267	182	337	308	1105	785	806	246	309	485	416	611	728
YBR098W	49	79	83	140	120	119	41	66	59	141	160	213	43	81	52	222	129	126	56	46	75	73	134	129
YBR099C	23	25	28	58	43	51	7	16	20	38	31	96	6	13	13	46	45	30	7	24	24	16	38	42
YBR101C	2287	2646	4581	3822	5353	3159	2176	3596	4028	3081	5287	7495	1987	3297	2782	5516	3895	4090	2355	3418	4550	1393	2070	4161
YBR102C	306	528	539	1097	941	842	306	478	495	760	938	1194	262	474	406	1082	865	788	466	404	532	446	779	940
YBR103C-A	0	0	0	5	0	2	1	0	0	0	1	0	1	0	0	2	2	0	0	0	2	1	0	0
YBR103W	154	296	258	531	646	439	145	258	273	689	927	1227	155	204	229	1186	729	871	213	217	281	185	453	499
YBR104W	236	360	449	564	566	385	267	443	454	378	518	603	243	382	377	530	492	556	444	307	494	258	383	529
YBR105C	638	1746	1238	2633	1739	1359	659	1271	1277	1321	2292	2994	615	1230	1061	2089	2338	2040	814	1058	1530	1031	2191	1730
YBR106W	2251	2311	3638	5534	4884	3510	3581	3925	3358	2895	4591	4204	2499	4713	4310	6727	5389	3315	3772	4990	6512	4597	2662	6038
YBR107C	64	112	130	274	170	153	70	113	97	126	216	152	45	94	84	146	169	122	108	124	143	111	170	161
YBR108W	410	837	1005	3475	2140	1769	336	555	589	1284	2026	1873	304	507	450	1857	1803	1572	595	755	924	1442	1773	1635
YBR109C	997	1849	1649	1112	949	695	1303	1785	1969	736	1265	1443	987	1744	1498	1188	1149	1024	1369	1463	1961	769	582	1469
YBR109W-A	15	17	24	67	33	42	8	25	11	32	21	28	8	15	9	28	26	25	2	19	44	45	40	30
YBR110W	437	355	586	1175	848	744	359	621	351	704	846	713	306	564	471	781	825	655	490	580	785	598	475	671
YBR111C	649	1287	1149	1034	1125	801	882	1365	1413	576	870	1180	712	1361	1127	999	1068	785	941	1222	1660	804	634	1296
YBR111W-A	158	204	234	148	195	115	154	247	262	164	211	315	124	213	186	283	224	154	126	189	256	173	61	231
YBR112C	1031	1621	1766	4827	3588	2867	986	1833	1445	2697	3849	3859	823	1522	1159	4091	3189	2955	1006	1359	1880	1810	2705	3078
YBR113W	6	11	6	15	23	11	7	4	6	22	25	24	3	8	6	23	15	13	4	9	9	6	16	9
YBR114W	253	356	498	968	965	649	231	409	412	537	800	817	192	393	310	871	675	545	434	420	544	460	462	667
YBR115C	2183	4206	4231	8874	9107	5735	2801	3831	4323	5670	8314	9414	2626	3575	3587	8665	5863	6148	3013	3801	5270	4713	5404	7291
YBR116C	0	0	0	0	0	0	0	0	0	0	0	0	0	0	0	1	0	2	0	0	0	1	0	1
YBR117C	8	10	16	33	33	15	10	19	12	17	34	20	5	10	13	26	26	13	13	15	16	27	15	15
YBR118W	27433	53010	52769	40938	36115	23760	29502	37189	50670	10536	17996	16048	27424	45662	41426	30438	23882	15476	36684	52302	61352	28894	24769	28255
YBR119W	169	270	269	388	465	289	176	251	260	332	517	744	143	216	178	634	396	438	195	240	266	163	304	429
YBR120C	62	168	131	218	273	145	61	107	110	231	301	646	55	117	89	438	391	428	56	80	114	115	117	276
YBR121C	4478	7340	7727	9654	10511	8317	7928	10982	12367	6219	10242	10342	6086	9318	9361	9990	8388	7465	7070	7580	10591	5170	6065	9991
YBR121C-A	0	0	0	0	0	0	0	0	0	0	0	0	0	0	0	0	0	0	0	0	0	0	0	0
YBR122C	719	1558	1394	1340	1655	861	853	1322	1664	1634	2512	3433	773	1450	1241	2970	2494	2372	997	1135	1438	670	983	1401
YBR123C	194	406	343	766	604	427	175	303	314	633	882	1199	159	282	216	1015	715	762	288	275	353	260	522	550
YBR124W	2	0	1	0	0	0	2	2	0	0	1	0	0	0	0	0	1	2	0	0	3	0	0	1
YBR125C	428	611	729	1688	1416	1058	380	537	617	1061	1224	2034	370	598	533	1740	1417	1258	467	582	876	736	987	1381
YBR126C	2626	6795	5438	8143	9606	5865	2916	4767	6166	4188	7842	8991	3240	5664	4777	8147	7436	5989	5512	5901	6934	4982	7171	7429
YBR126W-A	144	144	275	421	348	182	153	295	301	201	214	386	244	451	361	353	465	264	275	322	535	288	255	357
YBR126W-B	18	30	16	23	24	11	6	34	28	6	51	16	20	21	30	21	17	20	44	31	39	19	10	33
YBR127C	10003	21210	19494	26609	24878	17634	12584	17022	22499	8875	17125	17267	11465	19348	19472	16670	14159	11142	16074	19724	25520	18018	17562	22811
YBR128C	21	59	41	48	90	43	33	69	44	50	79	135	33	52	55	96	79	70	71	83	93	32	30	77
YBR129C	264	445	418	518	414	290	296	443	464	553	1005	1177	301	447	370	810	670	675	396	296	498	207	280	460
YBR130C	467	716	810	947	796	566	471	739	756	1091	1682	1612	436	740	592	1211	896	791	561	568	698	379	576	736
YBR131C-A	0	0	0	0	0	0	0	0	0	0	0	0	0	0	0	0	0	0	0	0	2	0	0	0
YBR131W	146	300	305	678	571	547	139	250	214	593	695	1036	112	194	161	868	604	758	160	175	281	171	460	521
YBR132C	266	343	511	1567	1259	1003	235	428	290	654	1099	811	241	439	378	870	892	659	540	500	489	911	606	642
YBR133C	774	1417	1354	4388	2325	2417	875	1417	1290	2579	3400	4021	673	1180	1085	3155	2728	2452	756	1012	1307	1503	2786	1835
YBR134W	0	3	2	6	10	5	0	6	8	7	8	13	2	3	3	11	6	7	1	6	9	6	5	8
YBR135W	674	1288	1373	2266	1532	1124	812	1245	1393	1546	2058	2806	722	1376	1158	2858	2968	2032	572	1197	1491	1254	1012	1445
YBR136W	438	513	700	2201	1347	1260	343	589	439	1087	1547	1631	279	528	423	1536	1266	1192	461	513	800	967	1190	1287
YBR137W	394	633	645	600	644	436	361	502	646	330	667	729	322	580	539	854	630	572	639	523	717	408	340	706
YBR138C	117	244	175	252	221	123	107	140	138	232	393	495	88	142	123	445	327	314	96	97	181	80	231	192
YBR139W	641	775	1098	1921	1407	1108	670	1273	673	798	1531	999	493	981	782	1102	1138	869	889	955	1220	1069	817	1053
YBR140C	900	1325	1611	6746	3723	3671	704	1342	1002	3017	4322	3749	608	1151	929	3563	3519	2624	1140	1110	1718	3550	3228	3547
YBR141C	125	167	167	172	179	131	102	156	148	180	258	287	66	133	133	219	167	216	147	125	190	87	105	190
YBR141W-A	5	25	17	47	31	19	15	16	23	23	22	17	19	22	16	27	26	18	18	23	22	18	19	16
YBR142W	418	546	696	882	844	723	506	717	593	876	1164	1325	346	547	526	1249	759	825	384	416	776	335	559	856
YBR143C	2125	3180	3390	3467	3588	2380	3266	5424	5391	3685	4322	5664	2447	4107	3519	3854	3110	3368	2633	2816	4205	1542	1875	3218
YBR144C	6	9	9	20	8	11	10	7	4	12	11	13	6	9	9	33	36	17	0	13	17	12	9	7
YBR145W	351	435	522	1096	927	748	254	369	377	354	663	546	366	512	521	771	603	502	629	566	738	487	626	768
YBR146W	540	1005	885	1315	1118	825	569	887	827	1374	2627	3009	439	760	798	2129	1996	2080	586	733	929	742	805	1126
YBR147W	8	11	17	34	102	26	14	27	33	39	71	65	14	37	23	102	72	59	25	42	58	64	21	77
YBR148W	16	20	19	23	22	14	10	24	28	17	23	52	12	24	23	24	30	24	16	23	36	20	19	25
YBR149W	2121	4771	4071	4203	3342	2875	2241	3499	4192	1710	3318	4140	2173	3926	3623	3621	3201	2886	2153	3131	4215	1818	3108	3762
YBR150C	168	224	200	872	591	534	110	174	148	677	1137	970	105	196	153	1018	849	645	250	176	196	388	529	476
YBR151W	1151	2096	2089	2780	2070	1616	1359	2310	2609	1798	2366	2690	1448	2400	1945	2251	2233	1808	2080	2024	2669	1516	1488	1532
YBR152W	45	87	77	158	157	97	37	86	57	85	113	132	44	95	51	128	98	82	53	46	101	79	115	158
YBR153W	95	200	179	322	290	203	96	155	120	247	660	541	77	159	144	457	408	442	247	135	208	213	211	322
YBR154C	698	1045	1100	995	1585	709	923	1493	1321	1126	1376	2099	637	1228	1046	1687	1212	1437	894	938	1333	598	508	1776
YBR155W	222	395	450	381	318	235	349	552	561	246	314	366	264	433	373	248	264	247	259	327	545	135	159	371
YBR156C	162	303	211	461	395	257	172	241	182	366	548	521	104	189	131	549	451	395	99	140	235	189	340	353
YBR157C	143	359	323	597	638	354	94	220	280	324	479	836	112	252	196	509	465	470	166	287	263	327	386	421
YBR158W	2082	3471	3416	12908	8263	6513	2659	4380	4094	7524	11323	12264	1989	4063	3436	10050	10381	7817	3243	3089	4431	6880	6198	8129
YBR159W	519	526	1058	1181	1228	814	793	1246	662	875	1124	842	606	1145	901	1135	1092	986	974	986	1454	634	460	1016
YBR160W	520	979	932	1498	1722	1051	512	747	850	1221	1529	2818	456	807	633	2147	1507	1643	612	833	1013	682	1068	1678
YBR161W	136	145	183	397	535	256	174	220	178	348	463	343	133	256	191	504	457	334	251	260	330	354	149	392
YBR162C	1572	2461	3918	10913	6538	7030	2876	4358	3242	5191	7009	5266	2002	3787	3191	5841	6427	4973	3734	3799	5489	5424	4102	5159
YBR162W-A	823	1604	1729	1073	1002	642	991	1551	1850	1528	1376	2394	1109	1700	1502	2655	2743	2166	952	1412	2198	749	394	897
YBR163W	167	305	316	645	292	387	204	280	256	238	337	361	124	231	219	261	297	204	222	226	345	298	355	272
YBR164C	227	483	471	449	474	386	289	458	525	215	263	534	300	410	380	374	336	419	318	311	431	144	260	533
YBR165W	191	423	362	776	944	545	230	389	379	1088	1225	2425	213	328	307	1832	1386	1478	171	348	496	323	586	901
YBR166C	244	538	512	584	611	472	307	440	454	551	521	937	241	361	338	727	493	617	294	340	512	194	441	489
YBR167C	62	80	87	78	75	55	72	122	123	69	133	174	41	110	91	111	97	107	123	88	95	41	41	108
YBR168W	120	125	184	298	251	175	113	164	140	226	278	238	91	183	126	245	235	188	194	151	173	147	109	218
YBR169C	898	1464	1430	3049	2242	1703	870	1713	1760	1240	2724	2606	767	1437	1309	2034	1884	1523	1471	1641	2304	1425	1564	2072
YBR170C	371	663	670	1488	1675	1132	360	572	566	1468	1990	2614	389	560	504	2298	1684	1713	552	489	695	508	946	1476
YBR171W	434	564	657	717	548	410	455	770	584	454	590	594	401	707	544	589	542	449	585	511	795	322	358	532
YBR172C	536	847	819	3085	2694	2319	446	695	728	2307	2911	3614	327	578	585	3747	2631	2475	572	692	1029	1176	2114	2396
YBR173C	821	1873	1733	1498	1576	1023	870	1355	1498	1001	1781	2591	786	1334	1238	1982	1846	1910	893	1402	1901	1105	1091	1599
YBR174C	2	3	1	0	2	0	0	0	0	1	0	3	1	1	1	6	4	4	1	0	5	3	0	2
YBR175W	435	733	769	1529	1173	901	401	623	717	910	1105	1765	399	696	658	1464	1225	1072	457	593	849	660	878	881
YBR176W	128	227	235	414	388	323	172	264	310	253	339	543	147	239	232	503	370	349	146	209	345	142	262	478
YBR177C	2631	6171	5305	6862	4921	4535	2488	3513	4136	3071	4276	5683	2393	3876	3710	4964	4326	3926	2406	3497	4684	2805	4472	4195
YBR178W	1	0	1	4	1	0	1	0	1	0	5	3	2	1	3	1	2	1	3	2	4	2	1	4
YBR179C	276	411	437	1025	846	669	217	416	359	899	1123	1705	200	377	289	1503	1031	1091	240	236	404	346	637	742
YBR180W	3	1	1	8	6	3	2	3	8	6	12	3	2	3	2	8	12	4	3	1	9	4	10	5
YBR181C	8235	11037	14600	10893	11345	7233	10804	12916	17308	12436	21121	16532	9976	16545	14130	32474	21962	17215	17890	14217	18471	7530	5459	10095
YBR182C	78	110	160	533	898	369	108	149	157	545	571	691	181	280	174	1754	1089	653	198	216	480	425	237	1270
YBR182C-A	6	10	14	20	21	12	11	9	8	14	15	22	14	15	16	46	35	28	3	20	32	19	9	26
YBR183W	220	228	318	443	912	340	251	387	287	322	710	558	291	627	452	1081	826	665	704	464	1013	397	183	1114
YBR184W	27	46	25	60	77	32	19	44	50	58	81	114	25	30	18	84	57	67	29	38	53	34	40	83
YBR185C	200	282	284	311	362	227	232	355	364	399	680	877	174	299	310	686	470	543	208	261	302	181	218	348
YBR186W	5	12	6	4	9	4	0	7	4	11	13	23	2	8	4	13	12	9	18	3	8	3	11	6
YBR187W	603	620	1215	1902	1758	1225	957	1310	1211	1431	2289	1667	823	1439	1269	1852	1826	1440	1808	1358	1869	1241	716	1413
YBR188C	125	202	221	206	222	138	150	203	225	141	215	364	111	178	171	255	229	196	121	159	202	153	137	252
YBR189W	10506	14979	18836	12609	11642	8956	14596	19450	22221	17666	36302	22774	12393	23029	19646	37823	32964	24042	24880	19784	25635	8401	6710	12530
YBR190W	3	6	5	3	3	2	1	8	1	3	3	2	3	3	6	5	5	0	0	3	2	0	1	7
YBR191W	11351	19201	22959	12859	13046	7582	18315	25240	31538	12438	28882	19105	16500	28082	24089	25011	23433	17091	24440	27141	33838	11234	5942	14417
YBR191W-A	2	0	0	0	0	0	0	3	0	1	0	2	0	0	0	0	0	0	0	0	1	0	0	0
YBR192W	116	193	261	358	379	313	117	204	190	311	295	604	88	157	163	474	348	459	127	175	274	156	198	274
YBR193C	237	388	374	559	424	361	237	372	408	262	508	576	221	378	320	462	462	359	234	387	422	214	363	452
YBR194W	98	160	138	192	201	97	90	130	163	263	549	639	87	145	101	532	468	543	185	133	169	133	109	222
YBR195C	273	486	442	1036	856	722	233	315	364	934	1457	1919	155	279	310	1535	1216	1196	228	320	389	457	775	929
YBR196C	19731	37044	34073	45204	33035	30084	29639	37297	48872	16308	37610	28399	25373	42131	42963	44812	36276	26340	32231	30704	39405	30703	32835	28643
YBR196C-A	9	10	8	58	28	25	4	9	10	21	16	30	4	7	3	28	22	9	5	6	11	21	29	24
YBR196C-B	13	22	30	103	50	52	9	24	36	32	88	52	5	23	17	49	50	35	10	14	30	45	64	39
YBR197C	298	622	587	1428	904	706	348	472	605	630	665	1205	273	533	484	813	822	650	238	558	751	714	825	810
YBR198C	565	1041	1030	2012	1996	1597	561	928	860	2001	2169	3064	502	848	744	2939	2219	2062	669	833	1157	750	1566	1594
YBR199W	780	758	1385	2256	1496	1296	858	1551	752	1121	1746	1155	609	1200	884	1211	1363	1010	1456	1054	1567	1102	776	1272
YBR200W	357	654	537	909	770	551	353	584	553	758	1084	1269	298	563	418	1051	701	776	403	407	514	284	678	754
YBR200W-A	0	0	0	0	0	0	0	2	0	0	0	0	0	0	1	0	0	0	0	0	0	0	0	0
YBR201C-A	56	254	112	200	93	91	53	91	131	154	233	225	65	105	103	204	227	171	77	86	123	79	158	115
YBR201W	200	321	371	614	690	410	209	321	254	337	435	492	168	315	287	646	472	425	200	282	449	326	349	694
YBR202W	874	2030	1580	4666	3663	2983	976	1666	1660	5049	8330	8669	944	1622	1479	7776	6153	6201	1182	1387	1807	1667	3274	3116
YBR203W	139	212	235	940	547	499	141	273	214	399	639	756	152	292	210	758	794	437	153	176	301	365	416	424
YBR204C	139	269	181	229	214	224	157	269	249	170	223	239	135	229	196	240	185	151	204	219	245	89	185	181
YBR205W	463	454	813	1310	1054	791	511	825	494	778	1021	725	386	727	563	797	998	650	886	813	978	806	498	794
YBR206W	27	30	54	82	71	45	31	66	44	68	50	58	26	83	48	70	88	66	40	66	61	68	33	50
YBR207W	456	419	819	1458	1129	1006	453	639	398	788	1016	708	316	649	495	1045	945	839	719	575	807	753	560	792
YBR208C	367	1606	597	2620	1117	1386	213	425	427	725	1308	1242	202	342	419	775	966	829	390	332	508	1190	3011	943
YBR209W	0	0	2	11	0	2	0	1	6	5	2	7	3	0	2	7	4	6	2	2	6	11	5	5
YBR210W	157	191	278	294	247	178	251	353	359	284	378	471	197	390	316	500	437	378	199	272	376	150	126	294
YBR211C	262	472	463	911	867	586	233	384	390	799	1139	1643	243	455	354	1221	951	1068	232	345	466	348	738	860
YBR212W	618	1195	1102	2930	2062	1699	514	981	977	1577	2053	2645	541	881	751	2254	1810	1711	529	704	949	1453	1744	1880
YBR213W	224	400	421	795	778	411	265	437	431	661	983	1355	231	461	361	985	949	932	266	382	540	417	480	781
YBR214W	1138	2444	2248	7238	5551	4243	972	1591	1812	3016	5028	6539	1012	1776	1437	6257	5425	3990	1655	2150	2335	3009	4524	4064
YBR215W	175	277	333	336	387	263	172	291	254	282	420	498	150	266	212	429	346	313	213	203	289	156	233	369
YBR216C	260	445	448	770	704	588	256	381	342	733	908	1317	195	310	302	1049	732	773	314	296	431	249	553	574
YBR217W	60	141	125	157	111	88	81	124	106	103	182	142	57	99	104	137	138	100	105	112	118	85	73	121
YBR218C	3906	8075	7240	20483	16175	11740	5932	8495	9750	9613	17763	14872	5220	8476	8001	14887	11934	10982	7267	7590	9632	12217	13527	13111
YBR219C	13	25	20	90	37	36	17	20	29	21	14	33	8	22	30	28	22	14	7	24	31	32	20	38
YBR220C	269	256	501	1468	1133	839	305	466	310	763	777	683	237	510	386	892	890	740	578	508	755	782	487	849
YBR221C	3273	6764	6017	12650	8309	7221	3410	5125	6017	2371	5217	4180	3606	5720	5482	4127	4314	3133	5933	5801	7375	5609	6904	7408
YBR221W-A	1	2	0	0	1	0	0	0	0	0	0	0	0	0	0	1	0	0	0	0	0	0	0	0
YBR222C	1401	2945	2654	4729	3463	2677	1577	2272	2576	2057	3064	3753	1461	2464	2267	4112	3180	2682	1622	2336	2751	2795	3210	2943
YBR223C	148	251	274	738	565	401	163	296	228	415	555	700	133	305	196	588	511	392	271	327	324	393	423	458
YBR223W-A	0	0	0	0	0	0	0	0	0	0	0	0	0	0	0	0	0	0	0	0	0	0	0	0
YBR224W	5	3	9	2	9	10	0	1	1	3	14	3	1	1	0	2	7	1	0	1	1	4	4	6
YBR225W	436	741	749	2540	1724	1396	342	624	565	1760	2196	3140	330	659	490	2536	2304	2016	489	587	700	1078	1535	1349
YBR226C	0	0	0	0	0	0	1	1	0	0	1	0	0	0	0	1	0	0	0	1	0	0	0	0
YBR227C	136	209	251	301	226	207	159	263	228	178	292	242	113	219	139	189	236	168	330	174	256	102	130	201
YBR228W	43	52	74	105	86	63	38	98	76	56	69	79	28	79	60	72	68	54	60	52	84	47	64	91
YBR229C	603	530	853	2769	1851	1585	618	1055	448	1113	1941	936	421	818	610	1324	1303	793	846	832	1108	1533	1032	1551
YBR230C	528	1235	1103	1272	1443	773	712	1280	1633	1135	1463	2886	712	1422	1119	2367	2386	1589	515	1437	1295	1098	806	1151
YBR230W-A	77	169	147	109	109	78	68	132	178	46	63	123	77	140	135	100	103	86	45	122	155	68	73	118
YBR231C	74	224	210	309	386	249	75	126	132	243	526	556	82	131	129	520	385	442	125	162	253	155	200	274
YBR232C	0	0	3	5	3	2	2	1	0	0	5	0	1	3	2	7	1	3	13	1	1	2	0	0
YBR233W	242	735	481	1079	834	733	227	406	441	880	1064	1597	173	372	340	1254	993	1053	229	295	427	280	920	740
YBR233W-A	117	292	283	143	133	91	170	258	305	201	253	376	157	282	239	283	346	334	223	200	259	89	51	126
YBR234C	1335	2902	2728	2917	2833	1876	1402	2211	2830	1776	2901	3589	1303	2339	2203	3052	2564	2528	1872	1965	2489	1454	1895	2496
YBR235W	188	301	518	1371	805	894	282	497	268	591	803	470	178	386	315	551	652	471	489	415	573	721	513	605
YBR236C	358	535	562	755	600	552	413	613	621	505	746	994	287	524	503	826	626	604	419	398	628	370	527	583
YBR237W	148	225	229	519	333	359	121	214	171	351	475	403	102	164	130	351	316	256	238	140	192	214	318	234
YBR238C	752	1259	1207	2817	2102	1602	1073	1837	1496	2087	3216	2873	736	1280	1207	2118	2160	1873	853	1237	2052	1330	1427	2238
YBR239C	193	334	312	844	539	352	212	409	348	508	792	956	164	330	279	695	670	647	159	307	386	346	466	469
YBR240C	36	85	69	252	185	111	56	96	116	183	288	370	53	95	98	323	288	253	73	99	123	144	167	187
YBR241C	288	321	536	1617	1361	795	387	645	537	853	1479	1039	396	672	580	1153	1291	859	696	730	950	1165	684	1012
YBR242W	203	332	304	403	449	271	244	337	305	221	328	478	166	331	268	395	296	365	208	316	513	214	198	581
YBR243C	294	308	577	1211	737	644	400	615	360	760	1001	744	327	527	445	915	1018	707	572	585	710	638	487	571
YBR244W	453	669	746	1073	839	548	640	923	907	854	920	1453	625	904	739	1744	1263	1165	598	558	861	586	413	1042
YBR245C	812	1635	1420	2107	2091	1507	837	1481	1347	2091	2744	3471	753	1166	1115	3040	2040	2131	1040	1006	1420	847	1642	1769
YBR246W	503	943	970	1594	1085	957	579	913	874	777	1103	1247	468	872	708	892	910	727	798	1093	1338	738	872	1128
YBR247C	437	741	843	1003	1440	916	643	1010	1028	1478	1607	2549	441	838	854	1930	1394	1563	508	718	1025	571	642	1414
YBR248C	501	1212	1135	1657	2157	1436	833	1147	1449	1583	2061	2473	765	1242	1136	2542	1879	2053	835	1029	1463	721	1194	1959
YBR249C	3340	5377	6011	8229	7825	4840	5089	6287	8185	2950	4775	5982	4564	6836	6473	5690	4299	3757	4840	6202	7726	5149	4015	7704
YBR250W	12	23	20	61	36	26	17	30	36	29	42	28	12	28	29	24	40	34	12	33	39	28	21	21
YBR251W	218	541	412	586	819	454	250	392	412	697	940	1459	232	405	363	1111	795	999	278	311	410	214	543	752
YBR252W	711	1327	1434	941	1327	608	1110	1487	2052	1168	1755	2033	1037	1778	1683	1947	1677	1306	1137	1411	1789	898	605	1121
YBR253W	184	316	372	136	128	114	203	259	280	168	265	322	181	298	220	367	319	290	267	276	413	84	89	144
YBR254C	257	451	465	462	555	326	413	507	620	716	846	1354	355	567	590	1190	913	811	315	360	493	285	304	481
YBR255C-A	65	125	144	88	88	68	54	87	84	73	67	100	73	95	75	148	135	142	51	115	151	53	58	87
YBR255W	84	142	151	255	212	195	42	113	95	161	196	232	42	106	75	218	200	178	114	107	130	137	146	204
YBR256C	777	1097	1189	868	840	647	993	1349	1558	823	1392	1518	828	1464	1291	1527	1217	977	1046	1026	1422	755	476	857
YBR257W	90	150	146	196	236	118	109	159	160	250	283	475	63	149	107	320	249	248	127	92	150	78	130	233
YBR258C	46	98	113	52	79	38	44	128	132	58	86	129	54	130	80	70	87	79	61	87	124	22	32	65
YBR259W	204	256	294	706	475	384	186	314	260	461	614	853	143	257	217	571	509	428	177	205	343	276	411	434
YBR260C	587	1036	1031	2229	2283	1453	639	1131	1073	2243	3206	4117	525	972	878	3658	2668	2494	684	951	1170	960	1577	1679
YBR261C	733	1245	1347	1481	886	841	1127	1479	1647	1181	2281	2204	884	1378	1389	2186	1973	1658	1335	1053	1521	870	820	1027
YBR262C	265	540	506	514	387	316	322	540	654	678	1578	1106	322	634	533	1657	1599	1309	567	439	523	252	290	384
YBR263W	2377	3683	4457	9441	6923	5551	3135	4262	4172	2921	4602	4100	2509	4693	4149	4696	4556	2891	5041	5550	6557	7243	5233	6176
YBR264C	117	285	251	296	323	187	140	260	303	296	338	509	146	285	178	344	373	405	188	186	314	114	209	261
YBR265W	720	1642	1401	2512	1901	1531	782	1108	1438	1457	3799	3569	752	1378	1253	3094	2599	2693	1077	1166	1592	1051	1606	1820
YBR266C	0	2	1	1	1	0	0	3	0	0	9	0	0	2	1	2	2	2	0	3	1	0	1	0
YBR267W	395	747	793	1163	1994	1009	532	970	955	2410	2765	4008	400	659	658	2787	2247	2817	612	668	919	703	807	1942
YBR268W	199	369	444	388	412	269	319	442	600	548	1115	902	261	540	444	774	792	799	431	367	479	236	214	283
YBR269C	450	814	959	647	598	409	401	557	845	599	1166	1310	465	810	660	1203	1179	944	491	598	757	367	415	531
YBR270C	61	105	97	306	167	184	63	113	105	191	234	323	47	104	96	232	248	221	133	82	135	129	194	192
YBR271W	226	312	476	754	647	496	302	431	454	736	874	1146	229	398	377	802	786	781	301	317	507	299	327	481
YBR272C	170	383	323	291	309	212	180	298	303	243	344	392	150	284	255	327	283	289	223	200	332	93	190	184
YBR273C	491	976	954	852	901	653	473	795	906	685	977	1235	457	788	748	993	812	859	582	596	769	367	550	734
YBR274W	248	361	400	760	423	530	239	368	363	386	625	594	205	347	287	575	428	317	282	289	380	281	385	403
YBR275C	263	395	453	1231	1005	793	269	423	333	937	1161	1279	175	351	301	1130	926	900	302	341	544	466	711	896
YBR276C	400	630	748	2508	1521	1508	531	776	737	1125	1508	1468	431	831	736	1386	1246	978	697	614	957	1221	1283	1146
YBR277C	1	2	1	8	7	5	1	2	3	4	13	4	3	3	3	4	4	6	4	3	5	2	6	6
YBR278W	165	329	288	243	257	199	182	283	273	301	469	728	144	269	258	564	469	473	211	217	284	200	180	362
YBR279W	685	1299	1244	2172	2193	1366	641	1124	1101	1891	2905	3607	573	970	824	2638	2067	2396	773	865	1291	683	1577	1935
YBR280C	141	264	280	697	817	488	161	237	237	637	786	1240	151	318	247	1259	909	913	270	300	303	352	509	582
YBR281C	363	696	708	1412	1085	1036	445	721	752	942	1028	1562	426	637	547	1368	851	1005	422	531	816	450	808	926
YBR282W	181	409	320	389	368	213	271	450	520	473	859	1019	187	367	373	838	883	745	253	295	317	194	189	364
YBR283C	2918	2551	5595	9697	8296	6086	3637	5483	3218	4687	5487	5137	2977	5180	4452	6075	5338	4249	4495	5605	7535	5844	3570	6661
YBR284W	39	37	80	205	155	128	39	84	75	133	258	267	36	90	70	251	191	187	85	63	108	106	116	140
YBR285W	2	70	12	18	11	3	7	11	13	10	18	35	10	11	11	25	12	18	19	12	11	10	45	9
YBR286W	7287	8604	14193	23368	16976	11821	10701	17776	9575	10553	16453	12614	7172	15494	11489	13042	15340	10456	12793	15097	19590	16138	8466	12484
YBR287W	915	782	1718	3800	2887	2520	1078	1397	1015	1610	2272	1892	938	1706	1367	2582	2174	1624	1466	1932	2183	2248	1412	2447
YBR288C	355	548	580	761	617	551	391	639	586	896	1209	1677	383	581	506	1302	848	875	398	373	558	251	528	565
YBR289W	403	726	683	1753	1712	1383	309	538	551	1889	2434	3435	262	487	431	3175	2372	2274	352	468	633	595	1517	1499
YBR290W	205	339	410	395	424	269	207	312	328	308	342	490	158	315	229	432	324	391	248	293	417	160	236	361
YBR291C	105	151	184	289	293	157	128	132	193	247	263	415	121	170	166	405	265	289	120	150	219	172	193	247
YBR292C	11	39	21	39	46	21	19	35	30	54	51	69	12	9	18	46	64	63	2	27	28	27	17	32
YBR293W	109	156	222	585	322	362	136	155	149	296	385	325	111	175	151	338	300	222	137	165	246	242	289	258
YBR294W	14	19	9	27	6	8	9	21	17	16	23	14	10	16	9	36	12	11	25	10	25	9	11	16
YBR295W	136	263	271	1257	783	853	149	210	182	371	586	369	113	222	201	504	537	307	253	220	322	630	563	500
YBR296C	2	4	3	16	9	4	3	10	23	12	22	8	7	16	3	15	6	5	9	5	8	7	5	12
YBR296C-A	0	1	2	2	0	1	0	0	0	1	2	3	0	2	4	3	3	5	2	0	1	0	2	1
YBR297W	55	160	109	163	73	94	49	69	100	67	107	173	56	105	76	192	144	123	56	49	87	56	154	70
YBR298C	34	86	49	279	163	168	33	85	68	90	133	126	34	84	55	136	165	72	83	78	101	94	199	142
YBR298C-A	0	2	0	5	0	1	1	1	0	0	0	0	0	0	1	1	0	0	1	0	0	1	1	0
YBR299W	2	6	3	13	4	6	7	25	17	10	27	33	4	11	19	15	18	14	12	6	14	8	8	12
YBR300C	0	0	1	1	1	0	1	4	2	3	4	11	1	6	5	6	6	5	3	0	2	0	2	5
YBR301W	0	0	6	1	0	2	3	22	8	3	14	6	7	19	23	8	10	8	5	3	57	3	1	19
YBR302C	9	6	21	18	15	12	50	58	38	33	41	43	19	57	35	45	58	38	12	18	61	37	2	38
YCL001W	574	732	1122	1309	1398	741	878	1283	1045	1290	1073	2157	784	1310	1014	1815	1736	1494	583	1178	1410	1018	479	1439
YCL001W-A	1	4	2	7	5	4	2	3	3	1	3	7	2	0	0	5	9	3	0	1	3	1	0	4
YCL001W-B	2	5	1	8	3	1	3	7	9	0	7	4	2	6	4	3	7	1	3	3	4	1	4	5
YCL002C	214	358	458	977	495	529	312	402	424	710	734	1039	287	453	372	977	945	618	275	357	561	557	356	451
YCL004W	107	149	172	523	298	312	107	205	174	334	581	570	84	163	151	489	425	361	113	155	179	278	334	311
YCL005W	311	329	570	1792	940	807	321	516	415	984	1174	1286	298	507	425	1343	1683	1272	392	494	723	859	575	818
YCL005W-A	666	1536	1515	803	860	552	1003	1503	1808	871	1567	1442	827	1582	1475	1897	1552	1222	991	1132	1537	700	454	908
YCL007C	5	12	8	31	14	16	8	2	4	7	9	13	7	9	7	10	13	10	10	5	14	21	9	8
YCL008C	469	1009	1036	2823	1995	1383	559	851	929	1340	1890	2681	486	840	705	2132	2258	1830	728	912	1103	1741	1707	1500
YCL009C	8353	15308	16598	23130	13224	10627	10140	12933	17114	10822	17923	17105	9547	15833	13580	19364	17838	12275	11852	16781	21446	11220	10307	10130
YCL010C	119	240	238	836	448	488	136	248	235	338	704	360	144	257	180	449	436	319	322	228	283	360	483	395
YCL011C	897	1796	2287	2686	1997	1656	1264	1986	2202	1846	2593	2680	1157	1888	1664	1988	2212	2065	2181	1840	2457	1124	1486	1439
YCL012C	96	100	138	151	168	72	159	294	271	267	387	383	158	279	236	433	410	321	216	159	211	141	35	155
YCL014W	483	760	799	2183	1797	1385	402	670	523	1354	1925	2026	315	561	467	1888	1558	1379	629	589	827	1024	1299	1515
YCL016C	141	286	347	883	976	594	200	254	316	767	1072	1584	177	268	243	1409	1024	924	210	303	388	402	605	789
YCL017C	644	947	1209	2170	1550	1353	719	1077	1042	934	1644	1512	602	1062	1050	1433	1193	1316	1189	1000	1335	1216	1153	1583
YCL018W	0	0	0	0	0	0	0	0	0	0	2	3	0	0	0	0	0	1	0	0	0	1	0	1
YCL019W	1	6	2	10	3	5	2	1	1	3	8	2	1	2	3	3	6	6	2	1	2	7	1	0
YCL020W	0	0	0	0	0	0	0	0	0	0	0	0	0	0	0	0	0	0	0	0	0	0	0	0
YCL021W-A	123	190	193	655	175	270	75	119	104	186	240	253	44	114	99	228	311	178	146	101	155	468	250	120
YCL022C	1	1	2	1	0	1	0	0	0	1	3	0	0	0	0	2	3	3	2	0	4	0	1	0
YCL023C	0	4	0	1	0	2	2	1	1	0	0	2	0	2	0	0	0	1	0	3	0	1	0	2
YCL024W	198	378	330	1100	794	685	210	407	289	1049	1400	1752	147	345	278	1615	1216	1166	267	246	376	466	842	729
YCL025C	396	700	900	2393	1825	1439	451	647	482	1082	1281	1043	430	895	636	1407	1626	1143	661	851	888	1088	1286	1125
YCL026C-A	3	9	4	8	11	8	10	10	8	10	15	12	5	6	11	12	5	10	0	9	11	12	2	13
YCL026C-B	170	473	353	445	373	239	177	253	301	160	237	251	187	283	237	330	234	220	177	380	475	282	274	541
YCL027W	94	154	164	437	299	205	159	308	209	403	727	548	132	249	208	624	627	406	113	132	169	267	248	303
YCL028W	1382	3064	3520	2945	3577	2279	1876	2846	3417	2363	2169	4392	1699	2872	2772	3152	3117	2727	1253	3017	3628	2303	1979	2993
YCL029C	316	520	549	1128	977	667	285	547	399	718	1074	1208	269	448	350	1100	899	788	541	439	561	432	607	829
YCL030C	4975	9879	8934	17230	16928	11492	7286	8891	11398	10601	22179	20378	6667	10279	10122	24029	15292	15425	9242	8359	10837	9058	11253	14631
YCL031C	579	865	917	1354	1232	824	729	1270	1164	1439	1851	2660	576	1035	913	2036	1656	1625	570	725	1095	505	714	1227
YCL032W	231	377	419	623	641	400	200	296	335	602	650	1056	200	293	238	939	766	749	272	282	414	233	448	559
YCL033C	394	564	739	626	662	356	482	643	817	374	965	683	474	807	736	879	717	568	884	639	831	402	321	825
YCL034W	769	1641	1556	3083	3386	1980	846	1116	1413	2499	3793	5434	885	1321	1178	5065	3802	3391	1114	1265	1421	1639	2811	2949
YCL035C	822	1706	1635	1309	1713	959	1091	1950	2119	1207	1861	2351	1065	2146	1823	2749	2338	2129	1423	1484	2263	1037	952	1932
YCL036W	140	287	284	884	1163	576	196	250	305	943	1457	1424	123	218	344	1019	1001	1287	329	301	520	601	555	1125
YCL037C	2039	3806	4942	11633	8485	6512	4165	6379	6022	8270	10894	14469	3049	5249	5131	10345	9334	11082	2680	4506	5773	5575	4854	7054
YCL038C	134	142	218	483	379	329	118	173	95	216	252	234	90	209	193	280	253	215	175	143	306	251	232	478
YCL039W	313	861	790	2783	1788	1542	367	603	598	1399	1884	2155	327	509	507	1931	1923	1843	493	658	879	1098	1697	1253
YCL040W	5551	15943	10926	22419	16338	11976	5816	10902	15640	6886	16198	17228	6730	13453	10857	13123	13972	10097	10747	10718	12068	12011	19039	11896
YCL041C	3	7	7	19	12	18	4	2	7	9	10	16	3	4	7	11	18	12	14	7	18	7	15	11
YCL042W	36	65	66	348	138	118	54	46	69	59	115	110	31	52	54	78	93	60	42	105	135	136	173	81
YCL043C	7818	11170	15475	33026	20294	15103	11080	17640	11553	8525	20607	10475	8056	17091	12911	13431	15680	10711	22144	16750	21637	19372	15995	16424
YCL044C	475	1048	920	3273	1843	1385	391	651	630	1855	2208	3031	393	692	533	2536	2634	2906	532	708	1060	1413	2020	1673
YCL045C	1223	941	1970	4219	2557	2302	1382	2143	1079	1907	3443	1700	883	1788	1339	2154	2162	1364	2115	1867	2324	2395	1432	2145
YCL046W	1	0	0	0	0	0	1	0	0	0	0	1	0	0	0	0	0	1	0	0	0	0	3	0
YCL047C	377	668	631	568	569	296	424	778	870	619	965	1235	470	787	693	1021	968	855	493	512	727	321	347	507
YCL048W	5	4	2	7	3	2	2	7	3	3	17	5	2	10	10	11	6	2	3	6	6	3	2	3
YCL048W-A	0	0	3	4	3	0	3	4	13	3	8	4	1	8	3	2	7	3	4	3	4	8	2	9
YCL049C	279	452	566	1054	360	511	212	396	332	274	569	403	198	400	352	520	465	363	361	326	509	351	498	416
YCL050C	1592	3781	3479	3996	3518	2331	2169	3552	3779	1266	1532	2326	1856	3175	2750	1833	1739	1577	1582	3255	3785	1970	1644	3511
YCL051W	334	520	535	1712	1084	864	286	520	440	719	1199	1209	274	570	400	1189	1146	859	407	497	628	895	947	1003
YCL052C	747	1230	1307	2212	1357	1190	767	1230	1271	1353	2266	2457	721	1314	1081	1879	1818	1405	979	1290	1447	872	1211	1059
YCL054W	317	621	645	1081	1490	849	489	701	744	1689	2305	3140	301	479	557	2346	1542	1933	452	432	770	401	626	1336
YCL055W	155	299	241	418	554	268	256	390	430	665	1018	1627	195	371	337	1648	1008	1064	149	185	296	230	429	646
YCL056C	21	61	53	49	25	17	24	69	70	40	30	49	33	63	43	34	48	45	52	58	88	19	17	28
YCL057C-A	281	641	665	567	570	411	379	553	639	551	689	829	362	591	579	1127	935	616	316	578	684	555	471	695
YCL057W	1371	2214	2288	4875	3991	3253	1316	2398	2324	2667	3673	4531	1248	2236	2147	3702	3254	2762	1948	1935	2940	2430	3036	3537
YCL058C	45	50	61	66	46	53	41	65	90	54	69	111	44	62	54	176	119	85	11	48	65	66	45	80
YCL058W-A	13	50	43	21	34	17	25	35	22	40	76	61	14	21	28	60	51	63	31	22	39	10	14	24
YCL059C	474	698	804	643	852	480	780	1053	1076	638	929	1356	565	910	762	1075	722	706	644	670	916	328	297	1005
YCL061C	229	370	397	882	697	551	184	351	301	492	768	822	172	325	288	685	630	607	282	238	404	284	540	639
YCL063W	298	651	516	1035	1079	814	345	513	534	1232	1350	2204	292	453	432	1674	1464	1379	232	473	616	465	878	1077
YCL064C	130	391	414	375	1059	369	475	606	636	528	483	835	379	615	397	713	685	562	551	727	889	507	376	753
YCL065W	0	0	0	0	0	0	1	0	0	0	0	0	0	0	0	0	0	0	0	0	0	0	0	0
YCL066W	0	0	0	0	0	0	0	0	0	0	0	0	0	0	0	0	0	0	0	0	0	0	0	0
YCL067C	0	0	0	0	0	0	0	0	0	0	0	0	0	0	0	0	0	0	0	0	0	0	0	0
YCL068C	1	0	0	1	0	0	1	1	0	2	0	0	0	0	0	1	1	0	0	0	0	2	1	0
YCL069W	1	0	1	0	0	0	0	0	1	0	0	0	0	0	0	0	0	0	4	0	0	0	0	0
YCL073C	1	0	2	0	0	0	0	0	4	1	2	0	1	1	0	0	0	0	0	1	1	2	0	0
YCL074W	0	3	0	0	0	1	1	1	2	1	0	2	0	0	0	0	0	0	4	0	1	0	3	0
YCL075W	0	0	0	3	0	0	0	0	0	0	1	1	0	0	0	0	0	0	7	0	0	0	0	0
YCL076W	0	1	1	0	0	0	0	2	0	0	0	0	0	0	0	0	0	0	0	0	0	0	0	0
YCR001W	0	0	1	0	0	0	0	0	0	0	0	0	0	0	1	0	1	3	4	2	0	0	0	0
YCR002C	603	1267	1071	683	841	525	649	1139	1199	587	803	1202	642	997	914	851	611	776	621	793	1025	267	560	795
YCR003W	252	442	367	524	754	306	337	496	511	1085	1436	2649	277	470	402	1679	1403	1714	239	325	434	377	244	647
YCR004C	1514	3123	2538	3437	3190	1923	1713	2685	3395	1555	4882	2767	1639	3280	2707	2943	2932	2578	4107	2373	3061	2066	2353	2846
YCR005C	2363	3017	3647	11253	10905	6396	2312	3152	3283	6027	10036	11522	2646	4050	3524	14865	10634	9227	3576	4127	4888	5907	5388	8464
YCR006C	39	77	67	440	168	242	52	79	65	158	217	152	28	106	57	191	198	108	75	77	85	164	223	159
YCR007C	50	85	99	89	71	54	61	111	111	43	81	102	76	113	97	92	76	69	110	110	100	38	48	99
YCR008W	798	1251	1482	5445	4004	2456	1032	1709	1499	2177	2130	3041	897	1527	1137	2288	2486	1947	1151	1344	1972	2810	2137	3684
YCR009C	1416	2614	2384	2451	1993	1430	1587	2694	2595	956	1531	1729	1467	2447	2028	1197	1142	1013	1761	1781	2638	773	1221	2052
YCR010C	9	13	7	17	9	8	7	11	20	5	11	17	8	13	9	16	17	11	15	11	19	9	8	8
YCR011C	659	649	1119	2643	1815	1437	640	1156	707	1112	1894	1159	515	932	709	1143	1268	866	1310	792	1272	1529	1010	1312
YCR012W	36081	79139	71305	54395	45519	35474	49200	63801	88240	12889	30861	19534	47410	81421	77326	26793	24655	16211	76369	70414	82203	37157	40342	36831
YCR013C	0	8	8	12	8	7	1	3	9	6	19	11	4	9	11	14	12	8	15	8	9	6	5	11
YCR014C	58	74	77	182	134	134	36	72	58	101	109	93	18	73	39	97	51	61	77	44	71	64	124	110
YCR015C	81	112	127	199	212	167	103	153	150	158	258	299	76	141	133	246	152	171	92	105	112	88	141	241
YCR016W	143	232	261	233	258	131	123	291	208	210	317	407	123	212	169	281	230	279	197	158	247	117	116	280
YCR017C	1041	796	1625	4823	2586	2691	1038	1935	850	1884	3329	1708	711	1585	1118	1833	2222	1356	2087	1333	1901	2688	1680	2003
YCR018C	394	604	773	919	539	467	424	608	649	736	976	1199	386	673	618	1033	958	749	363	609	766	355	373	582
YCR018C-A	11	12	20	15	11	8	9	26	29	16	18	26	12	19	23	33	27	18	8	22	28	14	4	18
YCR019W	136	262	268	431	401	270	159	274	257	285	395	463	131	239	197	394	327	320	230	173	296	126	223	356
YCR020C	19	30	45	64	52	48	46	48	53	54	76	93	30	42	44	73	54	37	44	39	65	37	35	48
YCR020C-A	101	202	215	173	193	99	123	216	297	136	257	317	144	235	242	348	267	224	162	213	292	121	74	165
YCR020W-B	53	63	112	102	146	72	49	93	102	80	123	204	41	65	62	156	101	90	71	59	77	80	36	145
YCR021C	1827	656	3162	8373	6732	4749	2376	3601	3400	2811	4539	3399	1431	2802	2782	2937	2851	2375	3230	3365	5456	3623	823	7750
YCR022C	1	11	1	8	5	18	4	8	1	6	9	13	2	7	6	17	17	11	9	3	4	3	6	15
YCR023C	155	180	285	767	440	511	152	269	178	364	415	386	123	242	184	433	396	355	179	198	336	323	354	405
YCR024C	91	253	188	289	288	199	108	220	191	325	332	580	100	218	157	396	351	407	119	190	237	133	224	259
YCR024C-A	663	709	1267	2783	2068	1510	966	1328	716	1770	3130	1481	701	1038	1059	1902	1905	1313	1043	1243	1743	1931	835	2307
YCR024C-B	428	415	804	1739	1017	929	568	794	405	1186	1083	966	441	577	581	1320	1245	867	664	715	1057	1291	476	1369
YCR025C	17	8	19	62	19	23	11	17	7	23	65	32	6	15	12	39	41	27	28	12	32	36	8	21
YCR026C	298	306	554	1000	773	704	241	452	234	694	963	587	196	351	322	705	760	667	469	394	603	482	381	695
YCR027C	191	438	418	683	689	469	201	344	398	416	499	798	222	345	294	619	488	505	211	350	468	274	443	638
YCR028C	194	244	418	1207	863	816	268	365	244	627	810	486	217	418	290	604	645	539	470	361	606	502	469	598
YCR028C-A	633	1286	1331	1288	1180	883	1054	1415	1700	759	1472	1478	799	1365	1300	1093	1232	982	971	1200	1601	967	677	1395
YCR030C	709	1276	1350	3357	2446	2088	705	1150	1078	2535	3140	4260	572	978	882	3681	2915	2911	812	1026	1294	1272	2299	1990
YCR031C	9107	16631	19424	12033	12048	7623	12450	15856	19573	14040	23087	20432	11748	19388	16826	36018	30508	21884	17335	21325	26446	9945	6584	13597
YCR032W	249	318	363	1119	700	738	184	281	230	667	952	864	149	254	241	820	632	573	301	197	352	566	642	701
YCR033W	567	930	963	3208	1993	1932	440	830	654	1888	2550	2816	407	819	591	2516	2414	2008	743	719	963	1577	1713	1777
YCR034W	1493	1302	2861	4169	3113	2319	1745	2268	1545	2626	2623	3212	1340	2171	2243	3376	2953	2187	1401	2348	3636	2282	1045	2614
YCR035C	340	558	540	556	529	403	371	542	522	482	745	814	297	472	400	718	517	555	344	301	491	194	418	542
YCR036W	522	1082	1111	1377	991	735	567	1024	1134	761	1157	1337	593	984	889	901	1085	865	857	862	1161	498	696	808
YCR037C	459	390	651	1337	1150	924	452	615	394	894	1261	884	318	630	514	1103	862	725	490	546	733	552	553	994
YCR038C	117	166	187	604	351	294	95	173	129	333	394	701	96	164	112	568	490	475	40	132	189	201	322	300
YCR038W-A	1	6	7	7	6	3	1	1	4	1	11	5	0	2	4	2	6	6	3	2	4	5	3	0
YCR039C	0	0	0	0	0	0	0	0	0	0	0	0	0	0	0	0	0	0	0	0	0	0	0	0
YCR040W	0	0	0	0	0	0	0	0	0	0	0	0	0	0	0	0	0	0	0	0	0	0	0	0
YCR041W	0	9	11	8	3	4	5	4	2	4	5	9	3	1	4	15	13	4	0	3	9	2	9	1
YCR042C	211	385	387	718	724	595	176	285	301	558	790	899	152	252	231	767	586	639	231	280	428	313	486	540
YCR043C	397	770	769	639	619	340	580	822	915	982	1472	1358	515	954	813	1546	1396	1105	825	734	998	511	272	583
YCR044C	359	506	747	1388	1052	806	543	802	623	906	1146	1201	450	851	616	1130	1190	820	592	685	926	808	586	807
YCR045C	3	7	4	4	8	6	4	8	6	6	7	8	6	9	5	9	7	8	9	3	2	7	11	4
YCR045W-A	116	236	232	1040	380	486	100	165	172	272	412	418	98	208	133	336	388	236	200	190	256	311	568	341
YCR046C	709	1371	1314	1778	1193	881	777	1267	1747	1477	2969	2159	770	1465	1370	2375	2655	1897	1311	1283	1388	925	897	873
YCR047C	238	609	768	1356	1605	1066	352	530	677	1331	1611	1984	398	656	643	1792	1946	2209	1001	730	1159	597	658	1216
YCR047W-A	2	3	5	19	8	11	0	1	1	4	3	4	1	3	1	6	4	2	0	1	1	9	13	3
YCR048W	1072	1070	1946	7778	2826	3713	873	1216	1058	2048	4441	2112	861	1711	1407	3433	3669	2388	2254	1510	2773	2776	2977	2924
YCR049C	1	2	1	1	3	3	0	0	1	2	14	4	2	1	0	2	3	6	1	1	2	2	2	1
YCR050C	4	3	3	13	2	12	1	1	4	2	4	3	1	1	3	6	7	2	0	2	1	3	5	2
YCR051W	795	1272	1664	1958	1598	1142	991	1460	1783	1327	2229	1828	932	1579	1489	2273	2341	1617	1676	1712	2272	1271	916	1344
YCR052W	1413	2355	2644	4277	3539	2453	1377	2076	2372	4269	5111	7904	1293	2059	1938	6514	5089	4668	1540	1869	2421	2051	2905	3359
YCR053W	2662	5010	5209	5855	5447	4424	4654	6390	7334	3373	5121	5344	3787	5929	5605	5125	4261	3929	3478	4622	6008	3251	3490	5111
YCR054C	178	322	320	740	657	552	167	290	263	842	1151	1870	140	241	232	1229	811	1093	187	216	239	205	503	491
YCR057C	1352	2186	2677	5536	5514	3812	1534	2184	2429	5284	7276	7872	1236	1876	1987	6936	4881	5417	1723	1780	2624	1816	3208	4827
YCR059C	769	1073	1371	2386	1439	1079	805	1068	1306	917	2100	1479	741	1306	1231	1864	1787	1183	1716	1385	1934	1293	827	1251
YCR060W	242	423	514	447	381	248	366	485	610	359	597	616	296	605	507	689	715	550	572	516	640	349	181	352
YCR061W	424	545	948	3463	1993	1465	382	729	445	930	1399	1009	371	760	590	1008	1354	1009	982	1080	1273	1993	1183	1426
YCR063W	85	150	156	586	313	327	90	121	133	250	482	383	62	144	116	322	378	271	166	174	187	329	342	299
YCR064C	6	16	16	23	8	18	5	3	4	6	15	12	1	3	5	14	20	9	5	5	4	7	13	4
YCR065W	385	1032	715	2664	2036	1537	368	568	599	1891	2687	3603	317	563	533	2858	2390	2665	530	611	719	1480	2213	1654
YCR066W	102	197	199	380	386	293	96	152	130	302	440	587	80	138	143	580	357	343	148	156	235	152	328	388
YCR067C	767	926	1288	4212	2223	2023	817	1370	869	2052	2919	2008	674	1200	927	2362	2296	1762	1303	1096	1638	2212	1612	2071
YCR068W	226	248	454	2250	1033	1041	220	317	287	599	1166	550	198	349	283	660	815	434	562	402	534	1115	733	797
YCR069W	764	1109	1463	3824	2540	1828	856	1410	986	1903	2930	2249	816	1391	1176	1821	2206	1592	1084	1224	1962	2103	1528	2408
YCR071C	164	305	313	161	156	115	235	372	383	276	377	579	191	395	300	389	413	447	216	255	289	110	80	163
YCR072C	464	846	920	2061	3174	1794	699	923	1172	3784	5084	6569	592	920	973	5192	4036	4564	581	743	1272	1019	1321	2578
YCR073C	154	181	226	757	363	442	114	268	187	321	541	471	93	197	147	349	394	325	219	127	205	275	364	300
YCR073W-A	891	1801	2025	1812	1400	1092	850	1235	1600	996	1883	1611	821	1480	1219	1448	1379	1308	1627	1566	1688	732	1202	1006
YCR075C	120	227	277	387	429	254	150	219	264	361	465	430	120	225	206	542	512	384	242	284	383	214	191	321
YCR075W-A	101	218	176	152	160	107	133	199	226	176	298	359	63	100	126	410	293	231	101	167	225	151	79	145
YCR076C	355	816	686	933	872	523	519	635	875	592	1047	1106	601	924	836	1352	1288	998	539	543	738	524	463	721
YCR077C	1728	3158	2973	6377	4750	3462	2418	3763	3714	4654	6911	8136	724	1328	1103	5378	4621	3593	2416	2650	3306	2952	3770	3876
YCR079W	320	721	748	2266	1469	1304	296	491	510	774	1264	1249	293	608	449	1336	1357	967	639	616	789	1102	1077	909
YCR081C-A	0	2	2	2	2	3	0	2	2	4	1	4	0	3	2	4	3	1	0	0	2	0	2	3
YCR081W	285	408	401	1357	923	808	223	377	276	858	994	1377	189	295	299	1249	994	867	239	301	477	553	772	861
YCR082W	668	1013	1177	930	776	474	955	1243	1428	1111	1367	1855	757	1453	1188	2316	2121	1584	942	1182	1642	597	391	785
YCR083W	316	397	551	420	472	226	434	566	799	374	675	701	312	632	575	866	667	448	413	609	753	393	167	386
YCR084C	3986	7335	6969	23601	13007	9983	5111	8230	8678	12534	15226	21089	4241	7318	6539	14625	13922	13975	5199	6357	8437	11279	12069	11689
YCR085W	1	1	3	1	2	5	2	3	1	3	1	3	0	3	4	4	2	2	2	1	4	2	1	2
YCR086W	86	167	145	232	251	159	84	136	108	179	319	395	71	125	118	305	289	287	67	115	180	118	162	261
YCR087C-A	406	644	778	765	779	459	652	1077	1129	800	858	1236	588	1091	913	934	1089	1001	822	679	1092	444	324	836
YCR087W	8	9	5	18	11	7	8	11	18	18	51	19	4	14	14	21	33	15	41	12	19	10	8	17
YCR088W	3075	6893	5783	8398	5164	4692	3268	5002	5832	2606	5128	5198	3012	4973	4743	4974	4313	4125	4135	4323	5166	3935	5607	4895
YCR089W	125	280	249	1809	669	761	226	555	387	734	1261	918	151	339	323	707	1011	678	257	200	302	919	788	618
YCR090C	585	863	1017	838	717	431	903	1300	1372	1065	1688	1868	764	1437	1214	2004	1818	1589	1163	883	1201	470	404	798
YCR091W	103	183	133	442	276	250	56	145	119	182	290	388	76	165	79	375	324	251	80	100	111	178	314	207
YCR092C	126	269	223	542	501	457	99	234	176	472	641	834	88	170	178	639	509	519	177	156	215	191	427	471
YCR093W	1922	2861	3043	11948	8827	8151	1617	2708	2073	10512	13372	16199	1245	2318	1899	15957	10876	10995	1934	2181	3195	4298	8185	8565
YCR094W	366	306	537	835	589	487	357	606	374	563	733	737	233	485	380	646	644	552	406	430	575	371	332	609
YCR095C	270	405	443	511	511	367	273	446	433	517	680	967	220	417	349	718	493	499	216	252	415	155	387	480
YCR095W-A	5	22	26	37	20	21	11	15	16	15	20	20	7	11	20	28	22	13	5	14	19	16	35	23
YCR096C	0	0	0	0	0	0	0	0	1	1	0	0	0	0	0	0	0	0	0	0	0	0	0	0
YCR097W	320	769	673	486	548	266	325	538	718	293	317	649	366	525	459	559	482	391	315	584	651	335	171	500
YCR097W-A	0	2	0	4	4	1	1	5	5	3	2	6	0	2	3	3	4	5	4	3	3	4	1	2
YCR098C	11	17	17	50	32	17	14	27	25	28	56	56	17	25	28	36	33	24	13	15	27	27	33	35
YCR099C	4	16	8	30	24	26	7	19	7	14	29	24	7	19	12	24	25	12	16	10	19	18	13	13
YCR100C	20	31	20	107	83	61	32	69	31	35	81	53	14	46	21	46	45	28	40	26	53	67	39	54
YCR101C	18	31	23	76	78	39	25	34	39	42	78	43	23	41	26	44	48	45	42	25	50	63	39	48
YCR102C	59	63	104	200	166	125	100	115	104	90	146	110	86	113	113	131	111	79	158	116	176	139	95	161
YCR102W-A	6	7	12	33	9	14	1	9	5	15	17	12	4	16	7	17	9	9	12	2	10	13	16	11
YCR104W	4	1	3	22	3	7	4	11	3	10	9	8	6	9	5	7	5	3	12	5	6	6	3	11
YCR105W	16	15	19	20	20	7	12	19	27	15	22	30	6	25	22	28	29	19	14	17	28	21	13	11
YCR106W	113	161	184	750	407	408	141	224	183	277	475	386	103	154	170	368	308	273	152	173	251	307	367	321
YCR107W	60	63	71	314	140	219	41	98	69	175	248	188	42	85	47	167	182	124	77	64	66	165	182	168
YCR108C	0	0	0	2	0	0	0	0	1	0	0	1	0	0	1	0	0	0	0	0	0	0	2	0
YDL001W	140	326	291	672	634	408	147	282	251	622	590	1111	157	239	191	806	638	725	174	255	341	183	471	521
YDL002C	133	224	218	265	356	210	124	188	175	283	436	627	99	195	170	430	300	323	274	162	196	142	193	346
YDL003W	297	636	512	953	893	739	224	424	357	867	1211	1693	183	300	286	1189	872	1120	216	324	468	322	778	845
YDL004W	953	1716	1659	1752	1700	1276	1249	1640	2066	1197	1472	2085	945	1724	1464	2304	1858	1378	1167	1298	1753	1235	992	1747
YDL005C	167	267	307	388	454	303	191	301	262	348	488	595	152	302	204	541	476	389	169	200	279	177	276	366
YDL006W	198	324	312	333	358	232	192	302	301	269	318	474	171	290	253	317	269	263	207	249	300	152	203	335
YDL007C-A	0	0	0	0	0	0	0	0	0	0	1	4	0	0	0	1	1	0	0	0	1	0	0	1
YDL007W	676	1571	1550	1377	1382	948	820	1565	1494	954	1303	1621	846	1314	1213	1198	1001	1309	1480	1222	1832	507	777	1235
YDL008W	173	276	315	297	321	176	253	336	389	309	452	601	202	401	316	523	458	448	305	279	407	187	201	292
YDL009C	5	13	11	18	13	7	4	11	16	15	25	17	5	8	9	21	8	13	3	8	16	7	9	13
YDL010W	86	109	154	139	133	131	89	133	85	85	167	115	48	117	98	118	110	93	108	111	160	75	83	119
YDL011C	0	0	0	0	0	0	0	0	0	0	0	1	0	0	0	0	0	0	0	0	0	1	1	0
YDL012C	914	1822	1819	1778	1101	858	1094	1732	1837	1377	1401	2526	1017	1547	1464	2489	2614	2109	566	1375	2098	1010	741	996
YDL013W	196	373	429	776	732	508	219	384	383	651	802	1090	211	339	263	945	853	868	386	411	472	355	413	593
YDL014W	1990	4260	5575	6042	6831	4283	5292	7481	8667	4826	6162	7975	3641	5789	5751	6558	6177	6039	3843	5099	7258	3837	2233	4853
YDL015C	1573	1361	2369	4758	3285	2675	2091	2616	1963	2606	2805	3675	1461	2443	2339	3662	2885	2134	1619	2299	2968	2968	1708	3319
YDL016C	136	104	205	399	225	144	202	277	184	241	406	318	158	294	213	312	318	245	201	214	311	237	96	215
YDL017W	90	149	151	212	231	182	87	145	161	236	227	420	83	140	111	295	246	266	135	138	185	77	132	249
YDL018C	219	265	353	464	532	319	356	476	451	589	643	1035	252	475	397	863	754	575	244	312	378	302	230	573
YDL019C	645	1028	1254	3140	2443	1988	634	1103	1000	1656	2517	2587	601	1034	781	2343	1850	1717	1184	991	1401	1524	1591	1835
YDL020C	1099	1299	1806	3565	2900	2171	725	1503	1411	2487	2859	4232	748	1341	902	4355	3309	3064	963	1325	1700	975	1382	2293
YDL021W	60	192	88	89	102	54	51	133	139	71	142	198	53	134	112	116	104	163	59	73	102	37	86	108
YDL022C-A	0	2	0	0	0	3	0	0	0	2	3	0	1	0	1	0	1	0	4	0	0	2	1	0
YDL022W	2699	4118	5605	9635	21299	7035	4652	5946	7438	8317	11598	15879	5012	7649	5800	15981	12026	9961	8965	10302	9337	9763	4700	13273
YDL023C	2	1	0	0	0	3	0	0	1	0	2	1	0	0	0	0	0	0	5	0	0	0	0	0
YDL024C	14	34	40	82	40	44	20	51	35	46	59	54	27	46	38	55	48	24	20	41	40	35	44	39
YDL025C	443	746	820	1745	1514	1078	481	816	739	1090	1459	1689	472	812	705	1778	1471	1137	640	896	1014	798	1121	1296
YDL025W-A	4	8	8	15	14	9	12	10	13	12	16	12	3	16	8	25	21	14	4	7	11	19	12	6
YDL026W	0	2	2	0	4	0	0	3	1	2	1	4	1	0	1	1	1	1	0	0	0	4	0	4
YDL027C	176	279	312	472	254	296	131	223	168	201	252	295	119	240	153	302	273	186	152	211	272	182	239	237
YDL028C	231	434	388	844	663	545	203	344	300	591	1060	1002	166	308	250	870	756	652	332	263	374	310	512	563
YDL029W	1734	3193	2934	2765	1924	2014	1754	2617	2923	1465	2833	2989	1466	2528	2243	2392	2044	1911	1477	1824	2421	946	1748	1618
YDL030W	137	240	225	361	393	232	125	213	236	455	567	794	102	189	167	589	494	602	140	182	252	89	207	307
YDL031W	648	912	1083	1835	2249	1526	899	1441	1397	2544	3149	3943	686	1066	957	3358	2131	2349	803	708	1185	664	1023	1956
YDL032W	0	1	0	1	3	5	0	3	1	4	7	5	0	0	1	5	3	1	1	4	0	3	0	0
YDL033C	268	530	547	1578	814	930	304	354	445	818	1136	1488	231	386	365	1303	1156	984	366	378	540	590	1038	793
YDL034W	1	1	3	2	0	1	0	0	2	0	4	0	0	0	1	1	1	0	2	2	3	2	1	0
YDL035C	289	290	490	1418	786	737	252	403	231	708	906	550	162	352	234	722	725	579	353	284	485	548	521	719
YDL036C	303	437	517	540	460	340	297	411	438	478	759	765	245	402	378	696	583	639	498	355	572	194	309	435
YDL037C	147	218	359	1998	1122	930	163	272	181	499	617	518	146	283	262	684	690	464	414	384	765	1182	481	1328
YDL039C	246	248	466	2788	1301	1336	191	350	221	494	892	503	164	339	253	668	859	563	530	420	842	1498	666	1647
YDL040C	1850	3539	3566	4685	4602	2997	2667	4417	4225	4162	4839	6988	2352	3796	3532	5816	4384	4402	1986	3098	4083	2117	2785	3864
YDL041W	1	1	4	3	0	1	1	1	2	1	2	3	2	0	1	1	5	1	0	7	2	1	0	2
YDL042C	220	357	331	799	929	436	206	304	263	658	686	1126	237	405	314	1327	1014	978	177	365	585	397	489	1070
YDL043C	76	126	119	92	109	75	76	100	108	86	149	167	64	106	94	132	96	145	72	92	139	34	53	99
YDL044C	57	123	127	158	217	159	64	104	91	210	367	502	56	80	75	399	291	332	92	81	119	68	170	177
YDL045C	237	381	397	634	630	410	253	349	276	438	752	704	216	390	308	626	538	594	396	376	468	299	283	560
YDL045W-A	230	572	498	382	397	274	284	403	432	429	760	966	237	427	376	783	794	680	208	413	471	255	242	437
YDL046W	1056	2399	2437	6282	4091	3219	1170	1973	2009	2473	4243	3873	1066	2068	1671	3166	3882	3049	1754	2364	2923	3670	2908	2999
YDL047W	543	1014	1207	2359	1658	1436	553	892	801	1193	1759	1757	496	849	795	1788	1644	1442	778	863	1112	1047	1163	1504
YDL048C	1143	2277	2548	9370	14555	5216	2503	4128	3841	9042	10844	15531	1835	3426	2467	12540	12099	7539	2885	5170	6159	9676	5294	11488
YDL049C	58	103	122	160	104	97	60	69	65	61	73	97	38	73	50	106	99	62	70	88	149	77	87	123
YDL050C	1	0	2	0	0	0	0	1	0	1	4	0	0	0	0	2	1	2	4	2	1	1	1	0
YDL051W	1108	1638	2109	1554	1621	1007	1960	2602	2890	2638	3277	4065	1578	2594	2399	4564	3829	3399	1849	1969	2806	1028	698	1630
YDL052C	803	858	1522	2078	1105	1047	1020	1654	1143	1082	1259	1257	768	1492	1192	1490	1856	1475	1172	1399	1966	1013	661	871
YDL053C	320	468	485	718	989	535	387	530	535	688	765	1305	269	536	473	1054	785	704	258	395	551	463	407	862
YDL054C	331	295	640	1448	1189	797	346	469	276	623	827	702	303	528	416	1027	837	711	328	569	729	732	499	1066
YDL055C	10047	19791	17100	32903	21681	16000	15921	22699	26147	13074	27018	22085	12691	22350	20803	25334	22557	17580	18588	17248	21816	18022	15633	20098
YDL056W	260	405	391	1256	976	889	187	315	340	841	1063	1367	177	324	254	1293	1012	917	288	291	428	517	878	839
YDL057W	130	261	291	503	441	288	146	227	267	353	432	713	124	250	210	561	441	446	166	233	290	245	256	394
YDL058W	565	870	958	2026	1561	1444	454	648	704	1193	1931	1784	398	648	576	1841	1301	1112	721	661	1023	770	1364	1451
YDL059C	55	102	111	130	149	79	68	109	107	97	113	159	51	137	77	137	128	117	76	88	141	63	75	129
YDL060W	691	1094	1296	1851	2284	1391	954	1409	1420	2407	3111	3939	680	1067	1056	2818	2170	2198	912	991	1422	705	1055	1955
YDL061C	790	1525	2004	1508	1768	1278	1097	1577	1799	894	876	1349	978	1706	1413	1793	1604	1100	831	1950	2408	1497	660	1718
YDL062W	0	0	0	0	0	0	0	1	1	0	2	0	0	1	0	0	0	1	0	1	1	0	1	0
YDL063C	487	546	698	854	753	635	484	693	601	735	894	1139	330	551	503	1063	659	659	367	461	776	292	480	800
YDL064W	570	925	1025	984	916	709	809	1138	1378	1161	1367	2011	737	1294	1108	1983	1679	1337	753	849	990	545	548	980
YDL065C	96	169	171	120	129	106	66	203	154	72	178	143	88	157	138	127	125	142	165	145	243	65	70	135
YDL066W	3511	6531	7434	10734	7635	5684	4464	6477	7135	3159	5598	4859	4067	7188	6127	4427	4727	3324	7949	8388	10428	5889	6360	6283
YDL067C	540	1437	1419	1256	1328	900	1098	1582	2198	847	1129	1514	1019	1826	1410	1248	1458	1008	687	1311	1683	865	710	1342
YDL068W	1	2	1	5	4	1	3	1	1	2	6	3	6	5	3	6	2	3	0	4	6	2	1	1
YDL069C	40	75	57	69	55	51	51	68	61	64	115	128	32	54	52	101	112	82	51	54	57	40	40	69
YDL070W	1480	2542	2534	6324	3906	2638	1573	2463	2393	3546	10187	5012	1400	2426	1904	5048	4631	4238	3638	2382	3241	2620	3023	3124
YDL071C	14	25	26	87	21	34	13	21	13	35	54	53	7	29	17	60	47	29	15	18	30	26	35	23
YDL072C	808	692	1334	2661	1993	1610	1037	1415	1117	1109	1468	1693	744	1456	1191	1778	1539	1027	991	1368	1751	1775	798	2119
YDL073W	151	239	222	543	322	339	149	226	190	229	402	366	90	201	126	334	282	231	181	160	279	214	246	308
YDL074C	389	429	527	942	936	684	295	508	423	1085	1476	1758	255	466	359	1696	1055	1164	356	384	550	356	567	784
YDL075W	3037	4751	6118	2305	3226	2002	4277	5825	6434	5198	6788	7259	3849	6771	5510	9905	9065	7521	5651	5651	7621	2089	1415	3757
YDL076C	229	411	348	650	770	385	248	419	392	622	632	1127	203	363	329	910	802	723	232	430	427	383	343	654
YDL077C	243	352	352	1083	848	634	251	323	323	798	1010	1096	185	406	247	1150	837	683	298	307	437	456	577	781
YDL078C	1502	2924	2769	2950	2625	1895	2026	2838	3644	1336	2156	2671	1905	3265	3106	2815	2299	1689	1928	2348	3287	1831	1847	2456
YDL079C	24	31	27	71	36	38	25	58	51	49	107	89	20	49	39	66	84	75	22	30	54	53	45	26
YDL080C	362	541	643	1664	1004	1024	346	534	492	813	877	1310	317	560	428	1027	970	802	406	596	680	697	882	857
YDL081C	9352	12540	15805	18445	17004	10032	12549	15353	18323	7646	21732	11197	11561	19073	17007	12488	13803	8393	40283	16395	22727	16880	10893	21699
YDL082W	7319	11959	14278	13091	12203	8408	11069	15493	17713	14570	19933	18278	9668	16918	13780	25830	23913	18545	17296	14332	18437	8904	7524	13431
YDL083C	5271	8107	10509	8913	8076	5668	7718	9592	12084	7204	12012	11195	6282	11420	10320	15950	12300	8225	8386	10962	14066	7199	4450	8692
YDL084W	3547	5969	6104	7544	7353	5149	4861	6681	7136	3183	4440	5112	3897	6278	5751	5026	3817	3256	5039	5704	7329	3633	4727	7520
YDL085C-A	244	508	446	429	467	271	379	548	651	204	421	369	353	637	564	305	334	252	634	444	547	294	188	531
YDL085W	6	16	11	44	30	35	12	35	32	27	61	49	23	30	33	37	46	32	27	19	28	25	43	19
YDL086C-A	30	75	53	173	61	86	23	37	33	29	85	52	23	51	35	83	74	48	48	65	80	42	98	45
YDL086W	845	1824	1608	1649	1476	1020	1369	1918	2481	1192	2589	2062	1260	2407	2044	2593	2403	1731	1648	1739	2102	1083	947	1205
YDL087C	105	193	209	634	557	367	98	143	110	399	446	715	96	140	141	646	543	455	160	180	175	379	395	530
YDL088C	531	857	744	2107	1838	1121	529	838	725	1921	2043	3336	405	708	529	2671	2173	2050	389	593	908	932	1243	1563
YDL089W	158	145	278	422	281	275	151	225	120	266	370	277	90	207	153	314	291	230	175	203	233	178	191	246
YDL090C	350	677	642	1133	657	661	375	494	598	554	659	1133	321	506	487	780	717	618	272	493	596	453	629	649
YDL091C	142	197	264	393	399	265	131	273	190	292	303	263	96	220	141	307	276	232	143	193	309	165	162	386
YDL092W	663	1300	1366	1047	1138	626	1134	1680	1776	1499	1833	2726	891	1568	1383	2083	2053	1871	927	1013	1450	630	503	1016
YDL093W	233	249	438	957	653	599	315	504	264	583	872	491	267	615	440	713	759	511	424	380	811	441	419	777
YDL094C	2	8	6	18	5	16	4	7	6	5	10	5	5	3	4	6	4	2	13	2	3	8	13	3
YDL095W	2850	2435	4867	11426	6944	6632	3937	6029	2861	5181	7841	4635	2526	5222	3989	6179	6734	4422	4873	4585	6458	6265	4502	5177
YDL096C	2	2	2	5	5	5	2	4	3	3	9	4	0	0	2	6	4	6	2	2	5	5	10	1
YDL097C	1134	2143	2242	1831	2435	1479	1131	1753	2030	1629	1968	2947	1054	1650	1628	2528	1911	2299	1471	1746	2271	805	1281	2423
YDL098C	73	145	133	106	120	83	101	164	172	108	146	197	93	142	129	188	134	117	68	137	188	51	49	117
YDL099W	131	250	215	199	188	145	169	265	267	104	161	193	140	206	192	167	155	129	152	168	272	86	102	209
YDL100C	3194	6201	6216	5433	4256	3571	5157	7747	8663	3231	5502	5100	4646	7472	6908	5495	5204	4049	4559	5236	7468	2026	3769	4599
YDL101C	181	281	269	300	275	256	143	225	213	296	365	515	110	187	161	439	301	322	83	182	259	97	274	303
YDL102W	419	757	788	1908	1749	1425	528	756	819	1865	2424	3347	390	652	640	2699	1856	1983	374	482	785	634	1368	1691
YDL103C	711	1541	1357	1775	1528	1130	978	1588	1767	1109	2042	2202	894	1433	1395	1884	1376	1386	991	1058	1387	551	1115	1423
YDL104C	65	110	131	188	216	172	66	97	128	177	209	317	69	105	107	242	207	221	111	138	148	88	151	165
YDL105W	112	246	208	329	337	196	97	195	182	378	464	765	80	160	189	589	441	527	103	149	208	129	231	328
YDL106C	179	392	294	454	445	297	146	269	270	331	379	535	142	286	221	504	396	316	151	239	309	179	350	487
YDL107W	61	98	94	121	118	73	45	80	83	77	125	184	38	72	57	135	98	119	53	44	81	47	72	92
YDL108W	300	627	600	847	913	504	367	542	617	735	854	1456	377	562	497	982	782	782	409	556	726	450	542	798
YDL109C	108	187	190	1033	566	522	117	198	185	383	592	547	82	200	118	456	504	349	194	175	220	497	538	418
YDL110C	252	762	445	745	734	458	190	412	502	384	630	953	277	538	418	748	780	756	338	466	660	382	583	679
YDL111C	1036	1750	1964	2398	1883	1450	1355	1855	1995	2205	2655	4092	1057	1813	1660	3473	3018	2258	863	1579	1972	1052	1472	1900
YDL112W	1177	1488	1943	3734	3576	2584	1244	1781	1647	4043	4455	6575	957	1568	1426	5089	3193	4085	996	1250	2104	1207	2077	3128
YDL113C	301	427	450	1006	992	805	230	359	314	645	760	1032	218	343	276	1136	845	699	370	335	452	331	573	704
YDL114W	5	3	5	2	1	5	7	3	1	4	4	7	2	2	2	5	7	1	3	5	5	0	0	10
YDL114W-A	1	1	1	2	3	1	0	3	1	1	0	3	0	3	0	2	1	5	3	2	1	2	1	0
YDL115C	67	172	165	83	130	81	79	143	136	98	109	118	76	135	127	94	73	84	87	112	167	41	66	83
YDL116W	431	775	801	1320	1648	1152	517	727	721	1588	2001	2894	420	669	614	2556	1463	1674	387	607	834	400	967	1409
YDL117W	501	764	866	2461	2383	1745	444	703	660	1800	2683	3230	330	649	579	3005	2260	2210	694	585	873	1260	1632	2064
YDL118W	1	1	2	1	0	0	0	3	5	2	3	0	0	4	1	2	0	1	0	1	2	1	0	2
YDL119C	119	252	267	317	370	235	113	203	242	328	317	575	139	229	168	470	438	433	151	199	256	131	201	275
YDL120W	663	1240	1136	1182	1062	755	872	1237	1443	1343	1599	2844	836	1209	1106	1950	1688	1554	735	914	1225	704	779	1230
YDL121C	402	378	534	482	350	205	770	1146	1005	664	2009	918	542	1142	821	841	936	790	1694	526	850	328	127	414
YDL122W	545	660	836	1873	1903	1364	499	862	712	1920	2318	2653	391	670	563	2572	1805	1936	676	580	947	722	940	1746
YDL123W	203	392	474	1035	564	496	194	320	301	451	591	590	209	355	323	513	656	536	468	377	478	406	507	407
YDL124W	3319	10459	6427	6734	7666	4035	5010	8347	9427	4327	8364	9632	4858	8245	7150	7471	7070	6145	6962	8531	10894	4857	6263	6866
YDL125C	1961	4288	4145	4181	2512	2385	2784	3974	4797	2775	4388	4263	2853	4778	4203	4864	4623	3275	3324	3604	4755	2215	2909	2684
YDL126C	8838	19821	18424	25138	24697	17627	12408	17653	22835	11353	18957	19015	12540	18857	19423	18954	16319	15812	18351	18439	25783	14880	16182	20137
YDL127W	220	570	379	964	708	568	195	332	335	910	1311	2043	164	302	301	1368	1119	1275	173	255	346	407	903	784
YDL128W	2066	1780	3424	7226	4712	3865	2195	2934	1777	2762	3973	3115	1556	3193	2490	3767	3678	2589	2586	3027	3923	3739	2686	3889
YDL129W	139	283	290	732	520	452	140	259	214	624	901	1188	105	183	187	710	610	601	200	208	336	261	425	492
YDL130W	5174	7295	9564	7101	5966	4147	6933	8797	9983	7879	25076	10782	5749	10578	9229	22496	15803	13135	18960	9789	12492	7074	3384	7585
YDL130W-A	169	506	331	433	437	249	191	380	433	160	380	495	199	353	326	345	369	374	223	356	427	246	248	489
YDL131W	1462	2898	2585	4192	5739	2878	2361	3375	3758	4444	5832	8637	2192	3354	3162	8392	5793	5618	1828	2970	3886	2333	2727	5105
YDL132W	727	1177	1259	2670	2737	1818	705	1186	1127	2561	2771	4203	683	1067	902	3757	2653	2815	751	1167	1454	1008	1876	2475
YDL133C-A	1798	2249	3279	461	865	370	2383	2885	3608	516	1166	949	2172	3737	3655	1314	1198	794	4153	3373	4451	709	233	974
YDL133W	119	206	230	347	446	260	137	248	201	407	431	671	152	299	196	649	541	547	149	229	372	175	216	381
YDL134C	717	1304	1205	2009	2206	1341	716	1057	1168	1417	2017	2780	719	1094	908	2401	1616	1728	950	1119	1393	1139	1390	2039
YDL135C	434	689	688	449	573	362	525	945	828	530	900	837	468	885	689	712	629	681	602	610	800	201	264	577
YDL136W	4184	7593	8564	7539	7411	4512	6574	8559	11715	5912	9542	9251	5781	10646	8568	12006	9938	7378	7165	9227	10858	5338	2972	8205
YDL137W	1659	4163	3309	3941	3502	2871	2004	2999	3683	1985	2918	3736	1799	3000	2920	3583	3334	2847	2424	2687	3205	2030	2580	3986
YDL138W	348	452	582	2529	1523	1323	323	592	401	973	1379	1115	262	557	411	1104	1300	853	575	571	769	1413	1005	1175
YDL139C	55	96	80	102	152	68	36	86	53	125	130	214	43	81	73	188	145	163	80	68	137	67	72	136
YDL140C	3320	6345	6437	21827	13144	13049	2998	5147	4615	9857	14927	14233	2491	4223	3899	11641	10557	12634	4758	4269	6722	8943	12405	10907
YDL141W	820	1486	1554	3850	2750	2197	1046	1522	1601	2083	2649	3447	903	1392	1434	3094	2545	2233	1005	1186	1593	1758	1924	2281
YDL142C	250	478	517	912	863	506	278	446	510	619	770	1437	299	540	422	1080	889	746	258	507	592	485	500	686
YDL143W	2053	3459	4333	5126	4804	3326	2672	3754	4243	3430	3811	5362	2241	3810	3501	5289	4420	4551	2576	3082	4168	1870	2573	3851
YDL144C	709	1569	1753	3042	2135	1734	964	1448	1957	1855	1816	2826	1017	1821	1500	2824	3038	2420	1321	1727	2142	1450	1372	1395
YDL145C	3958	6726	6246	16680	9866	9343	4516	7093	6924	8568	13927	13173	3881	6186	5672	12064	9564	8911	4714	5103	7046	7473	10327	9269
YDL146W	145	213	247	655	582	342	134	238	213	327	343	519	185	305	201	476	339	322	197	202	294	352	275	504
YDL147W	1266	1902	2105	2516	2468	1592	1244	2109	1938	1456	1832	2367	1143	1816	1595	1997	1522	1589	1287	1490	2108	862	1305	2264
YDL148C	306	397	463	605	866	507	319	475	393	911	1229	1383	249	363	290	1242	774	872	425	308	507	237	353	773
YDL149W	82	104	121	384	302	228	83	186	94	247	342	255	75	143	114	330	304	273	136	150	166	221	188	282
YDL150W	530	679	801	1043	1100	718	535	786	842	1299	2151	2226	422	738	674	1908	1517	1540	939	602	863	539	576	1047
YDL151C	0	0	0	0	0	0	0	0	0	1	3	3	0	1	1	1	3	2	2	0	1	0	0	0
YDL152W	0	1	0	2	4	1	0	0	1	1	2	1	0	0	1	0	0	3	4	0	1	0	0	0
YDL153C	67	133	189	161	186	112	50	144	136	145	170	203	63	88	87	159	156	158	62	91	184	54	68	153
YDL154W	43	71	35	91	41	54	29	44	32	46	90	41	43	64	63	70	52	33	31	45	56	34	68	55
YDL155W	339	669	630	1598	1509	1106	302	454	507	1431	2366	2742	273	559	450	2347	1931	1980	400	453	599	571	1255	1319
YDL156W	117	228	174	787	560	516	87	191	153	476	876	773	85	149	131	733	546	547	132	129	193	272	551	458
YDL157C	299	376	459	333	392	221	413	465	631	281	583	718	340	576	524	800	554	471	552	454	623	358	135	424
YDL158C	15	15	23	27	15	12	31	32	27	18	45	52	20	25	25	56	33	17	18	10	33	29	3	25
YDL159C-B	0	1	0	0	0	0	0	0	0	0	0	0	0	0	0	0	0	0	0	0	0	0	0	0
YDL159W	287	482	502	939	883	696	268	428	387	749	959	1668	215	443	311	1500	1006	1028	265	350	423	331	578	701
YDL159W-A	0	0	0	0	1	0	0	0	0	0	0	0	0	0	0	0	0	0	0	0	0	0	0	0
YDL160C	1183	2092	1957	3425	3665	2031	1451	2104	2177	3224	3452	5133	1136	1949	1562	4069	2906	3002	1147	1897	2434	1865	2257	3313
YDL160C-A	74	97	125	110	125	74	77	93	119	93	76	141	85	145	120	157	128	104	61	105	129	91	55	148
YDL161W	446	717	889	722	699	466	317	625	564	590	596	840	331	536	443	766	678	667	472	474	689	233	397	529
YDL162C	0	0	0	5	3	1	0	1	0	2	1	3	0	3	0	5	0	1	0	0	1	2	2	3
YDL163W	1	0	0	0	0	1	0	0	0	0	0	0	0	0	0	0	1	0	0	0	1	0	0	0
YDL164C	345	680	705	1105	826	788	471	790	792	868	1379	1473	433	668	662	1185	1005	1025	568	540	721	472	659	737
YDL165W	369	580	613	522	585	397	449	709	740	434	705	1015	344	633	581	799	645	638	325	478	575	365	358	619
YDL166C	120	263	307	195	297	179	233	343	353	315	356	507	163	299	257	369	351	437	155	189	315	127	90	235
YDL167C	565	848	977	2027	1699	1344	504	896	730	1513	1796	2156	415	769	682	1545	1303	1379	562	768	1110	593	1123	1669
YDL168W	351	739	794	1082	1194	760	723	1027	1162	617	871	950	609	983	971	846	799	797	1057	845	1115	592	504	1044
YDL169C	14	53	24	27	46	19	31	58	67	37	65	79	37	62	45	45	49	53	46	32	38	13	17	29
YDL170W	178	311	274	493	458	399	186	285	262	348	516	540	162	308	249	455	373	333	250	257	394	252	416	398
YDL171C	4994	10813	9612	21971	16397	14100	3911	5939	6260	6505	10237	9328	4450	6666	6818	9515	8143	7225	6711	7578	10963	11120	13045	13001
YDL172C	5	3	5	25	11	14	6	8	3	11	22	8	1	3	3	11	15	11	12	10	6	31	17	26
YDL173W	798	1242	1328	2298	1607	1272	720	1235	1043	1436	2699	2340	570	1095	786	2181	1893	1536	981	918	1100	682	1078	1358
YDL174C	592	807	1184	2708	1172	1451	603	1005	906	845	1768	1114	528	1039	870	1089	1389	1000	1595	884	1244	1199	1075	924
YDL175C	191	235	289	554	610	479	150	227	220	644	1101	1325	115	211	245	1274	867	770	158	228	303	312	475	609
YDL176W	82	170	155	386	228	261	74	141	119	231	294	406	72	111	96	267	207	238	94	119	155	141	240	240
YDL177C	64	126	87	156	175	103	83	120	145	127	229	283	62	121	104	213	188	193	62	90	172	126	62	196
YDL178W	482	979	822	1100	769	756	541	903	768	657	910	957	402	817	667	798	730	709	675	586	793	500	606	625
YDL179W	292	557	440	876	985	656	263	362	373	1255	1324	2411	206	373	320	1758	1285	1499	217	325	442	397	707	977
YDL180W	256	242	412	1077	807	629	224	376	190	535	680	500	178	329	262	670	701	483	370	382	569	625	423	753
YDL181W	122	471	359	339	628	331	254	316	412	211	331	437	177	345	243	326	321	168	341	414	457	385	375	608
YDL182W	529	670	840	1257	2809	892	1293	1432	1658	2191	2626	3584	1058	1210	1198	4315	2247	2118	1010	1591	1700	1585	700	2214
YDL183C	52	78	64	157	171	95	48	70	60	149	251	342	42	65	62	274	222	256	89	82	109	61	103	155
YDL184C	1671	2312	2961	796	1533	662	2367	2940	3414	794	1617	1418	2170	3385	3426	2100	1852	1132	3418	3182	4241	1146	414	1584
YDL185C-A	1	0	1	1	0	0	0	0	0	0	1	0	0	0	1	1	0	0	0	0	0	0	0	0
YDL185W	10393	21594	18787	24601	20335	16294	10856	15182	19076	7248	14742	11539	10109	15885	15911	11780	9862	8013	16376	16266	21782	14220	16653	17076
YDL186W	2	2	0	2	4	6	3	5	6	5	7	0	0	3	2	5	7	0	2	2	5	0	0	2
YDL187C	9	20	18	68	50	36	13	11	17	41	33	53	17	25	10	58	63	33	15	27	33	32	48	28
YDL188C	816	1619	1814	3564	3165	2275	1116	1637	1865	2314	3098	4619	1009	1720	1582	3224	2888	2676	1237	1644	2120	2036	2073	2522
YDL189W	467	585	687	1209	894	678	406	665	666	1024	981	1698	356	591	544	1338	1106	1009	429	514	825	572	631	851
YDL190C	916	1550	1458	3943	2781	2318	891	1368	1308	2549	3776	4572	878	1196	1111	3979	2783	3023	899	1119	1558	1361	2401	2569
YDL191W	4990	7566	9369	4858	5956	3460	6922	8161	10839	4898	7688	8460	5824	9834	9140	12982	9163	6162	7548	9690	11243	5149	2455	7057
YDL192W	2243	4021	3803	3165	2806	2035	3272	4728	5318	3545	4864	6472	2681	4590	4109	7396	5388	4972	4109	3219	4435	1893	1658	3651
YDL193W	360	391	594	914	1003	658	370	604	388	554	1131	757	319	562	453	1007	808	770	480	556	800	501	392	1057
YDL194W	81	101	176	534	277	315	79	136	105	233	349	236	82	186	112	329	405	272	117	153	220	201	198	243
YDL195W	3504	6851	6801	16611	11218	9416	4230	6748	6227	7423	11643	12165	3506	5403	5150	10552	9000	9700	3699	5080	6790	6767	10289	9622
YDL196W	3	5	4	34	15	16	4	8	8	10	21	10	5	5	10	16	15	9	0	6	5	11	14	7
YDL197C	299	412	461	1124	680	579	264	433	425	631	745	984	216	402	357	814	733	563	355	359	549	571	584	583
YDL198C	365	804	801	1475	1615	950	508	665	832	1008	1377	1779	631	858	762	1495	1274	1435	756	961	1176	693	1002	1350
YDL199C	106	132	190	522	474	295	108	165	112	250	339	323	89	154	147	356	351	256	141	192	213	300	251	415
YDL200C	59	80	77	80	90	49	65	103	95	45	80	189	64	89	86	140	122	119	85	46	90	56	34	81
YDL201W	492	678	886	871	1466	598	765	1053	1092	1456	1841	2624	638	1017	994	1879	1548	1703	985	763	1166	562	520	1423
YDL202W	141	296	265	372	403	282	157	262	264	421	589	789	146	226	248	604	466	603	153	181	231	205	270	406
YDL203C	593	863	1017	2804	1551	1322	495	876	806	1619	2261	2580	479	830	719	2141	1765	1612	626	834	1064	941	1350	1443
YDL204W	75	112	135	390	277	183	102	243	196	208	362	274	103	201	164	260	322	224	172	217	291	277	207	274
YDL205C	685	1499	1402	2086	2047	1275	844	1332	1411	1309	1989	1720	749	1301	1093	1470	1468	1327	1254	1334	1864	992	1263	1651
YDL206W	118	143	175	659	431	347	136	246	139	331	350	362	82	197	121	327	359	210	134	165	218	439	232	314
YDL207W	227	346	450	781	463	447	280	436	367	508	889	656	236	376	262	643	609	433	368	271	404	258	369	408
YDL208W	754	1424	1431	1453	1462	965	1743	2320	2576	1831	2265	3473	1056	1787	1680	2846	2357	2046	1237	1408	1723	1302	593	1882
YDL209C	41	56	85	87	97	79	29	89	63	145	193	318	27	48	51	213	175	233	58	48	75	47	77	100
YDL210W	7	11	25	46	42	42	24	25	22	36	52	69	17	41	18	36	58	40	35	34	34	37	33	37
YDL211C	25	155	86	199	158	117	38	64	67	152	180	309	33	60	57	236	195	263	26	53	86	81	178	109
YDL212W	954	682	1501	2103	2096	1493	1470	1735	1352	1686	2782	2127	1006	1928	1682	2967	2269	1678	1711	1512	2026	1723	738	2119
YDL213C	343	651	733	437	496	329	499	917	945	457	647	712	458	766	643	809	639	591	748	631	921	249	204	484
YDL214C	9	26	24	45	42	39	3	26	14	19	38	33	10	12	9	38	37	15	2	9	23	22	56	24
YDL215C	294	533	435	1086	674	666	201	375	350	457	908	890	185	303	262	815	582	551	336	243	358	362	805	602
YDL216C	46	81	86	119	105	61	50	89	88	100	106	196	45	83	62	148	132	137	22	88	92	50	73	97
YDL217C	126	238	271	390	429	347	132	202	208	250	277	506	135	214	182	439	377	420	151	199	294	189	284	351
YDL218W	22	45	30	113	76	58	31	71	62	74	121	123	28	57	57	102	108	75	41	52	77	77	70	66
YDL219W	188	294	318	215	229	156	257	418	439	116	286	231	231	423	365	216	206	194	441	302	403	103	102	233
YDL220C	190	342	393	1676	1001	869	181	341	296	991	1351	1606	174	310	273	1338	1255	1261	335	257	362	777	855	851
YDL221W	7	11	22	49	20	23	6	11	21	17	25	25	8	12	10	24	26	18	13	5	11	16	16	14
YDL222C	26	44	50	219	227	89	42	50	42	126	286	202	28	35	37	127	171	110	83	98	79	199	125	83
YDL223C	134	168	179	1007	356	395	156	257	218	274	595	427	88	174	155	316	452	286	192	147	215	566	418	348
YDL224C	644	1107	1144	4208	2978	2158	529	906	826	3286	3567	6358	531	859	697	4477	3774	4079	576	957	1118	1821	2243	2426
YDL225W	523	858	814	985	1174	803	555	931	825	1015	1215	1650	485	783	587	1372	1028	1037	478	547	832	343	755	977
YDL226C	1328	2408	2553	2403	1970	1546	1459	2280	2529	1785	2136	3173	1281	2448	2021	2862	2688	2385	1519	1835	2433	1140	1414	1699
YDL227C	579	1478	991	3269	2923	3019	623	979	1206	4568	6982	9636	525	812	971	7113	4899	5520	632	583	887	818	3332	2747
YDL228C	0	0	1	0	1	2	0	1	0	2	6	0	1	3	1	4	4	1	2	2	1	0	0	0
YDL229W	20359	34240	42081	40666	46883	27537	30569	37752	49178	22465	41744	31289	26055	42454	40119	74182	54665	48164	48319	48832	61700	37172	21926	36007
YDL230W	246	495	504	1024	1004	657	312	472	602	881	961	1554	337	523	466	1402	1222	1021	341	401	533	564	653	737
YDL231C	301	403	479	1999	941	1045	323	580	396	868	1410	801	287	537	395	758	924	527	575	377	535	1084	946	821
YDL232W	231	414	386	478	262	181	258	418	391	566	936	899	252	465	333	951	990	649	396	461	480	349	234	321
YDL233W	187	272	296	609	442	369	154	273	236	466	490	886	174	270	171	812	658	563	188	220	299	256	407	324
YDL234C	502	618	786	1781	1517	1169	417	734	642	996	1379	1533	462	834	541	1889	1390	997	561	666	837	761	837	1160
YDL235C	527	1027	1057	1482	972	729	816	1312	1156	1149	1084	1607	662	1135	905	1537	1661	1364	592	955	1260	816	664	1019
YDL236W	560	1256	1236	1057	1118	960	806	1109	1410	740	1098	1174	679	1139	1125	1068	985	904	1008	1005	1276	540	861	1088
YDL237W	785	670	1371	1877	1379	994	882	1405	794	1074	1654	1182	648	1407	1013	1378	1532	1121	1249	1255	1729	1015	640	1173
YDL238C	94	170	181	787	459	417	83	160	124	198	395	279	85	179	137	339	291	195	245	162	237	434	359	353
YDL239C	50	63	67	309	178	142	35	66	48	88	138	90	25	67	43	128	137	57	126	48	71	184	158	130
YDL240C-A	0	1	0	0	0	0	0	0	0	0	0	0	0	0	0	1	0	0	0	0	3	0	0	0
YDL240W	190	348	317	938	640	639	171	303	225	712	1076	1348	147	279	222	1154	941	1001	218	227	316	407	746	582
YDL241W	58	98	112	141	300	89	116	228	221	231	243	345	96	186	172	224	200	159	162	210	225	154	78	245
YDL242W	0	2	1	4	3	2	0	3	1	4	7	2	2	5	0	3	1	1	0	0	0	2	2	0
YDL243C	64	85	105	338	183	176	51	98	87	116	137	157	47	104	82	146	154	108	81	96	115	117	168	176
YDL244W	5	7	9	24	25	5	10	28	27	19	25	40	8	23	23	39	27	29	14	19	21	12	10	19
YDL245C	0	1	1	0	1	0	0	0	2	0	0	1	1	0	0	0	0	0	3	0	2	0	0	0
YDL246C	0	1	0	2	0	0	0	0	2	1	5	0	0	0	1	0	0	0	0	0	0	1	0	0
YDL247W	0	0	0	5	1	0	2	1	0	1	3	0	1	2	1	3	3	2	0	1	0	2	1	0
YDL247W-A	0	4	4	15	5	2	2	7	1	5	2	7	4	4	2	5	8	4	4	3	7	14	7	6
YDL248W	38	70	75	201	162	117	67	99	70	95	259	116	44	99	71	142	132	87	192	95	106	131	93	126
YDR001C	907	1603	1651	3349	3343	2489	893	1653	1579	1988	3721	3821	832	1499	1222	3177	2640	2388	1741	1547	1886	1525	2470	2453
YDR002W	1108	1724	1892	1372	1705	1000	1621	2151	2692	792	1719	1769	1291	2374	2255	1740	1390	1259	2383	1636	2371	1091	724	2096
YDR003W	260	321	410	700	553	427	177	297	247	369	575	540	170	350	282	571	528	366	309	333	457	442	303	490
YDR003W-A	70	84	103	132	107	100	47	81	49	88	154	168	54	98	71	149	148	95	89	85	91	108	53	96
YDR004W	80	193	199	284	290	235	110	168	174	187	194	180	103	159	144	190	188	176	165	167	231	120	174	220
YDR005C	258	386	372	726	629	465	257	354	371	529	783	1182	227	374	291	1071	728	678	270	321	431	286	449	676
YDR006C	927	1594	1855	5830	3461	3214	791	1322	1213	3339	4117	5781	681	1283	999	4907	4390	4158	974	1366	1675	2239	2791	3014
YDR007W	325	708	644	601	486	470	330	500	592	410	546	659	321	553	547	639	599	471	392	440	571	347	391	465
YDR008C	5	25	16	68	34	27	11	17	20	22	31	36	17	29	18	33	31	18	8	35	28	26	49	21
YDR009W	19	40	43	82	67	58	15	50	53	46	78	99	22	54	35	76	75	69	33	29	34	38	59	47
YDR010C	2	4	1	6	1	3	2	0	3	1	4	11	0	3	3	1	3	0	5	1	1	3	3	2
YDR011W	1215	994	1922	6378	2967	3366	958	1562	847	2346	2946	2151	929	1572	1186	3160	2858	2158	1337	1230	1922	2601	1994	2738
YDR012W	7551	12714	16163	20778	14834	12614	11109	14165	18574	7376	12452	13674	10368	16497	15104	14195	12644	9502	16242	17491	20455	12200	12180	12506
YDR013W	107	173	168	162	140	102	113	160	183	145	206	244	92	129	135	212	177	158	92	104	168	77	98	163
YDR014W	91	156	131	351	238	209	72	128	109	287	319	473	60	88	97	385	307	314	74	97	122	98	199	223
YDR014W-A	6	17	15	13	7	10	10	12	12	7	23	14	6	5	22	20	15	17	17	14	17	12	2	10
YDR015C	1	0	0	0	0	1	0	0	0	0	0	1	0	1	0	0	0	0	0	1	0	0	0	0
YDR016C	133	236	237	206	238	139	152	195	254	139	274	301	147	241	246	362	266	180	247	236	262	198	118	252
YDR017C	267	520	433	1113	1125	840	269	478	413	998	1587	1590	215	412	348	1517	1151	957	357	327	510	518	855	956
YDR018C	13	14	25	35	29	26	16	34	30	41	60	47	19	37	37	50	51	42	38	30	37	26	22	31
YDR019C	1121	1768	1975	2481	1873	1395	838	1432	1498	1301	1834	2412	753	1621	1370	2063	2227	2119	1419	1333	1929	1279	1429	1674
YDR020C	120	261	281	571	463	298	188	251	277	327	558	638	126	231	208	437	354	435	207	213	359	203	286	403
YDR021W	111	131	131	178	175	115	113	142	156	170	281	386	79	140	125	257	164	211	127	104	164	74	96	197
YDR022C	71	137	130	148	188	82	121	200	207	112	144	175	92	182	138	168	131	101	152	168	215	178	93	235
YDR023W	2661	3862	4076	3942	3323	2813	4284	5949	6092	2233	3550	3434	3054	4963	4819	3737	2887	2371	2627	3444	4852	1953	2363	3626
YDR024W	3	9	6	4	0	3	4	4	8	3	7	11	2	8	0	7	10	2	0	1	9	2	4	3
YDR025W	6310	9162	11577	10155	9814	6731	10187	12555	15322	7996	9386	13750	7770	13962	11527	17412	13521	9232	7757	12101	14037	9201	5796	10596
YDR026C	213	381	408	528	428	345	193	392	403	402	694	649	177	353	260	545	480	442	404	307	380	260	289	441
YDR027C	318	498	549	964	878	674	234	449	425	814	960	1401	223	398	346	1334	898	1021	355	356	449	332	599	632
YDR028C	580	829	926	2187	1592	1256	433	742	565	945	1478	1427	354	635	579	1389	1318	1007	739	547	820	1163	1432	1522
YDR029W	0	0	2	0	0	0	0	0	0	1	1	0	0	0	0	1	0	0	0	0	2	0	3	0
YDR030C	23	54	50	72	50	53	33	31	59	42	50	88	12	30	33	70	48	53	19	27	63	28	41	45
YDR031W	99	252	251	209	236	115	169	209	329	122	241	307	123	246	245	273	224	207	239	201	265	146	103	258
YDR032C	737	1804	1563	2271	1867	1473	769	1291	1656	432	1129	909	753	1466	1355	881	978	754	1785	1346	1892	1362	1276	1694
YDR033W	3757	2862	5756	14702	13425	7569	4278	5904	3000	5990	9226	6076	2591	5016	4058	7174	6325	4946	6669	7160	9029	13754	4148	13113
YDR034C	308	429	446	1251	1025	795	257	418	359	842	1096	1399	214	393	295	1164	887	785	292	366	553	464	746	916
YDR034C-A	0	2	0	0	2	0	0	1	0	0	2	0	0	0	3	0	1	1	1	0	0	1	0	0
YDR034C-C	0	0	0	0	0	0	0	0	0	0	0	0	0	0	0	0	0	0	0	0	0	0	0	0
YDR034C-D	42	84	55	197	90	113	19	56	36	69	81	60	14	32	29	82	68	40	18	36	66	138	130	75
YDR034W-B	10	12	19	15	14	7	14	24	18	11	16	21	13	18	15	13	14	8	50	20	21	15	6	22
YDR035W	1149	1915	2098	3462	2464	2020	1560	2138	2347	2178	3223	3623	1309	2109	1939	3167	2637	2579	1882	1592	2293	1765	1591	2242
YDR036C	496	997	966	2074	1552	1138	608	926	905	1135	1557	2134	495	769	810	1559	1328	1217	435	828	1040	983	1229	1411
YDR037W	5441	8916	9425	12568	12554	8027	8270	11985	12169	9870	15708	16919	6756	9961	9123	14956	10150	10349	8464	9869	12916	5888	7445	11997
YDR038C	115	93	246	546	342	348	81	161	92	202	238	176	81	147	99	250	243	166	160	186	211	310	155	207
YDR039C	1	0	1	3	1	3	0	1	0	4	4	2	1	0	1	3	1	1	7	3	0	1	1	1
YDR040C	127	105	266	692	482	478	129	193	120	302	438	279	100	191	152	405	334	227	201	176	225	459	225	354
YDR041W	341	773	582	835	874	543	356	617	708	1232	1898	2666	306	629	572	1437	1283	1286	317	443	602	460	570	809
YDR042C	14	8	15	41	20	24	13	21	27	53	62	82	9	22	18	53	53	54	5	20	24	30	12	40
YDR043C	370	422	650	1061	1641	733	341	479	514	981	1222	1790	329	537	382	1651	1268	854	441	687	822	647	459	1106
YDR044W	1189	3015	2418	4307	3113	2186	1730	2828	3415	2170	3492	4376	1782	3348	2970	3981	3982	3072	1430	2214	3982	2181	2329	3569
YDR045C	67	94	116	95	130	72	85	140	102	82	81	135	64	125	106	95	83	80	116	77	123	41	60	163
YDR046C	1668	1914	3540	8121	6997	5177	2886	4037	2723	5629	5017	5214	2188	3687	2960	6814	5929	4669	2745	3371	4493	4390	2688	4546
YDR047W	314	797	680	1116	844	941	370	663	660	634	868	985	342	579	530	821	785	672	542	590	899	465	674	740
YDR048C	3	0	0	1	1	0	1	1	1	0	0	3	0	0	2	2	2	2	5	0	0	2	0	0
YDR049W	196	350	314	564	574	407	174	296	206	480	731	797	182	226	229	703	541	577	267	228	309	176	388	467
YDR050C	13342	23122	21183	18901	18232	14209	19671	25831	32411	8311	20202	12077	16863	30918	28742	21041	16163	11544	25945	19090	23820	14275	14946	18416
YDR051C	290	640	561	503	695	451	343	559	642	688	963	1247	342	621	489	749	786	986	390	381	671	225	411	607
YDR052C	352	550	562	819	835	588	256	398	418	699	882	957	251	397	292	1042	848	724	365	405	512	299	564	719
YDR053W	0	4	1	0	2	1	0	2	2	3	0	0	0	0	0	0	2	0	3	1	2	1	0	0
YDR054C	510	913	775	1752	1402	1079	504	811	742	895	1426	1665	437	682	608	1387	1020	972	588	639	836	493	1035	1256
YDR055W	1446	2357	3124	5866	4131	3834	1482	2556	1615	2055	3013	2662	955	1824	1617	2361	2515	1842	1425	2281	3142	2259	3400	4165
YDR056C	266	472	595	571	419	438	315	630	507	264	414	399	271	568	421	324	336	276	469	427	570	243	326	443
YDR057W	128	161	239	379	343	241	138	256	157	308	443	313	94	193	149	230	258	202	191	179	263	123	166	260
YDR058C	155	326	237	389	243	242	112	234	178	188	256	373	80	200	201	316	261	245	92	127	188	129	231	259
YDR059C	160	386	327	375	327	202	240	378	439	293	291	564	260	413	387	611	509	406	138	383	403	245	187	329
YDR060W	1174	1489	1778	2545	2793	1951	1603	2257	1858	2933	4206	4252	994	1544	1477	3745	2549	2662	1199	1338	2027	1004	1504	2570
YDR061W	293	515	481	1071	752	630	212	367	375	486	908	936	201	366	345	756	635	682	405	386	484	421	685	708
YDR062W	1345	1162	2326	4847	4020	2855	1484	2284	1473	1898	2912	2064	1160	2087	1679	2355	2039	1793	2345	1883	2759	2430	1640	3915
YDR063W	329	784	687	838	903	619	478	794	790	453	439	928	400	745	536	743	740	574	451	799	815	552	529	963
YDR064W	8575	12474	15756	16060	14014	11030	12543	14900	18366	16326	35676	22708	10709	18844	16479	36976	30479	20656	18783	15840	21099	12639	9627	15582
YDR065W	70	101	116	231	194	168	70	145	108	172	300	259	66	133	103	242	161	182	99	92	139	91	122	187
YDR066C	52	93	91	166	142	99	57	73	81	111	124	211	44	99	108	190	136	132	65	74	99	93	88	138
YDR067C	238	413	360	484	418	319	214	410	373	457	571	880	197	339	251	661	530	494	206	304	458	259	288	476
YDR068W	131	211	220	138	183	150	131	250	227	104	202	165	111	227	195	161	153	130	148	164	228	78	108	150
YDR069C	143	223	212	607	541	369	189	271	249	540	593	725	122	262	201	719	550	451	190	223	265	320	377	461
YDR070C	22	109	45	57	51	28	22	31	68	33	71	74	35	62	45	67	66	62	51	65	70	85	46	78
YDR071C	942	1567	1654	1644	2000	1089	1103	1641	1794	1460	1706	2982	918	1582	1330	2234	1802	1874	881	1334	1749	1027	848	2195
YDR072C	831	1212	1381	4636	4329	2559	843	1266	818	3267	3336	3454	845	1550	974	5983	4958	3208	932	1435	1820	2868	2475	3787
YDR073W	213	429	416	518	388	350	218	319	317	244	398	381	195	361	276	492	414	298	383	335	443	317	327	467
YDR074W	1887	3240	3824	9320	13814	6220	2238	3659	3818	5959	9232	10744	2482	4327	2701	11669	9566	6475	5252	6319	6285	7545	5338	9156
YDR075W	151	367	315	374	350	270	146	301	305	380	420	728	134	255	221	455	392	539	231	225	271	168	245	312
YDR076W	39	88	59	142	97	91	30	55	41	93	166	175	26	55	57	125	108	110	43	49	74	64	86	101
YDR077W	13377	39899	35353	73325	70340	39149	17313	34647	36791	32627	46678	77383	13566	24105	20657	41076	42299	50449	22933	40323	42106	51467	43895	55722
YDR078C	32	68	65	60	67	43	33	67	75	42	82	76	52	52	45	52	48	46	37	57	87	35	32	74
YDR079C-A	128	283	324	195	181	124	134	233	286	134	133	290	161	217	206	207	220	169	116	234	343	116	92	185
YDR079W	100	221	209	265	201	193	118	203	224	186	343	418	106	212	184	419	327	309	117	155	226	149	152	209
YDR080W	206	317	319	653	647	461	168	296	274	613	787	1175	186	253	203	777	530	641	189	212	348	168	371	552
YDR081C	286	481	474	1252	982	1003	217	386	348	934	1097	1383	192	339	257	1390	1016	917	176	285	506	409	806	973
YDR082W	67	90	99	192	88	137	58	109	107	66	122	95	47	94	70	81	85	50	105	82	110	63	84	86
YDR083W	242	510	569	558	641	363	400	614	569	728	1163	1412	263	409	443	903	743	1027	517	376	606	253	200	642
YDR084C	212	245	416	700	618	378	248	428	334	489	681	762	198	419	358	805	747	552	309	327	453	532	303	657
YDR085C	106	190	206	349	387	222	112	262	242	303	549	449	115	255	131	386	381	294	240	196	273	222	239	345
YDR086C	1226	2870	2578	2341	1817	1045	1598	2500	2606	1765	2391	3204	1291	2392	1899	2835	2946	2718	2080	2305	3043	1800	963	2620
YDR087C	361	516	612	503	753	445	537	772	787	648	979	1170	417	718	672	1018	670	737	666	486	699	222	317	784
YDR088C	68	132	104	116	139	86	66	108	102	129	151	216	52	85	84	156	107	149	92	67	115	44	83	145
YDR089W	331	622	544	1498	1859	1066	307	440	466	1748	2174	2972	279	481	449	2841	2023	1852	410	490	583	626	1078	1444
YDR090C	128	134	254	455	343	300	149	235	137	233	448	245	119	200	151	329	355	278	346	196	288	240	177	305
YDR091C	1241	2101	2216	3699	3446	2657	2530	3477	3399	4115	5681	7911	1708	2597	2571	5483	3792	4031	1269	2018	2816	1829	2101	3393
YDR092W	1173	2440	2251	2365	1936	1393	1578	2339	2608	1863	3460	3784	1370	2634	2310	3016	2748	2399	1323	1880	2749	1108	1462	1964
YDR093W	847	837	1468	4648	2684	2601	711	1151	622	1470	2584	1325	562	1113	779	1596	1824	1168	1638	1120	1569	2456	1720	2085
YDR094W	0	0	0	1	0	0	0	0	0	0	0	1	0	0	0	0	1	0	0	0	0	1	0	1
YDR095C	1	7	4	13	2	5	7	3	4	6	16	10	1	7	9	5	9	12	4	10	7	4	10	1
YDR096W	404	600	661	2189	1978	1252	387	688	591	1369	1457	2020	375	793	452	2322	1943	1389	554	673	869	1400	1186	1678
YDR097C	443	841	798	1335	1618	961	564	852	870	1267	1663	2100	468	798	667	1711	1124	1276	688	629	999	559	980	1525
YDR098C	936	1956	1691	1978	1912	1168	1249	2102	2256	1473	1844	2819	1272	2037	1941	1668	1632	1701	1144	1341	1976	706	1200	1762
YDR098C-A	0	0	0	0	0	0	0	0	0	0	0	0	0	0	0	0	0	0	0	0	0	0	0	0
YDR098C-B	21	15	29	114	29	68	14	25	10	33	56	75	7	17	15	43	46	35	22	9	29	71	39	26
YDR099W	2488	4922	4004	4009	3110	2582	2650	4321	4211	1362	1760	2144	2127	3626	2748	2085	1655	1352	1837	2996	3802	1627	2478	3843
YDR100W	309	438	614	669	570	433	419	692	640	552	763	953	375	687	600	779	715	623	342	466	595	421	301	539
YDR101C	1086	1687	2020	3021	3684	2346	1835	2397	2518	3757	4255	6072	1155	1828	1929	4789	2900	3484	943	1393	2141	936	1623	3224
YDR102C	2	5	10	12	7	15	5	2	3	3	11	6	1	5	0	12	5	6	11	1	4	11	8	7
YDR103W	395	708	665	1769	1501	1218	338	573	512	1495	1724	2212	291	478	403	2161	1481	1432	367	534	674	499	1383	1171
YDR104C	82	188	157	385	307	266	67	147	143	339	485	527	67	110	110	461	368	334	139	89	146	166	271	296
YDR105C	527	581	948	1786	1204	958	540	867	535	863	1240	937	458	872	732	1192	1164	870	861	847	1124	930	642	881
YDR106W	20	30	32	34	36	21	15	48	43	46	77	102	13	26	25	78	94	75	32	18	41	29	32	42
YDR107C	206	264	385	809	659	537	337	491	310	654	617	672	207	447	329	501	531	368	389	428	513	522	348	512
YDR108W	179	240	274	515	416	350	149	272	224	464	555	837	143	268	199	619	457	516	173	159	276	194	392	372
YDR109C	112	234	248	501	295	332	146	222	224	233	436	335	121	221	170	279	267	247	197	177	271	226	300	233
YDR110W	154	240	333	400	445	333	156	267	242	580	726	952	140	279	242	870	607	646	220	178	259	173	315	414
YDR111C	458	832	882	1801	1593	967	730	1009	1159	1233	2201	2162	635	976	913	1975	1520	1295	798	775	1113	1087	1060	1516
YDR112W	0	0	0	0	0	3	0	0	0	0	0	3	0	1	0	0	0	0	0	0	0	2	0	0
YDR113C	171	354	298	372	432	324	171	289	276	378	686	734	115	240	200	600	465	562	197	214	283	169	348	429
YDR114C	2	3	1	7	2	0	1	1	3	0	4	6	1	2	1	0	3	0	0	0	0	0	2	0
YDR115W	304	509	446	640	520	405	347	476	625	577	985	1398	303	529	527	1344	1082	862	234	338	493	304	398	438
YDR116C	325	614	558	806	767	562	316	560	616	918	1164	1981	331	564	565	1314	1213	1144	343	459	645	481	545	702
YDR117C	361	756	612	958	1039	697	374	700	591	709	930	1275	328	592	415	1144	813	781	460	403	553	315	848	934
YDR118W	95	136	179	246	224	206	86	145	175	251	285	417	91	134	134	320	219	268	125	90	130	88	209	201
YDR118W-A	2	2	6	2	2	2	2	4	7	7	2	11	3	7	1	5	8	7	4	4	3	1	3	0
YDR119W	858	847	1662	3912	3120	2283	1139	1688	1008	2127	2539	2164	797	1642	1342	2162	2199	1821	1607	1397	2131	1882	1314	2496
YDR119W-A	6	17	21	30	41	13	8	14	11	14	33	30	17	21	10	55	54	23	53	9	23	37	27	42
YDR120C	558	911	1143	1502	1294	956	875	1394	1354	1589	1964	2534	639	1073	1058	2109	1788	1853	815	858	1271	586	683	1148
YDR121W	314	701	715	999	973	664	370	565	653	596	843	1390	335	581	523	876	811	898	479	586	785	443	475	972
YDR122W	708	1347	1179	3807	2733	2385	634	1104	975	2524	3883	4200	600	1050	868	3893	3135	2878	1117	1016	1274	2093	2603	2568
YDR123C	251	456	438	1142	1338	755	242	379	332	976	1161	1759	214	397	313	1538	1222	1092	267	438	511	599	731	979
YDR124W	48	93	96	210	158	132	60	139	127	131	204	270	55	120	84	166	165	150	114	78	140	131	131	117
YDR125C	72	121	117	336	220	227	62	99	103	179	256	312	66	92	93	201	206	162	88	112	145	211	182	194
YDR126W	89	100	152	281	177	209	107	177	119	159	237	200	62	132	108	193	206	133	65	143	195	166	136	169
YDR127W	3925	7498	7350	18788	17207	12830	4339	6087	6888	10660	16923	17541	3721	5621	5762	14466	10514	11056	6509	6499	8868	9202	13224	13788
YDR128W	224	340	396	1150	774	706	202	374	329	656	850	856	180	341	313	841	728	631	312	309	471	629	622	730
YDR129C	3691	7553	6672	8040	8373	5607	4413	6184	7738	5581	8218	10834	4183	6512	6402	9254	7056	6536	4227	5702	7114	4346	5375	6581
YDR130C	137	255	266	323	438	238	120	197	203	313	522	679	116	216	168	535	405	440	141	201	251	142	294	360
YDR131C	117	172	188	405	278	250	101	197	147	304	442	485	95	161	124	385	287	290	142	121	170	116	216	257
YDR132C	118	186	223	478	439	334	93	183	172	343	447	656	116	148	131	516	365	392	129	136	196	159	272	369
YDR133C	3	29	4	45	6	15	13	17	14	14	1	55	6	3	5	6	5	2	0	2	4	10	5	7
YDR134C	856	1929	1809	3258	2124	2132	909	1673	2142	1047	2428	2843	947	1878	1362	1699	2093	1175	1901	1556	1895	1554	2440	1806
YDR135C	1673	1061	2382	6130	3533	3222	1577	2504	960	2717	4165	1915	982	1914	1397	2847	2744	1959	2542	1833	2856	3105	1863	3063
YDR136C	1	6	5	13	0	6	3	0	4	2	1	6	0	1	2	10	9	2	2	6	4	3	6	4
YDR137W	261	415	421	665	618	532	242	395	378	550	746	934	204	364	275	810	600	613	289	261	347	192	446	525
YDR138W	233	314	329	704	609	516	187	352	297	640	875	1060	157	263	226	937	731	708	279	222	371	195	586	539
YDR139C	364	522	558	335	261	157	465	595	779	324	809	578	384	768	651	671	678	468	827	478	682	241	112	298
YDR140W	306	442	547	668	459	371	366	565	614	480	687	896	313	542	502	671	706	554	409	438	690	321	362	465
YDR141C	815	1270	1327	3305	2157	1934	670	1127	881	1826	2455	2639	536	893	853	2246	1797	1845	697	906	1290	1155	2053	1744
YDR142C	216	383	416	1062	730	598	210	336	396	819	1107	1491	205	412	316	1156	1074	945	300	334	428	450	553	794
YDR143C	1058	1823	1962	6288	3679	3127	1161	1686	1727	4293	5310	7275	1011	1681	1504	6684	5981	5213	1118	1591	2226	2851	3720	3260
YDR144C	567	528	1038	2383	2105	1312	970	1605	883	1596	2320	1430	639	1289	1050	1673	1763	1230	1312	1122	1767	1548	899	1872
YDR145W	493	768	838	1372	1121	789	526	794	701	886	980	1315	365	659	531	1242	944	872	493	584	820	522	727	1036
YDR146C	426	896	670	1623	1603	1305	335	555	552	1474	1747	2814	288	450	443	2434	1598	1632	373	387	584	435	1350	1369
YDR147W	314	582	481	1207	911	722	320	491	548	1111	1428	2569	286	500	474	1696	1187	1451	252	371	528	342	778	1004
YDR148C	1146	2986	2253	2913	2457	1885	1340	1972	2377	1240	2041	2487	1294	2102	1971	2249	1882	1551	1840	1886	2445	1635	2175	2285
YDR149C	0	1	0	0	0	0	0	0	2	0	0	0	0	0	0	0	0	0	0	0	0	0	0	0
YDR150W	830	1290	1342	2927	2201	1833	577	965	735	1526	2583	1964	451	845	671	2040	1798	1438	1113	967	1442	1486	1630	1773
YDR151C	540	676	893	1409	1287	969	453	788	704	1168	1335	2039	410	720	553	1541	1204	1165	567	758	884	541	670	1290
YDR152W	447	716	844	694	725	497	613	978	986	716	1063	1168	500	937	766	967	963	976	811	718	1077	401	317	788
YDR153C	485	944	821	2004	2422	1565	492	769	790	2285	3494	4797	423	691	660	4114	2795	2981	534	707	909	709	1355	2226
YDR154C	115	190	202	258	187	178	130	138	185	79	141	201	125	110	158	286	191	112	183	208	278	257	180	279
YDR155C	5178	8627	9006	14389	14593	9810	4485	5792	7025	5778	8187	8540	4414	7720	7115	11547	9547	6370	8384	9903	12355	11640	10071	15141
YDR156W	843	1516	1802	2479	2150	1217	1588	2202	2731	2725	4650	4259	1420	2469	2007	4265	4335	3068	1087	1798	2424	1524	1183	1979
YDR157W	4	6	9	16	17	21	5	7	9	15	12	34	4	12	7	23	23	7	3	9	10	11	9	11
YDR158W	1385	3208	3224	2130	2374	1709	2291	3205	4395	1584	2318	2076	2254	3645	3551	2828	2221	2279	2549	3354	4235	1579	1256	1664
YDR159W	334	548	508	1147	825	792	264	438	398	747	926	1056	205	420	287	1030	830	650	363	350	488	446	653	649
YDR160W	163	215	262	864	522	541	137	249	209	373	474	368	133	254	203	397	410	307	275	230	306	356	372	501
YDR161W	536	933	1062	678	727	519	793	1176	1227	694	863	1180	696	1139	1025	905	779	778	864	838	1264	311	396	771
YDR162C	95	192	188	221	299	154	96	200	179	207	237	396	74	128	123	269	212	262	95	154	226	103	164	243
YDR163W	74	179	170	118	171	100	88	197	162	107	77	192	107	142	113	119	120	112	70	131	187	62	56	151
YDR164C	317	476	581	971	779	700	323	518	412	693	982	1180	302	407	400	1121	711	831	376	355	566	298	606	665
YDR165W	474	581	741	830	968	602	594	739	686	1075	1136	1911	370	630	596	1524	972	1145	309	546	762	369	488	1025
YDR166C	390	492	544	1346	1259	835	342	506	431	1380	1893	2054	239	467	335	1859	1353	1404	353	388	585	457	729	941
YDR167W	221	547	491	434	439	398	276	395	444	278	455	563	211	354	364	512	451	407	321	300	427	221	231	420
YDR168W	746	1136	1095	1120	943	567	834	1348	1361	984	1308	1625	796	1084	984	1415	997	1078	643	743	1186	376	607	885
YDR169C	437	696	630	1519	868	820	357	638	498	756	1073	1332	313	494	374	1095	944	876	384	537	690	602	867	831
YDR169C-A	3	11	2	39	17	21	4	8	8	17	16	16	2	3	6	12	14	18	5	10	4	24	15	9
YDR170C	2322	3322	3610	6319	3888	3624	2276	3621	2947	2443	3407	2853	1734	2841	2481	2678	2482	1773	2434	2684	4198	3200	3228	3242
YDR170W-A	95	133	145	614	212	291	85	120	105	189	350	250	59	100	98	265	257	203	93	73	162	312	237	250
YDR171W	3734	3924	8321	22255	21358	17443	3710	6282	7314	9180	15205	20767	3533	6367	4671	22018	16768	11364	4336	8189	9026	6827	6560	15218
YDR172W	2106	3986	3631	5873	7302	4702	3128	5036	5205	5900	7970	11378	2452	4045	3450	9632	6964	5434	2645	3108	3992	3562	4762	5593
YDR173C	78	107	102	138	123	92	75	134	134	102	280	244	68	136	117	244	175	171	194	106	156	73	102	144
YDR174W	1060	2021	1912	1875	1355	1104	1314	1887	2023	1364	3120	2205	1136	1884	1595	2159	1839	1457	2213	1680	2059	1097	1210	1238
YDR175C	227	549	425	630	744	369	236	465	492	1182	1306	2230	222	419	350	1472	1265	1655	243	304	438	351	430	646
YDR176W	316	507	512	1009	845	664	220	413	436	697	1199	1100	203	430	324	1084	981	845	536	406	533	397	601	784
YDR177W	734	1464	1348	1732	1730	1200	941	1366	1633	825	1280	1750	803	1299	1230	1627	1282	1274	840	1107	1540	850	872	2055
YDR178W	333	1003	857	1363	1032	919	537	782	915	748	1040	1330	481	810	666	1079	1145	913	600	715	977	661	843	846
YDR179C	31	40	34	56	49	24	24	67	53	37	60	88	15	45	31	60	55	59	37	23	38	26	8	46
YDR179W-A	115	163	193	320	273	182	89	189	189	340	322	678	88	172	158	388	334	368	74	148	188	136	196	331
YDR180W	243	320	369	957	680	649	212	321	259	595	823	998	166	280	240	892	588	643	226	237	390	360	608	679
YDR181C	96	153	124	209	255	127	74	142	124	224	300	400	67	140	111	342	262	285	154	100	123	118	158	205
YDR182W	503	610	976	1868	1481	1175	576	967	594	1075	1396	1103	420	830	580	1296	1344	1066	560	814	1048	933	767	1176
YDR182W-A	9	2	17	17	10	12	8	14	9	18	13	12	4	9	15	25	25	12	20	4	15	11	6	10
YDR183C-A	3	7	3	17	6	10	1	9	6	20	1	43	6	3	5	7	2	2	2	2	5	2	3	8
YDR183W	38	97	100	69	77	45	59	110	87	63	94	105	57	87	68	70	73	85	76	61	82	32	34	112
YDR184C	265	483	465	682	673	426	355	479	491	522	717	1048	228	423	374	733	614	592	204	371	528	278	360	716
YDR185C	63	150	117	177	118	89	67	106	101	90	161	208	58	139	97	169	168	125	122	99	119	74	112	104
YDR186C	618	1134	1183	3691	2135	2098	542	978	828	1922	2539	3059	426	867	716	2764	2730	2373	687	883	1235	1784	2080	1861
YDR187C	0	5	1	2	0	4	0	0	1	2	3	1	2	3	0	1	1	2	7	2	0	0	1	1
YDR188W	1304	2728	3141	4264	3695	2812	2669	3794	4651	2585	5480	4021	2250	3744	3702	3545	3491	3305	4060	2766	3713	2373	2173	2749
YDR189W	916	1675	1663	2758	2363	1714	1169	1748	1709	2223	2448	3818	900	1390	1220	3176	2304	2282	794	1253	1646	986	1746	1962
YDR190C	854	1689	1857	1959	1896	1524	1063	1607	1798	1354	1991	2804	932	1358	1410	2172	1573	1854	834	1308	1863	629	1090	1482
YDR191W	77	193	134	279	383	220	81	115	117	426	881	958	70	123	127	721	520	657	194	148	174	164	388	356
YDR192C	261	566	490	1072	835	669	297	472	490	1054	1251	2114	274	483	464	1908	1562	1634	292	425	503	389	687	771
YDR193W	0	1	0	0	0	0	1	1	0	0	8	0	0	0	0	0	1	0	0	0	1	1	0	2
YDR194C	607	750	889	1843	1218	1027	730	1275	898	1296	1833	1728	441	976	871	1432	1343	1010	895	747	1098	1015	908	1153
YDR194W-A	4	1	0	0	1	0	0	0	0	1	0	1	0	0	1	0	1	0	0	0	0	2	1	2
YDR195W	151	311	292	573	526	430	167	304	255	697	1177	1271	141	207	238	1131	894	795	205	236	274	219	334	454
YDR196C	125	215	254	174	182	88	152	281	250	161	221	268	122	224	216	192	169	177	279	223	297	75	91	175
YDR197W	264	515	486	887	599	445	278	483	486	763	1015	1531	220	457	346	1040	1043	1082	392	402	569	295	510	486
YDR198C	111	183	162	368	286	226	111	182	168	332	443	570	75	135	135	381	314	362	104	122	251	147	248	281
YDR199W	0	1	2	0	0	1	0	0	0	0	1	0	1	2	0	2	0	2	0	1	0	0	0	0
YDR200C	201	280	341	811	530	462	186	337	281	538	566	687	150	263	211	630	622	483	221	262	308	353	351	377
YDR201W	79	142	137	91	75	65	98	164	161	95	265	225	97	127	137	147	157	131	107	104	141	51	77	92
YDR202C	262	453	371	404	353	292	301	413	429	279	412	495	227	421	336	501	348	348	238	356	461	175	270	341
YDR203W	1	3	3	4	1	1	0	0	4	0	2	6	2	3	2	0	0	3	2	2	0	1	0	1
YDR204W	525	1047	1009	1417	1188	831	671	974	1229	921	1822	1986	616	1108	1071	1509	1446	1196	927	964	1232	948	984	1027
YDR205W	242	271	457	1549	770	775	250	455	232	731	1019	680	217	388	264	656	888	630	360	370	510	764	633	692
YDR206W	592	720	894	2288	1798	1317	540	947	729	986	1526	1499	453	803	674	1041	992	923	697	676	1030	1148	1146	1520
YDR207C	317	537	568	2309	1572	1190	353	541	461	1198	1266	1758	308	463	398	1598	1460	1164	334	468	663	1134	1106	1246
YDR208W	877	1478	1450	3377	2825	2204	739	1157	1044	2578	3632	4602	600	1111	991	4202	3322	3337	919	1016	1371	1578	2344	2346
YDR209C	2	0	3	4	2	2	0	1	3	2	9	3	2	5	2	2	4	1	0	6	4	1	0	3
YDR210C-C	0	0	0	0	0	0	0	0	0	0	0	0	0	0	0	0	0	0	0	0	0	0	0	0
YDR210C-D	28	27	40	154	52	76	6	33	19	31	63	30	4	27	22	44	41	28	132	17	56	473	56	51
YDR210W	500	766	946	560	688	369	576	801	854	381	449	691	514	1023	761	806	741	497	407	896	1288	452	291	735
YDR210W-A	0	0	0	0	0	0	0	0	0	0	0	0	0	0	0	0	0	0	0	0	0	0	0	0
YDR210W-B	16	43	33	97	33	49	5	19	21	42	50	54	8	18	19	54	51	38	18	30	24	56	78	48
YDR211W	913	1318	1453	2304	2075	1498	1083	1640	1496	1563	2049	2568	882	1450	1363	2250	1515	1492	1141	1090	1616	1014	1392	1929
YDR212W	2515	4125	4781	5141	6027	3906	4995	6287	8218	4220	6875	7366	4038	6482	6344	6494	4792	4316	3741	4277	5815	3070	2860	5113
YDR213W	384	574	640	1894	1148	1283	386	696	608	1182	1756	1737	849	1537	1060	3820	3108	2218	463	449	2165	635	1013	3508
YDR214W	2582	4375	5798	11611	7894	7167	2792	3856	5084	3579	3980	5959	2643	4173	3697	4626	4285	3428	3215	5104	5666	4887	4791	6287
YDR215C	2	0	2	6	3	6	1	3	4	6	14	0	2	5	8	9	7	2	13	7	1	5	7	2
YDR216W	288	332	448	1646	1529	1079	421	737	678	1646	2729	3158	345	745	385	1974	1803	1418	443	476	444	1008	800	753
YDR217C	235	313	359	705	435	415	209	377	345	496	704	705	149	315	251	622	512	488	345	207	358	295	348	417
YDR218C	2	3	1	4	3	1	4	6	6	3	4	9	3	7	5	10	7	7	13	1	5	3	6	5
YDR219C	194	289	269	578	458	349	137	247	167	403	500	676	100	204	144	574	476	423	167	155	242	244	346	445
YDR220C	18	34	40	88	54	66	24	27	30	43	35	82	10	24	25	64	39	24	4	30	36	33	52	80
YDR221W	449	430	768	1577	972	963	403	764	461	705	1131	705	305	651	463	730	789	537	744	554	857	731	564	827
YDR222W	459	514	803	1289	1594	821	856	1507	1558	1245	2021	2132	621	1074	871	1056	1057	986	1006	1253	1679	757	452	1569
YDR223W	25	32	34	76	53	62	28	45	50	47	75	82	40	51	40	78	54	56	41	41	75	46	28	77
YDR224C	2039	4452	4201	5530	3625	3732	2058	2846	2806	2087	3767	4805	1469	2736	2245	3778	3538	3018	1840	2549	3573	2393	3253	4369
YDR225W	3969	7578	7507	11795	9651	8531	3498	4518	6293	4087	7730	8378	3220	5564	5465	8959	6965	5955	5582	5048	7034	6370	6345	10583
YDR226W	5223	8930	9759	10040	9542	6018	6926	8755	11210	5049	8905	8071	6131	10595	9994	10971	8384	5835	10125	9868	12310	8340	5142	9463
YDR227W	182	266	255	580	390	362	133	189	176	230	383	348	86	198	139	307	271	230	155	156	264	228	394	358
YDR228C	342	449	500	822	744	608	313	501	453	835	974	1268	223	448	396	1311	902	842	391	323	466	363	599	718
YDR229W	245	446	537	1096	1325	772	220	370	344	961	1112	1893	178	389	298	1564	1181	1269	382	358	502	345	669	1076
YDR230W	3	1	4	13	5	6	2	5	1	1	5	9	0	1	1	3	6	2	0	0	1	11	4	6
YDR231C	282	464	446	724	626	434	218	370	472	572	996	1075	251	519	360	1043	932	764	365	361	499	439	559	509
YDR232W	2545	4250	4755	14767	8408	7864	2758	3797	4222	5078	8448	7901	2219	3949	3716	8063	6916	5043	3584	4165	5369	7478	7867	7533
YDR233C	2634	3225	5678	9072	6808	5359	3956	5797	3561	3731	5886	5082	2811	5052	4374	5566	5411	4161	3033	5979	7487	4602	3700	6911
YDR234W	860	1563	1800	5910	4076	3320	1441	1901	1795	2553	4156	3210	1182	2010	1769	3540	3590	2565	2124	1808	2424	3280	2671	3458
YDR235W	207	336	312	533	439	365	196	319	276	409	600	871	180	307	222	652	434	491	211	239	347	172	402	453
YDR236C	307	474	556	752	541	426	419	627	693	473	712	729	372	578	552	659	624	448	546	488	685	408	369	497
YDR237W	533	1012	935	2013	2350	1568	586	823	1048	1785	3158	4348	525	898	963	3452	2499	2527	837	897	1122	1153	1424	2168
YDR238C	2603	4877	4609	7326	6324	5017	3347	4918	4667	6457	8588	11366	2651	4123	4097	9681	5920	6932	2752	3297	4622	2783	4997	5585
YDR239C	203	327	318	560	456	391	168	274	247	481	657	789	155	242	194	667	523	513	245	204	323	209	389	452
YDR240C	197	325	319	560	582	368	181	322	305	679	910	1246	152	292	249	975	718	746	194	250	329	195	484	551
YDR241W	23	46	59	48	29	19	39	53	51	22	61	54	29	48	48	63	47	35	34	44	69	30	31	21
YDR242W	76	98	122	284	166	169	76	112	105	121	193	155	72	124	114	153	140	91	133	78	140	119	154	134
YDR243C	109	203	201	410	293	283	114	194	191	300	417	526	98	191	152	450	332	325	150	140	244	114	250	377
YDR244W	277	545	487	708	781	584	245	423	405	874	956	1496	255	464	333	1392	1131	1031	318	353	483	322	543	707
YDR245W	606	609	987	1778	1330	975	630	1048	601	1097	1608	1040	452	969	766	1118	1180	850	1099	1000	1278	995	542	1219
YDR246W	340	781	734	803	698	464	376	569	610	436	460	772	341	588	434	589	550	604	318	568	700	319	482	642
YDR246W-A	17	31	30	84	31	32	21	20	16	24	31	63	14	24	16	32	41	29	16	23	28	26	28	19
YDR247W	362	768	686	2413	2037	1274	445	851	728	1248	1962	2007	403	664	496	1876	1661	1355	637	917	1119	1319	1114	1925
YDR248C	290	381	418	323	403	232	293	419	421	279	389	495	244	426	396	464	333	335	373	366	553	204	162	437
YDR249C	78	120	123	323	246	216	92	155	119	257	302	468	67	143	121	404	272	287	97	122	154	167	176	291
YDR250C	1	1	3	2	1	1	2	4	2	1	1	3	3	2	3	4	1	1	0	1	3	1	2	2
YDR251W	573	891	1008	2496	2267	1863	510	902	817	1782	2588	2941	505	876	718	2831	1964	1837	648	877	1028	1036	1762	1949
YDR252W	42	96	88	132	141	69	50	76	88	99	127	169	39	91	70	123	109	119	32	74	86	55	84	109
YDR253C	9	40	29	22	17	9	14	29	10	17	6	17	14	22	12	24	16	11	13	13	22	6	8	13
YDR254W	72	125	136	249	206	222	57	117	130	166	192	288	63	100	103	245	195	161	52	89	131	71	245	175
YDR255C	99	161	182	391	283	221	73	178	128	207	224	342	95	164	109	310	313	242	134	150	166	159	212	244
YDR256C	28	47	43	123	69	76	17	20	24	72	107	129	26	37	16	91	106	57	24	34	43	68	65	75
YDR257C	153	210	234	319	270	218	138	255	189	268	550	470	115	218	168	379	289	300	272	183	232	145	191	313
YDR258C	1283	1557	2423	4172	3276	2839	1069	2136	2354	3186	6157	6276	982	2014	1518	3259	2780	2380	1879	1885	2516	1282	1543	2661
YDR259C	19	33	45	123	176	51	56	91	100	130	116	190	40	83	53	162	129	110	60	95	156	114	40	154
YDR260C	147	319	290	483	520	303	198	321	391	426	503	895	182	374	281	518	529	520	168	255	394	260	276	425
YDR261C	462	493	741	1842	1195	1132	428	707	505	747	1304	832	317	654	530	967	1015	671	840	796	1042	1114	778	1008
YDR261C-C	0	0	0	0	0	0	0	0	0	0	0	0	0	0	0	0	0	0	0	0	0	0	0	0
YDR261C-D	79	84	94	345	134	141	35	78	43	97	162	173	25	44	49	158	156	82	57	65	72	406	103	118
YDR261W-A	0	0	0	0	0	0	0	0	0	0	0	0	0	0	0	0	0	0	0	0	0	0	0	0
YDR261W-B	65	133	100	303	109	167	26	70	40	72	191	101	25	47	60	106	133	89	46	19	80	206	171	94
YDR262W	557	1004	1050	1869	1231	969	507	809	849	1146	1686	2050	483	856	712	1529	1432	1271	680	729	987	855	895	1103
YDR263C	33	46	67	112	98	65	40	52	59	75	150	109	24	55	51	97	111	83	57	37	54	69	53	88
YDR264C	1411	1226	2288	5119	3722	3076	1379	1875	1320	2541	3621	2684	933	1794	1508	2849	2593	2155	2121	1699	2391	2394	2141	3223
YDR265W	157	240	279	493	471	311	201	268	224	455	569	831	169	265	194	605	520	530	237	243	319	297	259	406
YDR266C	661	1006	1179	1853	1847	1201	778	1192	1150	1377	2246	2054	608	1078	882	2137	1689	1623	995	1014	1274	769	1169	1351
YDR267C	91	194	157	189	150	182	78	122	154	105	159	140	74	122	111	90	94	136	159	129	184	53	147	150
YDR268W	150	296	343	466	440	250	251	383	335	313	499	515	178	346	305	474	430	403	330	286	371	273	276	376
YDR269C	1	0	0	1	0	0	1	0	1	0	0	1	0	0	0	0	1	0	0	0	0	1	0	0
YDR270W	164	183	294	855	657	513	97	202	140	473	575	504	86	186	148	494	480	477	279	241	331	373	351	521
YDR271C	2	14	7	15	11	6	4	7	5	5	17	10	7	10	5	14	13	9	4	10	3	11	13	7
YDR272W	272	617	553	444	567	373	394	704	790	372	511	700	392	691	618	532	459	576	352	488	705	209	344	469
YDR273W	18	40	26	58	37	28	9	30	21	31	38	36	15	29	21	43	29	29	25	21	28	21	36	43
YDR274C	0	0	2	0	3	6	1	2	1	0	1	5	0	1	1	3	2	0	0	0	3	2	1	1
YDR275W	72	133	131	349	362	283	93	163	129	241	439	315	85	179	138	351	378	325	178	155	286	230	194	340
YDR276C	1506	2951	2778	3104	3043	1834	1586	2587	3031	1857	1650	3628	1653	2806	2385	2826	2672	1909	1133	2635	3062	2545	1536	3448
YDR277C	136	402	291	604	597	408	136	272	256	351	637	874	275	491	167	1685	1564	496	158	183	274	280	598	427
YDR278C	3	2	0	5	0	1	1	0	0	0	0	0	1	0	0	0	0	0	0	0	2	1	0	0
YDR279W	228	346	323	392	442	249	211	335	350	282	354	465	169	270	227	375	295	251	222	269	382	158	283	402
YDR280W	334	678	647	792	1136	599	315	560	600	885	761	1445	323	509	462	1038	885	1024	319	483	747	315	500	876
YDR281C	7	24	24	24	51	21	15	20	15	43	31	48	13	30	20	48	34	41	11	12	39	16	19	42
YDR282C	69	77	116	118	101	76	64	126	104	99	169	139	57	102	63	122	106	106	130	92	109	61	95	95
YDR283C	345	560	467	1371	1098	921	261	558	438	916	1359	1400	243	466	379	1282	989	987	455	338	510	514	1022	969
YDR284C	288	444	551	1100	1091	739	353	538	328	608	952	623	249	488	424	873	738	613	505	509	694	781	510	1045
YDR285W	27	49	36	70	38	38	19	38	38	24	53	38	14	32	28	48	48	31	52	34	57	31	29	47
YDR286C	30	32	53	30	30	17	52	61	96	54	123	158	41	91	63	139	147	101	70	49	67	47	18	58
YDR287W	214	437	401	461	365	261	258	465	442	254	349	519	223	377	397	323	348	300	283	351	424	287	243	370
YDR288W	124	181	173	189	183	114	122	240	186	183	233	267	106	197	172	212	183	178	135	112	201	81	116	178
YDR289C	54	130	115	151	216	128	89	130	118	203	257	394	79	113	95	352	234	278	112	96	140	54	87	176
YDR290W	0	0	0	0	0	0	0	0	0	0	0	0	0	0	0	0	0	0	0	0	0	0	0	0
YDR291W	257	415	468	1073	872	809	299	474	423	908	1105	1207	219	455	372	1002	827	784	342	283	491	410	727	745
YDR292C	653	1054	1168	1434	1330	992	527	940	690	778	1118	1077	480	775	612	1243	954	749	752	844	1159	583	838	1119
YDR293C	1689	2903	3037	13959	9544	8011	1774	3198	2768	9748	13672	13551	1615	2748	2388	12600	11112	9379	2618	2762	3526	7846	7903	8015
YDR294C	1118	977	1882	3596	2941	2232	1364	2033	1259	2022	3467	2234	894	1854	1604	3112	2732	2349	1796	1724	2207	1914	1417	2463
YDR295C	190	323	290	652	683	479	155	260	219	650	997	1278	114	194	198	1330	840	800	187	215	312	197	494	739
YDR296W	496	988	867	1545	1645	1041	529	792	941	1153	2371	2757	469	824	828	2298	1935	1846	727	711	808	727	1118	1351
YDR297W	912	1098	1709	3090	2432	1717	1271	1976	1413	1847	3071	2222	1021	1837	1492	2534	2781	2097	1761	1656	2272	1662	1513	2066
YDR298C	745	1567	1536	1736	1892	1482	1142	1606	1896	854	1320	1528	951	1536	1357	1408	1140	987	1070	1242	1583	894	1080	2078
YDR299W	242	339	364	523	866	545	260	353	357	966	1582	2163	146	247	288	1768	1053	1347	310	268	424	307	417	868
YDR300C	688	1152	1131	2182	2177	1462	1138	1480	1680	2137	2776	4830	943	1432	1339	3937	2564	2732	742	925	1250	890	1363	2318
YDR301W	680	1119	1126	3323	3028	2312	581	957	1004	2252	3027	3357	555	930	718	3197	2457	2393	834	914	1349	1261	2169	2405
YDR302W	355	418	606	1033	1036	644	455	650	566	823	679	1085	360	643	569	837	801	658	428	589	763	640	348	882
YDR303C	519	961	886	2261	1690	1401	625	746	793	1371	1860	2172	447	725	655	2095	1505	1362	502	666	825	951	1613	1703
YDR304C	1579	2321	2937	3671	3232	2533	2191	3459	3174	2492	3138	3430	1958	3559	2882	4252	3669	2888	2613	2633	3348	1656	2062	3148
YDR305C	164	336	315	289	312	201	217	321	378	498	576	927	203	320	330	661	548	595	134	249	304	166	195	305
YDR306C	165	276	272	583	470	306	178	287	298	466	509	859	162	304	216	707	499	499	164	233	338	229	298	452
YDR307W	355	297	560	1397	1010	738	386	600	298	896	1167	760	273	502	362	967	821	807	300	468	598	528	436	897
YDR308C	199	358	345	415	313	199	234	424	450	320	519	680	219	434	315	406	436	411	311	254	334	240	179	400
YDR309C	771	1801	1477	3220	1863	2058	477	846	773	1577	2535	3034	373	756	595	2399	1972	1903	463	730	820	787	2685	1813
YDR310C	402	633	641	1864	1210	1068	349	605	484	1150	1439	1507	282	529	400	1549	1383	1152	557	530	716	909	1039	1196
YDR311W	245	355	380	705	697	480	190	352	323	518	840	841	164	332	277	868	628	511	353	288	366	260	374	501
YDR312W	226	342	412	601	662	470	291	433	410	718	973	1216	211	369	306	992	682	817	289	283	438	180	368	698
YDR313C	151	237	291	538	426	326	150	216	228	303	389	580	117	223	203	590	489	384	127	262	345	266	289	416
YDR314C	78	141	133	361	189	224	65	111	99	170	265	212	51	109	94	193	206	123	98	81	123	134	180	167
YDR315C	31	85	49	85	49	45	60	88	79	68	109	107	41	86	50	103	64	70	45	80	78	55	43	56
YDR316W	55	94	88	129	86	69	44	78	71	65	112	108	45	70	68	82	100	78	75	84	123	44	65	55
YDR316W-A	0	0	0	0	0	0	0	0	0	0	0	0	0	0	0	0	0	0	0	0	0	0	0	0
YDR316W-B	2	1	1	9	4	2	0	1	0	3	4	2	0	0	1	2	5	4	1	1	1	8	2	3
YDR317W	12	24	14	36	39	12	13	37	30	47	79	98	12	41	27	77	49	56	3	24	33	17	13	51
YDR318W	63	115	103	137	158	111	60	113	102	170	231	368	59	95	69	241	164	224	99	91	128	61	86	160
YDR319C	108	125	196	294	204	195	97	177	125	188	226	201	91	152	129	197	209	209	95	178	212	121	121	188
YDR320C	358	782	761	1401	1067	884	389	652	564	930	1137	1391	342	630	491	1258	916	977	400	568	801	458	890	933
YDR320C-A	630	1126	1200	777	752	457	673	934	1137	661	952	1172	637	1155	1007	1466	1447	953	601	968	1248	582	371	712
YDR320W-B	6	7	5	31	13	23	5	10	2	15	37	24	4	7	10	16	16	9	7	13	9	22	12	15
YDR321W	1681	2731	3349	3565	3310	2271	2538	3050	3889	1981	2438	2968	2416	3797	3403	3560	2754	1980	2704	3732	4602	2472	1839	2845
YDR322C-A	172	440	388	374	535	261	240	412	510	281	642	520	270	343	352	418	477	446	626	367	498	356	183	480
YDR322W	328	662	568	627	731	436	394	551	605	664	1054	1496	322	526	524	1128	866	881	417	387	528	273	510	665
YDR323C	87	122	89	218	226	155	72	121	100	151	241	276	45	98	70	215	178	162	89	85	107	75	169	208
YDR324C	668	990	1136	1821	2148	1635	749	1066	996	2379	2089	3616	516	824	873	2952	1875	2185	444	864	1108	581	1261	1972
YDR325W	229	370	361	681	563	469	200	342	341	590	634	980	176	317	226	851	597	549	232	221	376	233	485	525
YDR326C	812	995	1225	4579	3014	2281	670	1053	767	2267	3222	3050	494	948	819	3267	2785	2398	1026	847	1269	2213	2083	2725
YDR327W	0	2	4	3	2	0	0	0	1	0	1	2	0	2	0	3	2	0	1	1	2	3	2	2
YDR328C	1574	2483	2499	3554	2463	1874	1831	2675	3128	1380	3989	3101	1623	2921	2649	2804	2482	2135	3067	2341	3053	2337	1887	2943
YDR329C	336	537	614	932	892	652	374	571	464	855	1085	1233	283	497	484	1212	1095	978	477	455	626	473	571	857
YDR330W	473	879	828	1612	1442	942	465	731	743	901	1395	1674	444	735	593	1570	1256	1153	577	772	914	682	879	1224
YDR331W	341	363	634	1179	931	724	459	657	411	898	1068	946	317	595	511	1013	1028	757	444	574	763	593	487	933
YDR332W	86	128	157	352	268	252	105	156	140	186	334	262	81	153	126	236	224	131	127	126	222	171	204	236
YDR333C	442	608	665	1309	1247	931	380	641	561	1258	1418	1908	326	543	518	1673	1175	1169	472	479	719	460	989	1106
YDR334W	311	420	523	1401	1023	904	264	476	404	601	1067	835	208	480	287	904	846	644	539	445	676	783	698	856
YDR335W	582	740	975	2650	1784	1862	437	692	587	1232	1554	1674	382	632	620	1475	1223	1299	530	674	975	863	1408	1398
YDR336W	88	103	108	103	118	68	86	152	129	86	174	193	78	160	119	142	104	86	74	92	126	56	57	119
YDR337W	225	432	353	393	524	314	290	451	477	422	513	1025	227	430	379	640	457	589	224	313	412	189	332	452
YDR338C	199	232	387	1068	751	675	155	233	179	593	828	850	110	252	190	1004	788	787	170	256	360	447	507	679
YDR339C	364	612	681	720	906	481	505	760	801	848	1361	1914	411	732	596	1313	1190	1256	479	544	686	472	386	942
YDR340W	0	0	2	2	2	1	1	0	1	0	2	6	1	0	3	1	2	0	6	1	0	5	1	4
YDR341C	2372	4121	4399	3538	3709	2800	3876	5309	5790	3202	3531	4835	3317	4635	4500	4625	3443	3382	2707	3950	5653	1841	2119	3224
YDR342C	118	154	254	351	185	251	151	303	200	140	564	265	121	384	196	240	291	164	237	179	225	147	216	162
YDR343C	15	31	33	121	52	56	22	45	29	37	74	46	22	54	29	75	76	47	54	20	52	100	37	40
YDR344C	24	47	38	259	124	144	40	65	47	104	121	134	22	45	52	103	129	104	26	58	53	133	111	102
YDR345C	6039	10040	10998	26043	15948	13236	7713	12462	8032	11036	18152	12052	8780	16743	10436	15839	17676	11103	13825	10697	19642	10633	15148	17224
YDR346C	1071	1936	1927	3026	2890	2061	1415	2183	2325	2378	3850	4226	1209	1884	1825	3215	2427	2706	1798	1482	2245	1023	1771	2780
YDR347W	727	1173	1156	2140	1468	1296	716	1092	1252	1471	1946	2810	590	1189	1074	2419	2169	1850	724	934	1192	905	1293	1418
YDR348C	487	928	898	1799	1899	1180	454	762	697	1505	1940	2599	420	733	541	2241	1835	1563	566	720	907	811	1287	1670
YDR349C	482	587	1018	3257	1518	1693	556	843	562	1270	1767	1128	414	721	542	1145	1257	842	738	881	1188	1221	1122	1262
YDR350C	143	209	257	739	452	447	175	293	209	338	611	567	114	272	180	557	458	370	280	207	351	420	402	396
YDR351W	276	399	397	1524	1136	807	180	371	282	1148	1419	1883	163	292	258	1419	1229	1252	277	258	393	531	689	1013
YDR352W	245	277	444	926	791	547	211	333	224	470	803	628	180	326	273	660	570	498	267	382	488	448	378	777
YDR353W	3814	7591	7748	11952	11582	7051	6739	9184	11387	6638	11736	12130	6167	10261	9643	13517	11525	9552	7100	8732	11575	8034	6526	12113
YDR354C-A	0	2	0	0	0	0	1	0	1	1	0	0	1	0	0	0	0	0	2	0	0	2	0	1
YDR354W	1334	2194	2359	4179	5084	2280	1480	1911	2516	3629	5669	7280	1544	2347	2185	6842	5178	5032	1673	2074	2540	2559	2277	4497
YDR355C	0	2	0	0	0	0	0	0	0	0	0	0	0	0	0	0	0	1	0	0	0	0	0	0
YDR356W	165	287	259	446	484	349	137	227	252	414	637	747	138	203	173	661	475	594	250	212	266	184	272	330
YDR357C	284	472	402	452	413	269	264	412	492	248	412	522	267	498	430	504	454	342	329	336	457	308	180	378
YDR358W	290	531	471	751	803	593	225	400	360	469	814	949	213	372	306	910	639	588	239	372	398	254	599	575
YDR359C	401	621	727	2042	1209	1163	406	777	571	1287	1493	1660	344	620	449	1391	1440	1230	621	519	839	961	1012	1023
YDR360W	0	2	0	1	0	0	0	0	0	1	0	0	0	0	0	0	0	0	0	1	0	0	0	0
YDR361C	445	783	846	1206	1140	852	650	952	1015	829	1198	1724	453	849	751	1226	1032	1000	617	626	951	523	605	1219
YDR362C	156	311	274	411	366	322	158	281	231	372	492	698	127	244	210	559	425	480	195	175	269	183	290	310
YDR363W	70	116	107	204	171	127	68	110	99	137	187	198	55	117	75	172	170	144	113	75	115	95	119	154
YDR363W-A	647	1192	1246	753	700	352	814	1395	1320	641	1058	1216	719	1260	1259	913	1154	1130	1280	940	1437	568	245	761
YDR364C	100	208	225	369	318	247	113	196	186	315	324	396	100	182	142	356	302	250	181	138	191	168	233	311
YDR365C	369	523	702	933	850	668	563	943	865	738	1273	1158	384	667	554	799	668	631	853	511	877	445	484	732
YDR365W-A	0	0	0	0	0	0	0	0	0	0	0	0	0	0	0	0	0	0	0	0	0	0	0	0
YDR365W-B	36	74	71	413	151	195	17	51	35	113	143	98	16	42	40	114	147	82	17	55	82	318	141	143
YDR366C	1	1	6	0	3	0	3	3	0	1	1	5	2	4	2	6	1	1	5	3	1	5	0	3
YDR367W	255	266	415	403	396	301	399	541	363	426	548	554	258	529	437	561	583	385	435	426	586	293	162	437
YDR368W	928	1988	1836	1958	1899	1212	1266	1739	2121	676	998	1240	1137	1755	1765	1016	866	832	1312	1810	2217	1050	1427	1870
YDR369C	76	134	126	325	275	202	80	128	120	203	304	315	59	122	116	305	216	194	128	110	114	119	198	239
YDR370C	149	237	230	368	283	247	170	242	221	305	458	523	104	228	166	417	357	364	177	150	257	168	223	277
YDR371C-A	0	0	1	0	1	1	0	3	1	0	3	1	0	0	1	0	3	0	0	0	0	0	1	1
YDR371W	115	105	179	334	220	188	96	160	142	213	301	320	88	140	120	238	258	222	165	128	187	91	135	188
YDR372C	685	905	904	1232	1057	654	661	1042	930	650	884	1232	484	948	793	1007	772	767	792	705	978	550	639	1172
YDR373W	281	581	554	523	454	351	440	625	682	617	1170	1079	337	587	539	759	851	841	641	474	657	249	242	470
YDR374C	2	1	2	4	3	3	2	3	4	5	4	11	1	6	1	7	3	4	10	6	3	6	1	7
YDR374W-A	69	147	156	102	110	55	70	106	133	52	89	119	60	150	112	123	107	57	109	115	153	74	41	105
YDR375C	253	526	461	882	769	637	303	414	516	828	862	1647	230	495	411	1212	1086	1018	242	458	563	390	628	702
YDR376W	229	418	414	616	529	447	343	443	490	413	685	832	301	461	428	685	573	515	489	415	598	345	454	526
YDR377W	624	1324	1183	1308	1005	759	819	1076	1482	804	810	1275	762	1339	1123	1727	1281	1055	818	1062	1298	633	681	1120
YDR378C	521	818	969	627	562	301	683	1000	1162	774	1058	1152	612	1067	934	1415	1347	988	733	823	1044	482	265	555
YDR379C-A	73	192	143	162	139	85	81	129	179	121	245	213	65	177	133	198	203	164	107	136	145	122	95	120
YDR379W	229	340	316	784	802	512	192	338	233	571	712	853	151	291	207	854	696	615	283	280	319	346	498	621
YDR380W	27	24	38	68	116	55	130	177	284	398	479	1175	91	147	149	450	328	420	53	50	38	52	27	52
YDR381C-A	74	189	149	61	65	52	53	124	134	73	102	133	72	103	122	107	108	124	115	132	179	52	44	68
YDR381W	2274	4285	4096	5421	5823	3384	2625	3698	4197	3208	5150	5408	2309	4087	3417	5494	4514	3607	3211	3606	4538	3760	3447	5770
YDR382W	6988	8352	11618	11490	11446	6011	10295	13268	15801	6071	12571	8807	8919	14444	12043	11478	10873	7005	16116	12372	15296	10593	5001	18686
YDR383C	56	86	76	67	89	57	46	79	82	61	134	141	36	88	62	93	76	94	100	42	91	43	59	98
YDR384C	291	338	686	1041	1055	740	695	1090	836	804	1256	929	477	950	739	811	929	892	627	711	884	593	367	905
YDR385W	11096	22316	22441	38722	39021	25348	14530	17816	23657	11943	18829	17751	12820	20104	19348	37687	23452	19290	17817	24697	28697	29969	22098	32055
YDR386W	70	104	134	211	214	150	70	126	103	132	179	240	57	103	83	177	146	168	67	98	155	94	107	196
YDR387C	277	358	499	1373	735	802	235	389	383	465	773	587	247	485	338	613	578	420	431	463	637	519	624	629
YDR388W	2771	5607	5264	7793	5990	4140	3060	4663	5419	4680	8044	10427	2737	4756	4412	7511	6918	6792	5210	5062	6146	3550	4778	5505
YDR389W	662	1083	1088	3297	2368	1870	443	862	661	1846	2378	2835	415	812	599	2908	2400	2110	540	718	1000	1488	1888	2057
YDR390C	455	680	770	1124	1091	701	442	714	737	1079	1226	1716	406	636	520	1357	1110	1169	515	542	771	431	683	861
YDR391C	227	393	436	530	472	333	282	481	505	319	508	608	322	523	462	527	525	355	437	485	619	323	254	451
YDR392W	173	345	318	365	359	255	152	293	278	290	469	498	160	242	239	449	380	412	190	216	310	150	220	309
YDR393W	245	352	340	560	403	299	184	421	272	424	719	642	152	331	282	576	505	508	316	293	410	221	306	333
YDR394W	2061	4032	3904	6971	7079	4985	2301	3250	3729	5137	6072	11456	2096	3233	3062	10058	7178	7254	1626	3244	4332	2709	4205	7049
YDR395W	1979	2992	3477	5378	5362	3298	2190	2893	2952	5068	5710	8947	1679	2533	2484	7482	4733	5426	1895	2637	3730	2072	3385	4936
YDR396W	4	7	5	11	5	4	1	7	2	5	8	6	2	4	2	7	7	5	0	5	3	4	3	3
YDR397C	390	639	649	523	503	353	490	650	737	537	656	886	357	712	559	941	887	701	539	506	639	341	269	589
YDR398W	723	1175	1446	2189	2375	1623	969	1495	1461	2702	2410	3784	792	1304	1205	3099	2405	2484	823	1010	1493	868	1311	1919
YDR399W	1489	2636	2971	4158	5154	3305	2311	3104	3476	5945	6135	10694	1668	2961	2809	9442	7219	7186	1563	2275	2828	2224	2420	5522
YDR400W	437	855	745	1038	729	669	582	739	952	1047	1654	1905	442	868	781	1504	1181	1247	596	580	804	432	758	676
YDR401W	4	5	6	27	14	9	10	12	8	17	26	31	8	8	11	19	16	12	14	4	9	9	21	14
YDR402C	6	9	3	17	6	7	2	8	6	6	22	7	5	3	4	12	18	4	21	5	8	17	5	12
YDR403W	29	39	51	77	63	43	24	72	72	47	100	85	43	70	52	49	51	56	40	60	83	35	24	55
YDR404C	508	785	902	1668	1757	976	694	864	962	1302	2240	2381	520	982	824	2379	2150	1615	732	828	1071	1392	837	1592
YDR405W	365	894	708	1786	1573	1123	294	525	564	1180	2289	2483	326	489	455	2059	1981	2057	453	549	746	643	1320	1369
YDR406W	861	700	1214	7388	1236	3087	272	556	443	1124	2152	1455	315	657	728	1468	1877	1972	477	370	567	1390	1702	1038
YDR406W-A	0	1	0	0	0	0	0	0	0	0	0	1	0	0	1	2	0	0	0	1	0	0	1	0
YDR407C	489	835	735	2794	1789	1520	432	723	661	1693	2396	2691	389	714	535	2377	1854	1861	553	626	913	1029	1636	1442
YDR408C	1186	2029	2420	3415	2692	2028	1474	1766	2220	1686	1834	2830	1261	2151	1963	3325	2688	2146	1308	2059	2439	1684	1892	2514
YDR409W	280	461	479	1662	860	845	242	404	362	867	1004	1226	226	400	334	1408	1217	891	251	353	475	728	864	861
YDR410C	307	384	521	993	863	571	287	447	348	663	736	801	269	516	377	905	952	700	375	467	561	504	400	763
YDR411C	856	1350	1830	3314	1849	1705	907	1417	1146	1568	2113	1615	863	1568	1335	1888	1927	1565	1070	1519	1830	1205	1390	1401
YDR412W	151	324	308	120	215	119	170	330	341	123	213	213	173	245	218	166	158	148	254	232	364	70	78	174
YDR413C	0	0	2	0	2	0	1	0	0	0	1	3	2	1	0	3	2	2	1	0	2	0	1	1
YDR414C	132	108	210	459	347	284	136	199	133	246	386	307	93	198	182	361	324	288	161	191	258	241	156	382
YDR415C	195	226	337	608	586	433	244	353	225	463	645	473	140	313	226	547	494	461	339	257	390	275	248	447
YDR416W	145	266	274	556	593	452	171	270	266	523	737	895	136	262	236	768	594	603	260	229	296	196	373	502
YDR417C	1	3	2	4	5	6	4	7	6	2	45	11	8	11	3	25	16	9	20	3	6	3	2	5
YDR418W	10523	14472	18734	23936	18149	15394	15349	18376	22297	20514	44276	26727	12644	22908	19276	54356	41512	31099	23317	18858	24064	15703	12427	22396
YDR419W	164	225	299	703	494	433	180	293	280	449	542	629	148	256	212	555	491	429	270	239	343	254	337	348
YDR420W	341	472	599	2848	1067	1299	256	508	288	847	1242	825	223	404	335	914	1185	729	546	413	698	1545	1172	1042
YDR421W	151	262	274	754	479	466	178	310	259	354	592	619	138	272	194	514	440	358	325	259	341	291	409	430
YDR422C	444	568	679	2182	1562	1240	417	751	567	1565	2323	2128	356	689	479	2036	1972	1406	607	630	856	1174	1175	1358
YDR423C	371	542	645	1132	724	626	255	527	541	751	754	1281	247	520	427	927	992	867	359	407	597	499	543	657
YDR424C	242	546	546	358	392	238	307	416	526	421	919	680	342	529	519	703	689	583	705	398	596	292	185	353
YDR425W	226	351	371	837	690	484	219	402	349	723	925	1165	196	324	264	1126	877	765	201	230	358	321	493	609
YDR426C	1	7	0	1	1	0	2	3	2	2	2	2	2	3	1	1	5	3	0	1	2	1	0	1
YDR427W	1425	2306	2242	2418	1944	1500	1497	2240	2210	1737	1910	3433	1270	2094	1908	2858	1931	2034	1141	1687	2438	895	1432	1911
YDR428C	130	174	204	179	149	111	143	144	166	96	137	205	90	144	157	161	151	130	115	117	185	110	103	174
YDR429C	1277	1963	2212	1409	3084	1002	2291	3449	3590	1893	2426	3181	1780	2915	2727	2847	2260	2048	1998	1908	2808	2054	846	3439
YDR430C	439	792	783	2191	2153	1626	384	758	639	2091	3081	3483	368	634	643	3081	2312	2629	660	624	1006	998	1454	1930
YDR431W	1	3	1	0	0	0	2	2	1	1	2	6	0	1	2	3	1	4	0	4	0	1	0	0
YDR432W	5030	10693	10340	14508	8223	6174	6673	10195	12075	4982	9459	9429	6041	10122	9283	7149	8463	6707	9481	9341	13709	7705	5906	7069
YDR433W	15	24	33	38	22	19	14	33	49	15	25	16	23	27	22	34	27	25	23	33	43	24	11	18
YDR434W	275	286	472	854	632	590	346	541	235	482	527	418	214	395	300	560	466	345	369	338	582	327	375	591
YDR435C	272	453	592	649	302	460	222	307	363	387	616	584	177	335	314	453	452	397	222	270	394	202	311	260
YDR436W	234	376	510	2190	1213	1100	212	400	409	824	1278	1206	213	444	293	1224	1290	934	452	418	530	1057	895	932
YDR437W	103	149	207	714	385	369	103	165	107	275	415	339	86	158	135	310	353	321	170	166	238	261	287	272
YDR438W	82	109	180	642	314	390	63	116	108	267	400	419	77	125	117	301	319	308	115	127	180	237	226	297
YDR439W	46	96	98	181	134	106	50	108	83	124	132	196	41	72	75	164	121	157	44	67	92	76	89	111
YDR440W	213	353	384	581	469	404	218	355	316	396	580	637	186	314	258	577	503	516	252	279	421	207	372	491
YDR441C	322	502	628	1480	908	801	278	383	392	802	941	1050	271	416	383	1119	1041	676	274	478	636	669	769	754
YDR442W	0	0	0	2	0	0	0	0	0	2	1	0	0	1	0	0	1	0	0	0	1	0	0	1
YDR443C	423	660	606	2524	1542	1358	345	574	463	1353	2165	1959	317	548	452	1950	1780	1486	619	506	817	1283	1383	1344
YDR444W	349	645	612	1258	959	805	306	563	534	1016	1825	1609	320	556	422	1331	1242	1266	588	410	622	489	953	696
YDR445C	0	0	2	1	3	0	0	1	1	2	5	4	1	0	1	3	4	1	1	1	1	0	0	0
YDR446W	2	0	2	4	3	0	4	9	4	4	3	9	3	5	3	2	3	12	5	9	2	1	1	3
YDR447C	4155	4894	7141	5435	5092	3635	6567	7630	9342	6745	15736	10509	5070	9116	7793	15801	11674	8323	10144	5936	8771	4937	2632	5795
YDR448W	184	369	356	797	833	576	166	342	332	1019	1364	1832	167	339	306	1472	1167	1255	293	263	348	302	597	840
YDR449C	171	253	217	461	467	251	176	307	243	693	807	1327	114	220	203	801	551	795	182	167	285	160	227	492
YDR450W	6516	8663	10649	8057	9272	5340	8952	10813	12613	8480	10593	13620	6909	12141	11152	19214	14530	10193	10009	10428	14285	9290	4090	10943
YDR451C	501	1249	997	2953	1537	1775	284	547	543	2199	4431	5706	250	457	549	3419	3188	4070	303	590	707	801	2351	1822
YDR452W	406	522	799	1345	765	808	365	773	429	472	910	531	314	627	417	506	587	390	795	571	829	455	553	663
YDR453C	148	218	274	312	273	159	228	381	507	236	508	455	502	1116	947	608	715	526	222	398	2236	161	141	1448
YDR454C	1760	3030	3502	2393	2775	1745	1872	2449	3046	1974	2731	3084	1765	3190	2879	4565	3631	2450	2778	3415	4109	2178	1723	2695
YDR455C	0	0	0	2	0	0	0	0	0	1	0	0	0	0	0	0	0	0	7	0	1	0	0	0
YDR456W	428	468	859	1918	1075	1102	566	911	474	1182	1403	975	390	794	621	1101	1101	845	694	706	963	945	689	837
YDR457W	1991	2886	3448	10702	8177	6339	1418	2399	1948	5499	7603	7265	1251	2076	1866	6556	5516	5192	2280	2771	4210	5142	5696	6986
YDR458C	159	213	257	364	332	292	181	295	207	250	374	277	115	242	188	278	232	209	230	187	267	140	158	252
YDR459C	119	170	190	371	210	201	115	187	168	205	259	270	107	215	140	265	278	191	106	177	239	204	197	210
YDR460W	124	264	307	294	494	234	164	254	281	436	504	855	140	259	213	801	493	570	194	255	346	161	181	420
YDR461C-A	117	282	220	207	206	135	125	183	256	164	232	378	121	230	219	361	312	267	114	187	288	151	133	192
YDR461W	309	1485	700	384	773	323	638	1411	1721	565	1247	1510	747	1428	1205	1365	1532	1119	714	1126	1226	665	566	805
YDR462W	285	489	484	653	738	427	318	454	582	763	1392	1731	303	589	527	1753	1350	1203	416	396	474	375	498	729
YDR463W	683	1169	1198	2113	2353	1437	677	1181	1076	2164	2525	3519	571	1025	944	3114	2397	2366	561	900	1206	875	1410	2117
YDR464C-A	0	0	0	0	0	0	0	0	0	0	0	0	0	0	0	0	0	0	0	0	0	0	0	0
YDR464W	300	447	456	1234	920	768	227	442	314	677	1041	1011	172	360	232	959	893	690	354	321	515	602	706	818
YDR465C	333	535	698	658	535	574	519	792	739	563	670	811	393	601	566	489	555	591	583	501	895	231	319	496
YDR466W	308	533	569	1522	1221	1028	284	449	333	1033	1381	1543	242	414	344	1465	1127	1006	349	463	561	583	975	933
YDR467C	3	6	10	10	12	8	1	3	7	7	12	23	4	3	4	14	13	9	2	3	7	3	11	9
YDR468C	158	428	357	292	367	235	160	321	353	192	255	339	204	314	251	275	234	250	291	255	422	141	174	319
YDR469W	138	220	194	214	177	99	173	233	247	212	252	446	115	255	189	306	314	297	97	192	254	148	76	219
YDR470C	177	329	339	638	707	486	267	359	403	798	1158	1693	217	324	328	1248	818	973	197	334	401	307	462	554
YDR471W	5455	7219	8842	7086	6804	4374	9626	11159	13628	7226	19247	12849	6683	11936	10829	14620	11929	8763	9939	9088	12174	5772	3317	7523
YDR472W	252	534	563	916	1091	595	305	500	486	680	641	1186	349	468	427	1024	835	828	449	523	775	493	592	1001
YDR473C	56	137	146	141	136	90	59	99	91	123	208	218	44	69	84	190	163	144	111	72	133	47	65	125
YDR475C	403	806	807	2389	2257	1619	456	858	820	1765	2235	2995	432	827	636	2431	2288	1934	721	831	1097	1323	1575	1681
YDR476C	504	870	1082	1938	1216	1093	724	896	1131	1141	2097	1993	676	1207	1174	2090	1923	1551	703	959	1525	929	977	1314
YDR477W	815	1451	1443	2671	2628	1701	759	1428	1284	1920	2353	3331	715	1319	1065	2842	2251	2138	814	1133	1582	1106	1899	2023
YDR478W	85	117	124	168	140	120	106	139	149	103	173	238	70	171	120	176	147	155	65	107	155	65	104	146
YDR479C	222	359	457	919	724	587	253	393	275	529	695	575	242	407	332	677	597	562	433	403	534	412	412	532
[truncated: 5,133 more rows]
