# Supplementary material for: Translation factor and RNA binding protein mRNA interactomes support broader RNA regulons for posttranscriptional control
Source: J Biol Chem. 2023 Aug 24;299(10):105195. doi: 10.1016/j.jbc.2023.105195 (PMC10562868; doi:10.1016/j.jbc.2023.105195)
Supplement: Supporting Table S2 — Tables showing the EdgeR fold change and False Discovery Rate derived from IP versus total mRNA sequencing data. [file mmc3.xlsx]

## Sheet: GCD11 IP vs Trancriptome
	logFC	logCPM	LR	PValue	FDR
YHR033W	1.8165	4.82996	91.937	8.94815e-22	4.25037e-19
YDL039C	1.70828	6.03814	85.3545	2.4939e-20	1.01537e-17
YPR117W	1.537	5.78518	77.6577	1.2254e-18	3.67619e-16
YDL037C	1.73086	5.52246	74.0477	7.62534e-18	1.97566e-15
YOR083W	1.52708	5.69777	71.6625	2.55341e-17	5.82177e-15
YJR106W	1.50953	5.46769	70.5119	4.57489e-17	1.00296e-14
YPL058C	1.457	6.01531	69.1036	9.3426e-17	1.8363e-14
YOR084W	1.45429	6.24431	64.5777	9.27977e-16	1.46568e-13
YLR047C	1.45762	5.37514	63.4907	1.61122e-15	2.28542e-13
YOR328W	1.40389	5.31016	63.4512	1.6439e-15	2.28542e-13
YHR048W	1.50493	4.28774	63.3089	1.76706e-15	2.39815e-13
YOR337W	1.34562	5.8229	60.8676	6.1045e-15	7.10115e-13
YMR207C	1.39882	5.3527	60.8108	6.28318e-15	7.16283e-13
YCR068W	1.42336	5.78425	57.2944	3.75224e-14	3.56463e-12
YBR295W	1.39123	5.22396	56.334	6.11482e-14	5.28098e-12
YLR402W	1.67062	3.61337	54.786	1.34393e-13	1.09434e-11
YIL006W	1.5192	5.33203	54.0352	1.96931e-13	1.55904e-11
YPR138C	1.29778	5.73241	53.5863	2.47485e-13	1.88089e-11
YLR234W	1.47799	5.2498	52.4535	4.40552e-13	3.21942e-11
YDL109C	1.39105	4.79517	52.1346	5.18236e-13	3.69243e-11
YGL236C	1.32497	6.84899	51.6104	6.76814e-13	4.648e-11
YLR087C	1.29345	6.24655	50.8651	9.89382e-13	6.55753e-11
ICR1	1.58055	4.16635	50.029	1.51492e-12	9.70232e-11
YPL036W	1.55637	3.92736	48.8764	2.72618e-12	1.65311e-10
YDR436W	1.28512	5.85923	48.7947	2.84213e-12	1.70528e-10
YJR151C	1.95082	3.60436	48.1194	4.01029e-12	2.26323e-10
YBL088C	1.21156	5.23192	47.9202	4.43935e-12	2.40993e-10
YNL172W	1.24307	5.39411	47.0528	6.90984e-12	3.64686e-10
YNL278W	1.38268	6.6284	45.5825	1.46342e-11	7.00967e-10
YOR140W	1.35766	6.56139	44.713	2.2814e-11	1.07471e-09
YDL138W	1.19075	6.16482	44.4194	2.65044e-11	1.22825e-09
YDL220C	1.19019	5.58242	44.3253	2.78097e-11	1.26812e-09
YOR330C	1.16972	5.74281	43.8601	3.52709e-11	1.57066e-09
YOL084W	2.25404	4.95384	43.582	4.06568e-11	1.75563e-09
YPR156C	1.42752	7.22922	42.8167	6.01174e-11	2.44764e-09
YPL105C	1.17787	6.88736	42.2505	8.03011e-11	3.20081e-09
YLR371W	1.21019	6.54218	42.1997	8.24139e-11	3.25015e-09
YLR024C	1.10188	5.06004	42.1799	8.32494e-11	3.25015e-09
YOL060C	1.22364	6.8893	42.1451	8.47456e-11	3.28605e-09
YAR019C	1.23519	5.57027	42.112	8.61924e-11	3.30796e-09
YPR194C	1.25326	4.50709	41.6112	1.11352e-10	4.17569e-09
YLL038C	1.20631	5.89575	40.9403	1.56954e-10	5.66226e-09
YIL101C	1.47536	4.27978	40.6968	1.77778e-10	6.37318e-09
YNL262W	1.14847	6.49653	40.63	1.83956e-10	6.51274e-09
YKL198C	1.25294	6.75669	40.5017	1.96447e-10	6.86962e-09
YBL013W	1.22522	4.50521	40.1384	2.36596e-10	8.07542e-09
YAL040C	1.38383	7.33461	39.5364	3.22008e-10	1.02388e-08
YJL083W	1.13099	6.13021	39.5284	3.23329e-10	1.02388e-08
YKR050W	1.50099	6.5682	39.4813	3.31211e-10	1.04304e-08
YPL137C	1.24082	7.24656	39.1319	3.96123e-10	1.21745e-08
YOR291W	1.22313	6.50862	39.1262	3.97272e-10	1.21745e-08
YHL035C	1.23728	4.71237	39.1143	3.99701e-10	1.21834e-08
YHR151C	1.13481	5.70925	39.0211	4.19243e-10	1.26889e-08
YBR172C	1.17635	6.79926	39.0142	4.20738e-10	1.26889e-08
YPR026W	1.17672	4.48352	38.9359	4.37956e-10	1.30699e-08
YOR269W	1.2	5.86385	38.8228	4.64078e-10	1.37773e-08
YCL036W	1.13561	5.18195	38.7993	4.69707e-10	1.38722e-08
YJL084C	1.12439	6.43208	38.631	5.1198e-10	1.49656e-08
YDL238C	1.20059	4.5113	38.5458	5.34839e-10	1.55196e-08
YDR216W	1.19884	5.85573	38.329	5.97677e-10	1.68652e-08
YLR237W	1.04493	5.50782	37.7445	8.06418e-10	2.22057e-08
YML059C	1.16598	6.34888	37.4292	9.4794e-10	2.58529e-08
YJR147W	1.41579	7.47502	37.3165	1.00431e-09	2.70302e-08
YNL321W	1.36297	7.51416	37.0569	1.1473e-09	3.05754e-08
YCR089W	1.44697	5.31469	37.0265	1.16537e-09	3.07529e-08
YPL116W	1.08019	5.51712	36.5397	1.49592e-09	3.91135e-08
YLR422W	1.06865	6.58954	36.2979	1.69344e-09	4.30966e-08
YLL013C	1.18211	7.16002	36.2583	1.7282e-09	4.37812e-08
YBR182C	1.62221	4.51032	36.0791	1.89471e-09	4.73676e-08
YGR217W	1.06707	6.20688	36.0267	1.94631e-09	4.84452e-08
YBL066C	1.16239	5.86421	35.7256	2.27164e-09	5.60533e-08
YLL051C	1.15765	7.04901	35.6575	2.35246e-09	5.77975e-08
YPR115W	1.05265	6.11116	35.5333	2.5073e-09	6.08155e-08
YNL238W	1.06532	6.45267	35.5141	2.53216e-09	6.10545e-08
YAL034C	1.05325	5.42211	35.2851	2.84805e-09	6.76412e-08
YLR023C	1.01252	5.69484	35.1	3.13207e-09	7.31673e-08
YDR438W	1.12282	4.23685	34.9837	3.32479e-09	7.73523e-08
YDR488C	1.01321	4.98849	34.9232	3.42976e-09	7.947e-08
YDR207C	1.05982	6.12036	34.8712	3.52249e-09	8.12883e-08
YGL028C	1.18903	7.62236	34.6299	3.98737e-09	8.98341e-08
YGR138C	1.42953	8.26323	34.6083	4.03193e-09	9.04202e-08
YAR042W	1.1684	6.7777	34.6019	4.04511e-09	9.04202e-08
YFR034C	1.0745	5.75999	34.4297	4.41929e-09	9.72586e-08
YJL094C	1.01446	5.97521	34.401	4.48492e-09	9.83233e-08
YHL040C	1.05191	5.5245	34.3673	4.56321e-09	9.9276e-08
YKR021W	1.037	6.09498	34.3371	4.63455e-09	1.00445e-07
YHR211W	1.43909	4.25382	34.2939	4.73873e-09	1.02313e-07
YJL100W	1.01169	5.7023	34.1232	5.17303e-09	1.10851e-07
YPR095C	1.11832	5.56846	34.0362	5.4097e-09	1.14629e-07
YLR436C	1.11617	6.88537	34.0278	5.4331e-09	1.14699e-07
YOR011W	1.07743	5.87207	33.9306	5.71132e-09	1.19686e-07
YGR271W	1.08199	6.76156	33.9074	5.7797e-09	1.20675e-07
YNL125C	1.04609	5.70537	33.8115	6.07192e-09	1.25854e-07
YOL081W	1.2394	8.16391	33.7194	6.36624e-09	1.30531e-07
YGR143W	1.07456	6.43326	33.6631	6.55306e-09	1.33401e-07
YGR041W	1.03737	6.35741	33.6341	6.65169e-09	1.3476e-07
YJL141C	1.12679	6.80513	33.6296	6.66708e-09	1.3476e-07
YHR188C	1.208	7.84303	33.5711	6.87047e-09	1.37409e-07
YMR016C	1.08417	6.90044	33.4517	7.30576e-09	1.45604e-07
YBL106C	0.997768	5.67652	33.4162	7.44012e-09	1.47765e-07
YOL155C	1.29982	5.9876	33.384	7.5644e-09	1.49712e-07
YHR165C	1.16418	7.77544	33.3358	7.75404e-09	1.5248e-07
YDR293C	1.27728	8.68523	33.1934	8.34343e-09	1.6176e-07
YCR028C	1.01156	5.38754	32.9202	9.60194e-09	1.83047e-07
YML029W	1.03118	6.74821	32.8691	9.85764e-09	1.87295e-07
YBR132C	1.03369	5.78889	32.8135	1.01438e-08	1.92092e-07
YHR082C	1.15408	7.76034	32.4192	1.2425e-08	2.31447e-07
snR8	1.33724	9.7216	32.3905	1.26104e-08	2.34134e-07
YGL014W	1.1493	7.7421	32.0899	1.47203e-08	2.69793e-07
YMR136W	1.00455	6.67903	31.9654	1.56944e-08	2.85808e-07
YAR050W	1.62484	2.52804	31.5794	1.91448e-08	3.43161e-07
YDL156W	1.11671	4.70104	31.542	1.95174e-08	3.46571e-07
YDR344C	1.53272	2.83386	31.5153	1.97872e-08	3.5027e-07
YGL197W	1.12468	7.27037	31.4579	2.0381e-08	3.58554e-07
YOR371C	1.07817	6.03234	31.3481	2.15673e-08	3.78258e-07
YGR249W	1.61316	6.62337	31.3358	2.1704e-08	3.79486e-07
YPR157W	1.07973	5.25644	31.2186	2.30544e-08	4.0064e-07
YKR024C	1.03101	5.92758	31.1172	2.42911e-08	4.19574e-07
YGR288W	0.947643	4.97498	31.0677	2.4919e-08	4.29118e-07
YPL155C	1.03963	5.75725	31.0305	2.53999e-08	4.36083e-07
YGL114W	0.991524	5.52689	30.9803	2.60655e-08	4.46167e-07
YNL103W	0.998076	6.43342	30.8813	2.74299e-08	4.65329e-07
YKR054C	1.02799	6.56838	30.8575	2.77691e-08	4.69684e-07
YOR034C	0.968216	6.00669	30.7329	2.96096e-08	4.96396e-07
YKL187C	1.29614	3.32161	30.6961	3.01776e-08	5.04435e-07
YNL275W	0.995836	5.25695	30.6578	3.07792e-08	5.12454e-07
YIL084C	1.06226	4.10994	30.6162	3.14458e-08	5.2105e-07
YKL044W	1.13214	4.34826	30.5843	3.19676e-08	5.26635e-07
YMR190C	0.940668	5.65195	30.5683	3.22319e-08	5.27937e-07
YFL033C	1.00777	6.55475	30.4768	3.37891e-08	5.50279e-07
YKL038W	1.05933	6.56764	30.4421	3.4398e-08	5.586e-07
YDL048C	1.4763	8.51455	30.4171	3.4845e-08	5.64251e-07
YCL016C	0.987251	5.15904	30.2598	3.77883e-08	5.99982e-07
YFR019W	1.01126	6.51361	30.1837	3.92995e-08	6.20518e-07
YBL101C	0.978173	6.36664	30.156	3.98658e-08	6.25992e-07
YBR140C	1.10225	7.58925	30.0711	4.16483e-08	6.52185e-07
YML118W	1.14269	3.79961	29.9593	4.41214e-08	6.87136e-07
YHR086W	0.969664	6.4419	29.9249	4.49113e-08	6.97533e-07
YHL029C	0.982536	6.43794	29.8742	4.61006e-08	7.14058e-07
YLR173W	0.98116	4.68487	29.8537	4.65901e-08	7.19684e-07
YOL067C	0.973736	5.3543	29.8271	4.72334e-08	7.2765e-07
YMR275C	0.973152	6.69566	29.7691	4.8669e-08	7.45735e-07
YIL047C	1.17686	8.04296	29.7	5.04342e-08	7.7071e-07
YJL212C	1.34265	6.89883	29.5303	5.50493e-08	8.36859e-07
YIL038C	1.03123	6.40871	29.53	5.50565e-08	8.36859e-07
YIL095W	0.9738	6.12734	29.5125	5.55579e-08	8.42234e-07
YLR139C	1.15822	4.93806	29.4562	5.71944e-08	8.62456e-07
YOL105C	0.991351	4.60938	29.445	5.75273e-08	8.65187e-07
YLL052C	1.03449	4.15679	29.362	6.00429e-08	8.95928e-07
YPL221W	1.22277	7.98104	29.1738	6.61685e-08	9.74574e-07
YHL036W	0.942024	5.87399	29.0452	7.07078e-08	1.03078e-06
YBR150C	1.0397	4.81539	28.975	7.33189e-08	1.0607e-06
YDR205W	0.929401	5.44244	28.8307	7.89877e-08	1.13694e-06
YGL163C	0.92221	4.94013	28.7719	8.14222e-08	1.1661e-06
YGR014W	1.21548	8.11585	28.7141	8.38916e-08	1.19546e-06
YLR320W	1.04392	4.07554	28.5849	8.96805e-08	1.26529e-06
YER060W	0.947287	5.13006	28.4998	9.37073e-08	1.3072e-06
YOL141W	0.983899	4.75643	28.3646	1.00487e-07	1.39587e-06
YLR177W	1.02966	7.14239	28.3237	1.0263e-07	1.41303e-06
YOR302W	1.12048	6.2291	28.2759	1.05196e-07	1.44139e-06
YGR023W	1.04685	4.99278	28.2609	1.06018e-07	1.4457e-06
YDR351W	0.904596	5.63631	28.1421	1.12726e-07	1.52622e-06
YBR203W	0.970011	4.83001	27.9643	1.23572e-07	1.65343e-06
YLL019C	0.938161	6.64057	27.8445	1.3147e-07	1.7468e-06
YJL071W	0.990157	4.65267	27.7731	1.3641e-07	1.80822e-06
YIL147C	0.89593	5.9119	27.7659	1.3692e-07	1.81077e-06
YML003W	1.21928	3.4332	27.6036	1.48902e-07	1.95113e-06
YDL206W	0.961131	4.36463	27.5797	1.50754e-07	1.96961e-06
YOL075C	0.913426	5.13885	27.489	1.57987e-07	2.05131e-06
YGL240W	1.26951	3.42422	27.4485	1.61333e-07	2.08999e-06
YLR219W	0.945111	6.88392	27.426	1.63222e-07	2.1049e-06
YMR104C	0.906406	5.63362	27.3452	1.70187e-07	2.18976e-06
YAL048C	0.932417	5.56948	27.3347	1.71109e-07	2.19428e-06
YOR071C	0.931934	5.82746	27.3325	1.71308e-07	2.19428e-06
YMR063W	1.25262	3.10238	27.2922	1.74913e-07	2.23543e-06
YPL089C	0.976271	6.9192	27.2439	1.79342e-07	2.28181e-06
YDR475C	0.925041	6.50453	27.2348	1.80183e-07	2.2874e-06
YPR189W	0.958673	6.69488	27.0417	1.99112e-07	2.49986e-06
YLR419W	0.974149	6.23561	26.9711	2.06517e-07	2.58146e-06
YHR079C	0.883926	5.21185	26.815	2.23891e-07	2.78642e-06
YNL068C	0.938822	6.09968	26.7872	2.27132e-07	2.81446e-06
YHR102W	0.927456	6.57991	26.7538	2.31094e-07	2.84843e-06
YOR023C	0.924701	6.59808	26.6814	2.39921e-07	2.9473e-06
YPR161C	1.00765	6.76388	26.6109	2.48833e-07	3.04367e-06
YMR111C	0.953821	4.45724	26.5656	2.54735e-07	3.10919e-06
YJR004C	1.06638	4.63459	26.527	2.59887e-07	3.15854e-06
YGR233C	0.902265	5.56063	26.4798	2.66302e-07	3.20977e-06
YGL131C	0.872806	4.97922	26.4795	2.66355e-07	3.20977e-06
YCR106W	0.969556	4.26478	26.4741	2.671e-07	3.21196e-06
YJL116C	1.41713	2.80787	26.4613	2.68875e-07	3.21972e-06
YGR068C	0.881251	5.45486	26.3971	2.77953e-07	3.3145e-06
YMR047C	1.02752	7.75829	26.3446	2.85611e-07	3.39389e-06
YDL231C	0.905996	5.80575	26.253	2.99496e-07	3.54175e-06
YLR278C	0.926223	6.73259	26.1326	3.18759e-07	3.73086e-06
YOR379C	1.93094	1.6138	26.051	3.32521e-07	3.86023e-06
YIL156W	0.989013	5.62749	26.0218	3.37591e-07	3.91112e-06
YIL149C	0.864938	5.7519	25.9816	3.44684e-07	3.97908e-06
YDR443C	0.925107	6.28627	25.9807	3.44853e-07	3.97908e-06
YKR019C	0.873814	5.45215	25.9518	3.50047e-07	4.03085e-06
YKL020C	0.935494	6.9105	25.9153	3.56723e-07	4.09944e-06
YDR096W	0.932175	6.2809	25.8856	3.62261e-07	4.14637e-06
YIR015W	0.946142	4.59647	25.8658	3.66003e-07	4.1808e-06
YMR093W	1.01817	7.68947	25.8528	3.68471e-07	4.20057e-06
YPL172C	0.865508	5.2545	25.8072	3.77272e-07	4.29231e-06
YCR061W	1.09628	6.56133	25.7941	3.79853e-07	4.31307e-06
YAL061W	1.36072	5.29497	25.7602	3.86579e-07	4.36758e-06
YER097W	1.06906	4.48271	25.7528	3.8806e-07	4.36758e-06
YDR247W	0.925396	6.37513	25.7264	3.934e-07	4.40546e-06
YJL078C	1.23022	7.94963	25.7194	3.94844e-07	4.41296e-06
snR5	1.12299	8.04363	25.6951	3.99834e-07	4.45999e-06
YBR108W	1.00367	6.69316	25.6617	4.06826e-07	4.52911e-06
YLR454W	0.899689	5.94923	25.5869	4.2291e-07	4.66265e-06
YGR134W	0.869249	5.74896	25.5814	4.24098e-07	4.66671e-06
YBR023C	0.966353	6.98331	25.5603	4.28769e-07	4.70902e-06
YPR042C	0.961398	6.54302	25.5377	4.33819e-07	4.74619e-06
YJL093C	0.875602	5.74113	25.4046	4.64802e-07	5.05606e-06
YDL117W	0.91379	6.59677	25.3032	4.89887e-07	5.30866e-06
YJL198W	1.1325	6.93911	25.2876	4.93866e-07	5.34162e-06
YLR256W-A	0.961486	5.21419	25.2673	4.99106e-07	5.37789e-06
YLR106C	1.14943	8.8841	25.2289	5.09127e-07	5.45493e-06
YHL032C	1.20136	6.718	25.1896	5.19624e-07	5.55696e-06
YCR093W	1.11912	8.61969	25.1599	5.27681e-07	5.63255e-06
YDR420W	0.979194	6.02953	25.1342	5.34756e-07	5.6974e-06
YBL079W	1.0367	7.93775	24.9925	5.75546e-07	6.07521e-06
YBR220C	1.03224	5.59827	24.9737	5.81191e-07	6.12345e-06
YOR381W	1.08215	4.04979	24.9266	5.95544e-07	6.26157e-06
YOR192C	1.65992	2.56749	24.9222	5.96926e-07	6.26157e-06
YDR437W	0.941279	4.44814	24.92	5.97596e-07	6.26157e-06
YNL203C	1.40334	2.4151	24.9084	6.01192e-07	6.2877e-06
YPR159W	1.10523	8.50651	24.8216	6.28892e-07	6.5414e-06
YBR276C	0.891852	6.32602	24.7842	6.41211e-07	6.64528e-06
YGL003C	0.848505	5.60303	24.7418	6.55463e-07	6.73178e-06
YBR235W	0.915075	5.48505	24.7099	6.66405e-07	6.83185e-06
YDL087C	0.902387	4.49959	24.666	6.81775e-07	6.95191e-06
YNR055C	1.0793	6.18451	24.5281	7.32349e-07	7.38113e-06
YIL151C	0.868282	5.68431	24.4808	7.50531e-07	7.54502e-06
YOL063C	0.84197	5.89499	24.4745	7.52982e-07	7.55633e-06
YOL034W	1.03136	4.54692	24.4032	7.8139e-07	7.8139e-06
YOL066C	0.837803	5.4211	24.2698	8.3743e-07	8.28831e-06
YJL149W	0.84249	5.67637	24.2693	8.37645e-07	8.28831e-06
snR46	1.21019	9.54171	24.1296	9.0065e-07	8.8208e-06
YLR187W	0.871505	6.49468	24.1041	9.12637e-07	8.92286e-06
YDR270W	0.944796	4.87747	23.9945	9.66101e-07	9.39722e-06
YHR131C	0.833422	5.30262	23.9203	1.00407e-06	9.73331e-06
YBL113C	1.61341	2.12264	23.9105	1.00917e-06	9.7662e-06
YGL045W	1.12515	5.85073	23.8602	1.0359e-06	1.00078e-05
YGR065C	1.16209	5.32593	23.8432	1.04511e-06	1.00797e-05
YPL222W	0.847221	5.82117	23.8133	1.06145e-06	1.02028e-05
YDR160W	0.85815	4.84097	23.7509	1.09647e-06	1.05216e-05
YPR024W	0.986306	7.49937	23.7249	1.11133e-06	1.06463e-05
YAL031C	0.854694	5.46861	23.6235	1.17149e-06	1.11987e-05
YFR022W	0.903421	6.21295	23.6206	1.17325e-06	1.11987e-05
YKL176C	0.981682	6.92067	23.6179	1.17488e-06	1.11987e-05
YMR164C	0.825762	5.25921	23.5583	1.21184e-06	1.15317e-05
YJL005W	0.866956	6.87528	23.4646	1.27234e-06	1.20671e-05
YEL007W	0.971006	7.37138	23.375	1.333e-06	1.25588e-05
YHR204W	0.871192	5.91778	23.3417	1.35627e-06	1.2736e-05
YNL271C	0.857828	6.75196	23.3165	1.37415e-06	1.28615e-05
YOR306C	0.87723	4.65977	23.3058	1.38183e-06	1.2891e-05
YHL026C	0.874195	4.42746	23.2979	1.38751e-06	1.29229e-05
YNR066C	1.12672	3.06105	23.2502	1.42239e-06	1.32046e-05
YDR338C	0.847382	5.17691	23.1853	1.47117e-06	1.36131e-05
YKL037W	3.20533	0.402626	23.1329	1.51181e-06	1.39665e-05
YLR425W	0.827913	5.3848	23.0991	1.5386e-06	1.4138e-05
YJR127C	1.0616	7.7488	23.097	1.5403e-06	1.4138e-05
YCR048W	0.985052	7.6473	23.072	1.56048e-06	1.43002e-05
YDR430C	0.86441	6.45709	23.0443	1.5831e-06	1.4461e-05
YOR227W	0.981643	6.29614	23.0358	1.59012e-06	1.45019e-05
YAL017W	0.963758	7.28435	23.0083	1.61307e-06	1.46642e-05
YGL140C	0.993985	6.68091	22.946	1.66613e-06	1.50268e-05
YOR233W	0.851769	6.10562	22.8445	1.75652e-06	1.57921e-05
YGR126W	0.840805	4.88294	22.7924	1.80477e-06	1.61748e-05
YGR032W	1.15708	7.32639	22.7505	1.84454e-06	1.6495e-05
YML099C	0.812109	5.06323	22.662	1.93154e-06	1.71541e-05
YNL167C	0.828296	5.97383	22.6614	1.93209e-06	1.71541e-05
YDL194W	0.936856	3.99636	22.625	1.96902e-06	1.74548e-05
YNR063W	0.926625	4.01916	22.5865	2.00888e-06	1.77529e-05
YMR034C	1.15923	4.3021	22.5789	2.01684e-06	1.77956e-05
YGL216W	0.807234	6.0081	22.5641	2.03243e-06	1.79055e-05
YMR223W	0.86919	5.18445	22.5192	2.08058e-06	1.83014e-05
YDR072C	0.980539	7.36327	22.5086	2.09201e-06	1.83453e-05
YDL224C	0.915301	7.05319	22.4372	2.17123e-06	1.90108e-05
YML080W	0.833249	5.04497	22.3596	2.26085e-06	1.97039e-05
YLR096W	0.853403	6.80153	22.35	2.27209e-06	1.97422e-05
YIL056W	0.973557	6.93443	22.3464	2.27644e-06	1.97499e-05
YBR093C	1.02026	3.76658	22.3383	2.28606e-06	1.97893e-05
YML100W	1.10712	9.30446	22.3024	2.32918e-06	2.00852e-05
YPL042C	0.82594	5.50783	22.2995	2.3327e-06	2.00852e-05
YKL068W	0.937162	7.60645	22.2815	2.35467e-06	2.02437e-05
snR85	1.04147	7.14924	22.271	2.36755e-06	2.03239e-05
YLR120C	1.06804	8.72041	22.2215	2.42935e-06	2.07295e-05
YLR317W	0.977097	3.97389	22.1718	2.49304e-06	2.12095e-05
YDR171W	1.26521	9.69873	22.1611	2.50703e-06	2.12967e-05
YPL167C	0.937958	3.9965	22.1278	2.55086e-06	2.15406e-05
YMR176W	0.811157	5.29692	22.0532	2.65201e-06	2.22629e-05
YHR080C	0.814709	5.51898	22.0437	2.66512e-06	2.234e-05
YDR326C	0.916004	7.11768	22.0123	2.70903e-06	2.26414e-05
YOR303W	1.02509	7.32821	21.9708	2.76835e-06	2.30255e-05
YOR156C	0.86224	5.83018	21.9688	2.77113e-06	2.30255e-05
YIL130W	0.85231	6.33592	21.9518	2.79584e-06	2.31632e-05
YHL030W	1.05047	7.59455	21.934	2.82193e-06	2.33116e-05
YCR006C	1.35856	3.4035	21.8152	3.00219e-06	2.46933e-05
YKR031C	0.80834	6.03467	21.7928	3.03733e-06	2.49105e-05
YMR088C	0.850499	5.1064	21.7642	3.08301e-06	2.52126e-05
snR43	1.10216	8.73092	21.7078	3.17494e-06	2.58162e-05
YLR046C	1.06165	3.56885	21.6989	3.18979e-06	2.59e-05
YLR138W	0.864158	5.62714	21.6695	3.23898e-06	2.62247e-05
YJL108C	1.87982	4.37901	21.6606	3.25399e-06	2.63088e-05
YML037C	0.966891	3.85969	21.6509	3.27055e-06	2.64053e-05
YOL020W	0.986278	7.3942	21.6346	3.29853e-06	2.65935e-05
YBL014C	0.789314	5.77219	21.6021	3.3549e-06	2.69717e-05
YLL028W	0.957539	7.18963	21.5672	3.41649e-06	2.72745e-05
YIR016W	0.871375	5.17616	21.485	3.56604e-06	2.83493e-05
YOR092W	0.847856	6.25068	21.4246	3.68018e-06	2.9054e-05
YNL192W	0.963353	7.84267	21.4181	3.69277e-06	2.91131e-05
YLR214W	1.08742	5.00048	21.4146	3.69935e-06	2.91247e-05
YFL007W	1.08746	8.18956	21.3845	3.758e-06	2.95457e-05
snR161	1.00934	6.58823	21.3753	3.77601e-06	2.96056e-05
YIL129C	0.911779	7.18554	21.3375	3.85131e-06	3.01314e-05
YOR380W	0.843231	4.87376	21.3363	3.85365e-06	3.01314e-05
YNL329C	0.853408	6.41817	21.326	3.87449e-06	3.02528e-05
YJR060W	0.807187	6.08886	21.2656	3.99833e-06	3.10497e-05
YOR343C	2.09807	1.45516	21.1311	4.28903e-06	3.32166e-05
YPL253C	1.08858	3.82456	21.0989	4.36178e-06	3.36885e-05
YCR008W	0.973871	7.36674	21.0501	4.47427e-06	3.44174e-05
YDR089W	0.828405	6.04537	21.0188	4.54788e-06	3.49366e-05
YMR084W	1.25511	2.60673	21.0056	4.57942e-06	3.51315e-05
YHL008C	0.894423	5.65331	20.9866	4.62517e-06	3.54348e-05
YKL051W	0.974425	6.90502	20.954	4.70441e-06	3.59452e-05
YBR225W	0.82068	6.39288	20.9362	4.74829e-06	3.62319e-05
YDR093W	0.901809	7.14596	20.925	4.77621e-06	3.63477e-05
snR33	1.06348	9.43734	20.9037	4.82967e-06	3.65592e-05
YIL046W	0.838431	6.58235	20.8656	4.92675e-06	3.7063e-05
YDR234W	0.927745	7.55362	20.8637	4.93148e-06	3.7063e-05
YDR275W	0.917341	3.89781	20.8623	4.93523e-06	3.7063e-05
YBL081W	0.862804	6.06045	20.8459	4.97764e-06	3.73323e-05
YMR054W	0.813018	6.56436	20.8093	5.07357e-06	3.80018e-05
YPL270W	0.803379	6.2677	20.7522	5.22709e-06	3.89979e-05
YLR355C	1.01811	11.2275	20.7331	5.27967e-06	3.93129e-05
YJR109C	1.10577	8.85756	20.7022	5.36549e-06	3.9822e-05
YDR349C	0.848629	6.5685	20.6782	5.43304e-06	4.02186e-05
YCR072C	0.929297	6.6723	20.6644	5.47242e-06	4.04052e-05
YNL283C	0.953269	7.32003	20.6465	5.52371e-06	4.07311e-05
YNL291C	0.772601	5.49461	20.6242	5.5885e-06	4.10547e-05
YKL146W	1.03317	7.79277	20.624	5.58921e-06	4.10547e-05
YMR124W	0.773806	5.7001	20.6146	5.61668e-06	4.11682e-05
YDL056W	0.812789	5.53513	20.6138	5.6191e-06	4.11682e-05
YLR256W	1.09078	8.54781	20.5943	5.67637e-06	4.14942e-05
YPL075W	0.825005	6.08919	20.5747	5.735e-06	4.18559e-05
YDR128W	0.755799	5.30576	20.5605	5.77752e-06	4.21123e-05
YGR088W	0.865116	4.9598	20.5474	5.81719e-06	4.23473e-05
YLR342W	1.1056	10.6977	20.532	5.86416e-06	4.26349e-05
YLR385C	1.35163	2.34818	20.4687	6.06147e-06	4.39013e-05
YGL036W	0.821854	6.18769	20.4537	6.10928e-06	4.41355e-05
YBL084C	0.777428	5.11158	20.4462	6.13308e-06	4.42351e-05
YOL140W	0.887056	5.0762	20.4425	6.14512e-06	4.42351e-05
YCL024W	0.797726	5.25941	20.4421	6.14636e-06	4.42351e-05
YHR205W	0.902535	7.21182	20.4231	6.20751e-06	4.46189e-05
YOR093C	0.834283	5.33947	20.4044	6.26852e-06	4.50007e-05
YDL223C	0.964942	4.57719	20.3736	6.37034e-06	4.55595e-05
YIL150C	0.901153	3.88337	20.3554	6.43109e-06	4.59363e-05
YMR162C	0.837037	5.65765	20.3523	6.44156e-06	4.59536e-05
YCL039W	0.966958	6.47923	20.3037	6.60743e-06	4.70192e-05
YMR085W	1.02394	3.22314	20.2979	6.6273e-06	4.71018e-05
YPL082C	0.948936	7.22958	20.2857	6.66959e-06	4.72259e-05
YNL277W	0.868923	4.9941	20.2807	6.68733e-06	4.72925e-05
YNR044W	1.1122	5.39504	20.2264	6.87978e-06	4.84731e-05
YLR086W	0.783071	5.74029	20.2009	6.97215e-06	4.90633e-05
YJL025W	0.83084	4.33743	20.1836	7.03522e-06	4.93852e-05
YHL027W	0.914194	7.87283	20.1631	7.11131e-06	4.97355e-05
YML081W	0.875232	7.04908	20.1085	7.31722e-06	5.09257e-05
YGL063W	0.976739	5.20164	20.1047	7.33175e-06	5.09646e-05
YFL024C	0.786956	5.91388	20.0917	7.3817e-06	5.11992e-05
YKL022C	0.786617	5.88381	20.042	7.57598e-06	5.24067e-05
YGR274C	0.825609	5.48516	19.9882	7.79216e-06	5.36417e-05
YKL101W	0.873683	6.41766	19.9326	8.02203e-06	5.50248e-05
YDR407C	0.827343	6.5023	19.8978	8.1693e-06	5.58333e-05
YDR422C	0.782811	6.22033	19.8772	8.25806e-06	5.63724e-05
YLR305C	0.875688	7.6751	19.8502	8.37534e-06	5.69683e-05
YLR152C	0.745188	5.00136	19.755	8.8029e-06	5.93805e-05
YPR158W-B	2.14511	1.01848	19.709	9.01751e-06	6.06846e-05
YBR280C	0.794518	4.89319	19.6001	9.54629e-06	6.41673e-05
YOR153W	1.03682	10.219	19.5752	9.67146e-06	6.49321e-05
YPL183C	0.819032	6.85606	19.4853	1.01375e-05	6.78211e-05
YLR134W	0.989375	4.14257	19.4682	1.02291e-05	6.83336e-05
YCL025C	0.807497	6.39285	19.4557	1.02958e-05	6.86388e-05
YBR229C	0.87104	6.50623	19.3803	1.07107e-05	7.10721e-05
YHR158C	0.90573	7.47684	19.3635	1.08055e-05	7.16179e-05
YOL087C	0.77684	6.35172	19.3475	1.0896e-05	7.21337e-05
YML035C	0.892616	7.30699	19.3318	1.09861e-05	7.2394e-05
YLR207W	0.881955	6.26407	19.2847	1.12608e-05	7.40327e-05
YPL128C	0.873949	7.53487	19.2715	1.13388e-05	7.44292e-05
YGL194C	0.750477	5.34306	19.2306	1.15844e-05	7.55506e-05
YBR136W	0.765303	6.15273	19.1608	1.20155e-05	7.80048e-05
YPL265W	1.05821	6.43769	19.1256	1.22395e-05	7.92784e-05
YLL015W	0.833071	5.66106	19.1096	1.23422e-05	7.98527e-05
YJL095W	0.777572	5.60463	19.1046	1.23745e-05	7.9919e-05
YOR070C	0.77715	6.56281	19.0914	1.24604e-05	8.02533e-05
YHL047C	0.863031	4.85619	19.0852	1.25013e-05	8.03351e-05
YGR121C	1.52475	3.29911	18.9952	1.31051e-05	8.39312e-05
YAL043C	0.928145	8.15295	18.9696	1.32818e-05	8.49676e-05
YJL101C	0.856795	7.69704	18.9617	1.33368e-05	8.5139e-05
YDL199C	0.881093	4.2857	18.9579	1.33634e-05	8.52029e-05
YLR403W	0.76465	6.65972	18.8593	1.40724e-05	8.92241e-05
YNL101W	0.769416	6.58595	18.8565	1.40927e-05	8.9254e-05
YPL017C	0.861494	3.88018	18.8174	1.43852e-05	9.0904e-05
YDR123C	0.767809	5.61337	18.7205	1.51351e-05	9.49063e-05
YAL029C	0.81854	7.00701	18.7142	1.51851e-05	9.49461e-05
YBL089W	0.749401	5.03118	18.7084	1.52309e-05	9.5089e-05
YGR125W	0.74484	5.84424	18.7056	1.52533e-05	9.51243e-05
YHR177W	1.46657	3.60694	18.6482	1.57194e-05	9.74981e-05
YAR035W	0.83223	4.45877	18.639	1.57954e-05	9.78629e-05
YLR310C	0.781459	6.89753	18.6309	1.58626e-05	9.81726e-05
YCR063W	0.867511	4.11158	18.6284	1.58839e-05	9.818e-05
YLR092W	0.858358	4.52527	18.6246	1.59155e-05	9.818e-05
YGL013C	0.75789	5.97473	18.6057	1.60735e-05	9.89408e-05
YMR119W	0.797382	5.22524	18.5731	1.63515e-05	0.000100435
YKL124W	0.816078	4.09703	18.5647	1.64233e-05	0.000100767
YBR054W	1.9231	6.84817	18.5595	1.64683e-05	0.000100935
YFL055W	1.18867	2.58264	18.523	1.67863e-05	0.000102663
YFL025C	0.735705	5.28896	18.5175	1.6835e-05	0.000102851
YHR105W	0.838152	4.17023	18.4857	1.71188e-05	0.000104361
YBR241C	0.912626	5.77454	18.4602	1.7349e-05	0.000105538
YLR176C	0.780769	4.46052	18.3729	1.81625e-05	0.000109904
YOR161C	1.20258	6.4414	18.3728	1.8163e-05	0.000109904
YOR359W	0.798289	6.15976	18.3668	1.8221e-05	0.000110138
YPR122W	0.799433	6.59762	18.3498	1.83841e-05	0.000110771
YNR014W	1.11187	5.86001	18.2655	1.92159e-05	0.000115295
YPR116W	1.19983	2.85453	18.2445	1.94291e-05	0.00011633
YPR121W	0.899204	4.19185	18.2235	1.96435e-05	0.00011749
YDL222C	1.24991	2.89813	18.1765	2.0135e-05	0.000120177
YOL085W-A	1.15723	4.14093	18.1	2.09604e-05	0.000124712
YCR033W	0.762897	6.71243	17.9884	2.22261e-05	0.000131693
YNR041C	0.77496	5.69323	17.9697	2.24455e-05	0.000132855
YIL036W	0.836633	7.34102	17.9585	2.25771e-05	0.000133496
YLL010C	0.768884	6.87078	17.9287	2.29342e-05	0.000135466
YLL035W	0.737167	6.23418	17.8996	2.32867e-05	0.000137264
YDL239C	0.964978	3.14852	17.8483	2.39232e-05	0.000140724
YCR065W	0.845753	6.52633	17.8439	2.39781e-05	0.000140897
YLR203C	0.816564	7.07013	17.8385	2.40465e-05	0.000140897
YKR042W	1.09123	10.2065	17.833	2.41169e-05	0.000141136
YOL126C	0.965172	8.35708	17.8289	2.41682e-05	0.000141146
YJR039W	0.783402	4.34386	17.8133	2.43675e-05	0.000142019
YJR066W	0.827574	7.23964	17.7497	2.51961e-05	0.000146101
YCL005W	0.778318	5.70823	17.6857	2.60576e-05	0.00015079
YDL227C	0.96531	7.06737	17.6563	2.64637e-05	0.000152611
YNR045W	0.704887	5.27044	17.6434	2.66443e-05	0.000153407
YLR443W	0.83878	4.94342	17.5976	2.72938e-05	0.000156829
YJL069C	0.752723	5.91646	17.5463	2.80401e-05	0.00016031
YOL011W	0.893764	7.4804	17.478	2.90655e-05	0.000165839
YBR162C	0.928896	8.47259	17.4561	2.94012e-05	0.000167252
YLR205C	1.11923	3.50612	17.4389	2.96698e-05	0.000168444
YOR299W	0.746223	6.66833	17.4114	3.01015e-05	0.000170386
YGR036C	0.757313	4.77937	17.3447	3.11769e-05	0.000175949
YDR011W	0.842258	7.52972	17.3359	3.13217e-05	0.000176591
YPL014W	0.979971	8.16336	17.3287	3.14408e-05	0.000177088
YCR081W	0.71977	5.58173	17.3209	3.15699e-05	0.000177639
YDR301W	0.803499	6.99577	17.2754	3.2334e-05	0.000181223
YHR143W	0.89892	7.89072	17.2522	3.2732e-05	0.000182556
YLR136C	0.788604	4.44632	17.1311	3.48869e-05	0.000193251
YHR032W	0.908405	7.07683	17.1148	3.51867e-05	0.000194534
YJR110W	0.761375	4.53411	17.1082	3.53091e-05	0.000195021
YFR018C	0.790044	5.92828	17.071	3.60071e-05	0.000198684
YDR406W	1.03487	7.2458	17.0478	3.64502e-05	0.00020074
YLR094C	0.817976	7.02384	16.9882	3.76121e-05	0.000206342
YOL010W	0.747299	5.84138	16.9798	3.77792e-05	0.000207059
YPL264C	1.214	2.21163	16.9682	3.80103e-05	0.000208125
YMR302C	0.717005	5.74766	16.9447	3.84848e-05	0.000210521
YOR219C	0.727909	6.57136	16.8839	3.97368e-05	0.000216332
YAL053W	0.839414	7.28723	16.876	3.99029e-05	0.000217029
YOR290C	0.792771	7.14519	16.8698	4.00325e-05	0.000217526
YML117W	0.815606	7.62098	16.8657	4.01193e-05	0.00021779
YHR050W	0.931433	7.25943	16.8588	4.02655e-05	0.000218169
YNR069C	0.976473	3.26672	16.8441	4.05785e-05	0.000219656
YHR032W-A	0.856744	4.47384	16.7689	4.22193e-05	0.000227888
YLR439W	0.780729	6.48313	16.7562	4.25026e-05	0.000229201
YOR267C	0.813619	7.54181	16.745	4.27557e-05	0.000230347
YMR293C	0.934328	3.45761	16.7346	4.29892e-05	0.0002308
YDR466W	0.685586	5.84326	16.7329	4.30274e-05	0.0002308
YNR039C	0.690961	5.64801	16.7281	4.3138e-05	0.000230853
YLR174W	1.30148	2.02098	16.6729	4.4412e-05	0.00023703
YMR069W	0.824908	4.29321	16.666	4.45718e-05	0.000237661
YCR079W	0.785707	6.24214	16.6394	4.52025e-05	0.000240573
YKL163W	1.06075	2.64596	16.6231	4.55926e-05	0.000242197
YNL328C	1.00724	3.41879	16.5853	4.65092e-05	0.000246149
YGR070W	0.944413	4.84044	16.5267	4.79709e-05	0.000252945
YOR081C	0.798431	6.95454	16.4807	4.91488e-05	0.000258678
YJL146W	0.696272	5.19934	16.4613	4.96543e-05	0.000260857
YLR067C	0.781233	4.04487	16.4277	5.05414e-05	0.000265272
YLR141W	0.783482	4.8458	16.4142	5.0902e-05	0.000266627
YDR335W	0.735519	6.55733	16.4086	5.1052e-05	0.000266799
YBR069C	0.968385	8.37303	16.3256	5.33385e-05	0.000277399
YOR316C	0.930573	6.65646	16.2579	5.52797e-05	0.000286449
YFR055W	0.722632	5.05655	16.2356	5.59325e-05	0.000289243
YKR093W	0.756903	6.81976	16.2287	5.61385e-05	0.000289845
YAL041W	0.719241	6.50376	16.2152	5.654e-05	0.000291498
YHR189W	0.991039	4.31202	16.2035	5.68899e-05	0.000292929
YCR023C	0.715967	4.70611	16.1735	5.77965e-05	0.000297328
YGL139W	0.763824	5.85299	16.1415	5.87823e-05	0.000301166
YOL119C	0.909426	3.9828	16.1407	5.88066e-05	0.000301166
YLL031C	0.931095	7.10152	16.1138	5.96486e-05	0.000305204
YIL030C	0.91436	7.43701	16.1069	5.98652e-05	0.000306037
YJL128C	0.784097	7.31479	16.0934	6.02927e-05	0.000307947
YIL115C	0.796317	7.22214	16.059	6.13987e-05	0.000313315
YNL106C	0.740478	6.21701	16.0498	6.16969e-05	0.000314555
YGR048W	0.803859	6.31349	16.0117	6.29531e-05	0.000320386
YNL242W	0.694151	5.27869	16.0081	6.30724e-05	0.000320707
YHL020C	0.786845	7.01942	15.9768	6.41251e-05	0.000325517
YNL029C	0.864558	4.62015	15.9765	6.41325e-05	0.000325517
YML091C	0.706577	5.46074	15.9712	6.43139e-05	0.000326147
YKR045C	0.757526	5.36089	15.9653	6.45129e-05	0.000326853
YLR130C	0.909982	7.11845	15.9621	6.46251e-05	0.000326853
YNL066W	0.959368	9.42865	15.9533	6.49244e-05	0.000327988
YOR054C	0.680033	5.70372	15.9521	6.49646e-05	0.000327988
YGL180W	0.694405	5.13102	15.8931	6.70243e-05	0.000337788
YOR360C	0.70829	6.73335	15.8909	6.7102e-05	0.000337881
YOL051W	0.759263	7.08988	15.8635	6.80788e-05	0.000342221
YML051W	0.887422	7.08685	15.8465	6.86934e-05	0.000344676
YMR008C	0.831144	7.42877	15.7956	7.05661e-05	0.00035283
YPR181C	0.973618	10.1455	15.767	7.16413e-05	0.000357579
YNL023C	0.699568	6.1682	15.7642	7.17473e-05	0.000357795
YPL040C	0.734213	4.43195	15.742	7.2595e-05	0.000361706
YOR307C	0.746765	5.38078	15.7031	7.41013e-05	0.000368245
YHL021C	0.805867	7.67911	15.6982	7.42955e-05	0.000368568
YJR107W	0.861685	4.05977	15.6844	7.48379e-05	0.000370613
YOR273C	0.912966	8.64233	15.6476	7.63107e-05	0.000377252
YJL042W	0.874706	7.87649	15.6197	7.7445e-05	0.000382275
YGR281W	0.69438	6.33207	15.6193	7.7461e-05	0.000382275
YNL183C	0.666403	5.88604	15.584	7.89193e-05	0.000388601
YDL077C	0.662253	5.29015	15.5833	7.89473e-05	0.000388601
YGR199W	0.704486	4.81532	15.5418	8.07024e-05	0.000395873
YKR100C	0.795501	4.86301	15.5261	8.1373e-05	0.000398819
YLL021W	0.695612	6.64515	15.5133	8.19251e-05	0.000401179
YGL178W	0.70873	6.52167	15.5074	8.21834e-05	0.000402099
YPL023C	0.764889	7.17558	15.4866	8.30907e-05	0.00040619
YBR074W	0.945102	6.36678	15.4805	8.33589e-05	0.000406803
YBR298C	1.1504	3.15885	15.4627	8.41496e-05	0.000409959
YNL179C	0.745313	4.30196	15.4515	8.46486e-05	0.000412039
YOR147W	0.656588	5.13312	15.4425	8.50549e-05	0.000413325
YHR194W	0.739997	5.87254	15.4325	8.55061e-05	0.000414715
YDR534C	1.14358	2.31381	15.4307	8.55858e-05	0.000414715
YBR038W	0.792224	7.28828	15.4273	8.57394e-05	0.000414868
YOL153C	0.727093	4.28673	15.4017	8.6909e-05	0.000419815
YML049C	0.701282	6.51797	15.398	8.70803e-05	0.000419931
YNL270C	1.28885	1.89985	15.3815	8.78446e-05	0.000423258
YPL057C	0.679692	5.62975	15.3777	8.8021e-05	0.00042375
YCR047C	0.732307	5.9499	15.3756	8.81207e-05	0.000423872
YGR197C	0.662502	5.7438	15.3708	8.83416e-05	0.000424576
YMR080C	0.812747	7.98702	15.3402	8.97836e-05	0.000431143
YFR021W	0.701824	6.45787	15.3269	9.0422e-05	0.000433843
YBR275C	0.66993	5.53574	15.3011	9.16611e-05	0.000439049
YDR251W	0.707478	6.66513	15.2744	9.29666e-05	0.000444928
YJL039C	0.786128	7.39146	15.2375	9.48008e-05	0.000452946
YLR108C	0.766502	5.98845	15.2197	9.5702e-05	0.000456487
YLR343W	1.18068	2.15874	15.2168	9.58453e-05	0.000456788
YNL176C	0.796009	6.44554	15.2035	9.65256e-05	0.000459472
YOL158C	1.25624	6.52992	15.2026	9.65698e-05	0.000459472
YBR097W	0.647743	5.30168	15.157	9.89288e-05	0.000470304
YOR030W	0.690283	4.65292	15.1421	9.97152e-05	0.000473647
YKL092C	0.657659	5.33393	15.1273	0.000100498	0.000476177
YPL006W	0.726943	6.12838	15.0926	0.000102363	0.000484579
YJL181W	0.658132	4.94571	15.0912	0.000102442	0.000484579
YGR238C	0.71558	5.32793	15.0593	0.000104184	0.000492005
YOR188W	0.714426	6.38223	15.0525	0.000104562	0.00049338
YNL095C	0.849283	4.58902	14.9934	0.00010789	0.000506566
YBR214W	0.820491	7.97094	14.9801	0.000108651	0.000508751
YBR068C	0.96144	9.28341	14.9487	0.000110475	0.000516578
YCR032W	0.666273	5.29218	14.934	0.000111339	0.000519508
YOL164W	0.756608	4.75263	14.9334	0.000111375	0.000519508
YNR065C	0.810936	3.77571	14.8965	0.000113571	0.000528883
YMR253C	0.702486	4.68151	14.8945	0.000113695	0.000529029
YHR119W	0.654751	5.82395	14.8642	0.000115536	0.000536722
YBR008C	0.881369	4.80262	14.8268	0.000117849	0.000545243
YFL036W	0.774219	7.12181	14.8251	0.000117954	0.000545288
YKR053C	0.898181	3.57972	14.819	0.000118335	0.000546606
YDL035C	0.661688	5.4539	14.8083	0.00011901	0.000549279
YDR334W	0.651801	5.65985	14.8038	0.000119295	0.000550131
YBR289W	0.694459	6.24447	14.7869	0.000120368	0.000553751
YNR013C	0.836409	7.44879	14.7455	0.000123044	0.000564942
YPR164W	0.681247	6.14653	14.7305	0.000124025	0.000568737
YLL027W	0.688397	6.91168	14.7214	0.000124625	0.000570144
YDR017C	0.658521	5.59739	14.7025	0.000125877	0.000574
YDR457W	0.837021	8.52484	14.6915	0.000126619	0.00057692
YJR019C	0.654796	5.80346	14.6862	0.000126971	0.000578065
YNL053W	0.680944	6.30289	14.6651	0.000128401	0.000584106
snR9	0.829731	7.67831	14.6552	0.000129077	0.000586247
YGR257C	0.678111	6.12663	14.6528	0.000129246	0.000586544
YLR072W	0.643375	5.85684	14.6327	0.000130631	0.00059197
YNR060W	1.07848	2.64313	14.6307	0.000130767	0.000592033
YNL054W	0.641732	5.77411	14.6282	0.000130938	0.000592337
YCL010C	0.783064	4.69273	14.5904	0.000133595	0.000602924
YOL089C	0.640477	5.19167	14.5802	0.000134317	0.000605701
YDR153C	0.693725	6.51165	14.5682	0.000135178	0.000609103
YOR347C	0.701559	6.81291	14.5656	0.000135366	0.000609468
YJL211C	1.91056	0.863298	14.5639	0.000135485	0.000609521
YBR158W	0.847083	8.65445	14.4893	0.000140958	0.000632149
YKL004W	1.01573	7.61143	14.4669	0.000142643	0.000638698
YOR322C	0.684933	6.36122	14.4574	0.000143365	0.000640925
YFR029W	0.655421	5.77982	14.4397	0.000144717	0.000646464
YCL051W	0.652952	5.77559	14.4308	0.000145406	0.000649033
YHR023W	0.711229	6.40439	14.4253	0.000145827	0.000650354
YIL024C	0.860411	3.43707	14.4185	0.00014636	0.000651759
YDR350C	0.675231	4.63614	14.4082	0.000147164	0.000653807
YGL150C	0.668856	6.59856	14.4008	0.000147738	0.000655847
YOR363C	0.646737	4.90262	14.3013	0.000155756	0.000687158
YNR068C	1.3554	1.64747	14.294	0.000156364	0.000688776
YPR096C	1.04596	2.57866	14.1657	0.000167398	0.000733582
YDR122W	0.743868	7.04806	14.1652	0.000167437	0.000733582
YDL155W	0.648647	6.06663	14.162	0.000167727	0.000734291
YDR389W	0.671143	6.84053	14.1423	0.000169487	0.000740968
YLR397C	0.788906	7.3172	14.1198	0.000171527	0.0007492
YMR216C	0.717181	7.15021	14.1137	0.000172082	0.000751048
YGL186C	0.906345	5.55529	14.1061	0.00017278	0.000753515
YNL077W	0.763958	7.09179	14.0909	0.000174189	0.000758499
YLR382C	0.787852	4.78785	14.0871	0.000174534	0.000759424
YJL062W	0.842645	6.05299	14.0774	0.000175441	0.000762788
YOR191W	0.637681	5.63968	14.0717	0.000175975	0.000764524
YML111W	0.635156	5.42711	14.0417	0.000178797	0.000775604
YGR090W	0.752288	7.77254	14.01	0.000181843	0.00078702
YPL022W	0.647183	5.79474	13.9701	0.000185742	0.000800854
YOR376W-A	0.966872	2.7109	13.9683	0.000185916	0.000800997
YOR098C	0.798527	7.97906	13.8955	0.000193263	0.000829518
YIL042C	0.649643	5.86106	13.8885	0.000193978	0.000831961
tK(UUU)O	0.942301	3.33172	13.8497	0.000198032	0.00084871
YKR102W	1.20646	2.7664	13.8402	0.000199029	0.000852339
YDL102W	0.657425	6.30985	13.819	0.000201291	0.000861248
YMR106C	0.768019	3.75977	13.8021	0.000203112	0.000867218
YML027W	0.860751	6.55015	13.7978	0.00020357	0.000868525
YLL055W	0.844079	4.30187	13.7647	0.000207196	0.000882674
YBL075C	0.727291	3.9141	13.7574	0.000207998	0.000884768
YDR081C	0.665316	5.64445	13.7072	0.000213636	0.000906045
YGL212W	0.829378	3.9673	13.701	0.000214335	0.000908335
YOR228C	0.690214	4.19343	13.6612	0.000218927	0.000926416
YCR017C	0.780356	7.22494	13.6549	0.000219662	0.000928151
YJR059W	0.736016	7.47237	13.6355	0.000221952	0.000936548
YKL132C	0.665921	4.45808	13.6215	0.000223615	0.000942755
YDR213W	0.669485	6.06081	13.615	0.000224387	0.000945313
YDR006C	0.759263	7.53167	13.6117	0.000224785	0.000945766
YLR430W	0.698675	7.02199	13.6113	0.000224827	0.000945766
YCR005C	0.884283	8.70282	13.5841	0.000228104	0.000958844
YHR159W	0.684088	4.52752	13.5759	0.000229106	0.000962025
YPL231W	0.803756	11.6693	13.5752	0.000229198	0.000962025
YDR505C	0.679994	6.52682	13.5503	0.000232255	0.000973423
YPL110C	0.695187	4.81549	13.5211	0.000235895	0.000986502
YGR177C	0.646484	6.27252	13.4976	0.000238872	0.000996953
YMR243C	0.927116	8.67649	13.4972	0.000238919	0.000996953
YCR045W-A	0.902021	4.7938	13.4843	0.000240563	0.00100308
YBR223C	0.66329	4.72305	13.4662	0.0002429	0.00101208
YMR068W	0.781097	3.85872	13.4314	0.00024745	0.00102954
YOR018W	0.76442	6.20101	13.4229	0.000248567	0.00103343
YBR293W	0.674668	4.31538	13.4143	0.000249718	0.00103746
YDR074W	0.926986	8.66331	13.4063	0.000250784	0.00104113
YIL023C	0.828779	6.16603	13.3919	0.000252717	0.00104687
YER153C	0.979781	5.99869	13.3811	0.000254176	0.00105062
YPR119W	0.624778	5.54147	13.3458	0.000258997	0.00106531
YLR381W	0.672584	4.74117	13.3164	0.000263094	0.00107965
YCR107W	1.00716	3.11743	13.3078	0.000264305	0.00108384
YGL010W	0.774144	4.43669	13.3015	0.000265192	0.00108649
YOL021C	0.754127	7.96698	13.3005	0.000265332	0.00108649
YCR067C	0.692591	6.9773	13.2465	0.000273084	0.00111663
YJL087C	0.649231	4.86889	13.2279	0.000275814	0.00112698
YHR070W	0.762011	7.49091	13.1993	0.000280059	0.00114106
YLL032C	0.627206	5.09566	13.183	0.000282503	0.00115019
YPR065W	0.707286	7.28062	13.1742	0.000283834	0.00115478
YHL038C	0.681429	4.2969	13.1692	0.000284582	0.001157
YOR201C	0.624566	6.01677	13.166	0.000285075	0.00115818
YDR520C	0.653139	4.53257	13.1597	0.000286038	0.00116127
YJR154W	1.36851	1.53539	13.1526	0.000287115	0.00116398
YAL058W	0.650719	5.44709	13.139	0.000289212	0.00117165
YDR186C	0.684874	6.91185	13.1226	0.000291762	0.00118114
YDL180W	0.701185	5.2805	13.1187	0.000292364	0.00118273
YJL129C	0.665095	6.08964	13.0981	0.000295598	0.00119497
YJL092W	0.61343	5.63545	13.0806	0.000298371	0.00120447
YPL141C	0.602649	5.8323	13.062	0.000301345	0.00121562
YNL327W	0.820909	9.16548	13.057	0.000302148	0.001218
YBL105C	0.639509	6.71634	13.0532	0.000302764	0.00121961
YCL014W	0.642212	6.35306	13.0439	0.000304273	0.00122396
YKR069W	0.69803	4.00131	13.037	0.000305394	0.00122761
YOR208W	0.605727	5.31225	13.0298	0.000306581	0.00123151
YPR124W	0.884305	5.23461	13.0284	0.000306804	0.00123154
YOL068C	0.640368	6.70156	13.0125	0.000309426	0.00124032
YFR028C	0.704723	7.30666	12.9889	0.000313349	0.00125382
YOR009W	1.01325	2.66011	12.9882	0.000313454	0.00125382
YDR409W	0.675195	5.62743	12.9844	0.000314097	0.00125551
YDL019C	0.64416	6.86528	12.9711	0.000316336	0.00126269
YFR030W	0.671177	6.90523	12.9563	0.000318841	0.0012718
YAL056W	0.613933	5.82232	12.9253	0.000324177	0.00129127
YBL042C	0.915201	6.68215	12.913	0.000326303	0.00129793
YMR058W	1.16372	9.83198	12.9113	0.000326604	0.00129822
YJL109C	0.790763	8.26424	12.8728	0.000333387	0.00131874
YGR047C	0.628048	5.23179	12.8463	0.000338141	0.00133477
YLR071C	0.629836	6.3821	12.8434	0.000338665	0.00133591
YOL138C	0.626208	5.12631	12.8335	0.000340466	0.00134209
YML075C	0.787723	6.62959	12.827	0.000341658	0.00134585
YOR086C	0.752415	7.58899	12.8231	0.000342357	0.00134768
YHR036W	0.686769	4.55938	12.8213	0.000342697	0.00134808
YKL039W	0.67704	6.95522	12.7988	0.000346838	0.00136343
YJR001W	0.707591	6.58184	12.7472	0.000356544	0.00139966
YML102W	0.61452	5.89837	12.7291	0.000360017	0.00141232
YPR032W	0.639319	6.38144	12.6842	0.000368756	0.00144065
YNL309W	0.631979	5.8218	12.6745	0.000370682	0.00144653
YIL090W	0.710404	5.911	12.6709	0.000371386	0.00144795
YNL207W	0.664066	6.54348	12.6557	0.000374419	0.00145778
YLR090W	0.680897	6.11383	12.6277	0.000380062	0.00147471
YAL022C	0.720124	7.25914	12.6094	0.000383808	0.00148621
YBR284W	0.953245	2.86887	12.5279	0.000400929	0.0015483
YOL019W	0.635576	6.79936	12.5145	0.000403804	0.00155624
YBL103C	0.607111	5.10051	12.4815	0.000411003	0.00158147
YGL193C	0.916755	3.81246	12.4783	0.000411702	0.0015824
YOR137C	0.636641	4.67812	12.4637	0.000414932	0.00159374
YPL274W	0.84021	6.91756	12.46	0.00041575	0.00159473
YHR042W	0.781666	8.19619	12.4587	0.00041605	0.00159481
YBL063W	0.633098	4.44437	12.4402	0.000420191	0.00160624
YPL254W	0.628154	6.15957	12.4385	0.000420567	0.00160624
YMR171C	0.598587	5.50483	12.4312	0.000422216	0.00161086
snR36	0.702839	7.19763	12.4278	0.000422987	0.00161272
YPL029W	0.639093	4.32657	12.4255	0.000423506	0.00161363
YPL026C	0.594887	5.87228	12.4152	0.000425851	0.00162039
YDL140C	0.842562	9.43645	12.4084	0.000427412	0.00162525
YGR289C	0.886061	2.83803	12.399	0.000429555	0.00163231
YNR047W	0.685881	6.9469	12.3918	0.000431221	0.00163755
YBL008W	0.595711	5.74399	12.3872	0.000432296	0.00164054
YLR034C	0.867762	7.18911	12.3712	0.000436011	0.00165179
YPL055C	0.648724	6.1397	12.3704	0.000436199	0.00165179
YDL149W	0.737901	3.8118	12.3684	0.000436652	0.00165179
YPL230W	0.783299	3.77337	12.3682	0.000436711	0.00165179
YIR019C	1.38388	2.944	12.3497	0.000441065	0.00166605
YOL130W	0.639475	6.27813	12.3466	0.000441782	0.00166662
YDR229W	0.662642	5.61123	12.3466	0.0004418	0.00166662
YGL179C	0.609788	6.10655	12.3203	0.00044807	0.001689
YNL197C	0.651568	6.8343	12.3182	0.00044856	0.001689
YAL002W	0.663614	5.71273	12.318	0.000448621	0.001689
YOR247W	1.12439	8.08561	12.3153	0.000449271	0.00168966
YKL220C	1.127	1.9341	12.3148	0.00044939	0.00168966
YDR069C	0.630258	4.56706	12.28	0.000457827	0.00172025
YDL146W	0.648044	4.5968	12.2754	0.000458956	0.00172335
YBL020W	0.597025	5.814	12.2629	0.000462059	0.00173053
YFL008W	0.601626	5.18455	12.2628	0.000462083	0.00173053
YPL018W	0.735091	3.66808	12.2597	0.000462844	0.00173224
YKL215C	0.612794	6.73291	12.2565	0.000463642	0.00173409
YGL071W	0.589738	5.87995	12.2458	0.000466297	0.00174174
YGR184C	0.690757	7.42023	12.2394	0.000467916	0.00174664
YCL042W	0.926909	3.03695	12.2095	0.000475478	0.00177139
YLR319C	0.597015	5.15358	12.204	0.000476875	0.00177543
YDR034C	0.622917	5.59292	12.1904	0.000480365	0.00178609
YKL197C	0.605076	5.50813	12.1626	0.000487562	0.00181049
YML120C	0.6961	6.85048	12.1506	0.000490722	0.00181867
YLR409C	0.719031	7.05076	12.1477	0.000491489	0.00182033
YOR149C	0.620403	4.80534	12.1461	0.000491893	0.00182064
YJL127C	0.580568	5.34099	12.1092	0.000501727	0.00185223
YPR053C	0.860849	3.82936	12.0912	0.0005066	0.00186711
YNL298W	0.613145	6.62719	12.0659	0.000513518	0.00188964
YJL103C	0.919728	2.95256	12.0571	0.000515951	0.00189615
snR32	0.787673	11.3715	12.0534	0.00051697	0.00189866
YPR049C	0.641447	4.95608	12.0175	0.000527027	0.00193311
YDR387C	0.589664	5.51998	11.9995	0.000532161	0.00194952
YMR102C	0.6137	6.5439	11.9906	0.00053471	0.00195586
YKR103W	1.12094	2.14788	11.9863	0.000535935	0.00195823
YOL103W	0.668383	6.20245	11.9688	0.000540995	0.00197418
YGL125W	0.724671	7.4061	11.9568	0.000544474	0.00198561
YMR198W	0.666616	4.26211	11.9341	0.000551144	0.00200736
YKL164C	0.781012	10.8164	11.9304	0.000552245	0.00201009
YOR127W	0.595032	5.93891	11.9265	0.000553404	0.00201302
YNL091W	0.617473	6.88701	11.9209	0.00055508	0.00201673
YMR257C	0.619732	4.41217	11.9207	0.00055513	0.00201673
YBL011W	0.690746	7.42122	11.897	0.000562257	0.00204132
YGL209W	0.830084	6.8525	11.884	0.000566178	0.00205294
YML113W	0.626526	6.19229	11.8704	0.000570338	0.00206539
YFL050C	0.804692	3.21218	11.8584	0.000574015	0.00207629
YHL024W	0.799147	3.45089	11.857	0.00057444	0.00207629
YJR046W	0.688309	7.3993	11.8502	0.000576543	0.00208257
YIL005W	0.651223	5.66679	11.8131	0.000588158	0.00212049
YIL031W	0.587275	5.40076	11.795	0.000593904	0.00213986
YML002W	0.753052	3.39357	11.7747	0.000600397	0.00216188
YGL064C	0.65177	4.00469	11.758	0.000605837	0.00218009
YJR061W	0.818289	3.14715	11.7208	0.000618052	0.00222124
YAL020C	0.641653	5.41726	11.7081	0.000622289	0.00223507
YCL004W	0.659733	4.10919	11.7037	0.000623747	0.00223797
YLR131C	0.645149	5.642	11.7014	0.000624546	0.00223894
YNL250W	0.707813	3.93146	11.6749	0.000633502	0.00226962
YKL034W	0.59092	5.43213	11.6727	0.00063423	0.0022708
YCR073C	0.642967	4.55143	11.6475	0.000642889	0.00229891
YOR378W	0.968957	2.62971	11.642	0.000644788	0.00230426
YGL184C	0.651903	4.88162	11.6374	0.000646379	0.0023085
YNL102W	0.687663	6.2285	11.6263	0.000650247	0.00232086
YCR054C	0.577212	4.99644	11.6179	0.000653193	0.00232991
YLR277C	0.617029	5.56433	11.5935	0.000661837	0.00235927
YIL121W	0.672322	7.40499	11.5865	0.000664337	0.0023667
YOL078W	0.618292	4.68021	11.5826	0.000665711	0.00236965
YHR073W	0.649303	7.09703	11.5807	0.000666382	0.00236965
YDR103W	0.605514	6.14754	11.5758	0.000668169	0.00237442
YNL139C	0.598151	6.11297	11.5697	0.000670336	0.00238063
YDR506C	0.750831	3.64221	11.5684	0.000670807	0.00238082
YBR170C	0.61123	6.05712	11.553	0.000676388	0.00239914
YKR041W	0.890786	2.73695	11.5479	0.00067826	0.00240428
YBL082C	0.58964	5.64802	11.5323	0.000683978	0.00242154
YMR280C	0.988581	3.4384	11.5264	0.000686138	0.00242768
YPL074W	0.582449	5.25362	11.5172	0.000689549	0.0024374
YBL061C	0.58685	6.0322	11.5167	0.00068974	0.0024374
YKL121W	0.563111	5.29006	11.5128	0.0006912	0.00244104
YML034W	0.607604	5.66255	11.5085	0.000692786	0.00244513
YPL150W	0.578699	5.11083	11.4764	0.000704851	0.00248135
YGR286C	0.647669	5.77566	11.4754	0.000705226	0.00248135
YLR332W	0.645492	6.36302	11.4673	0.000708305	0.00249065
YLR014C	0.614598	4.3342	11.4584	0.000711705	0.00249952
YHR094C	1.18484	7.74483	11.4182	0.000727279	0.00254794
YNL233W	0.585996	5.65659	11.4105	0.000730312	0.00255699
YJR091C	0.695471	7.90418	11.4021	0.000733614	0.00256697
YGR260W	0.92904	7.75215	11.3953	0.000736301	0.00257479
YKR044W	0.604686	5.47226	11.3818	0.000741671	0.00259198
YIL067C	0.713065	5.55115	11.3622	0.000749546	0.0026179
YGR146C	0.850686	5.92883	11.3558	0.000752131	0.00262371
YDR046C	0.811541	8.26842	11.3185	0.000767404	0.0026672
YPL277C	1.19078	1.8508	11.2686	0.000788285	0.00272482
snR82	0.938842	11.7341	11.26	0.000791947	0.00273582
YNL297C	0.612272	6.87486	11.2431	0.000799178	0.00275745
YIR039C	0.88856	2.79185	11.2157	0.000811064	0.00279339
YHR084W	0.570659	5.85178	11.1866	0.0008239	0.00283589
YLL054C	0.593226	4.7987	11.1815	0.000826187	0.00284204
YJR027W	0.88517	2.53601	11.1731	0.000829912	0.00285314
YBL034C	0.566448	5.28368	11.1609	0.000835416	0.0028686
YML006C	0.565269	5.56545	11.104	0.000861423	0.00294585
YPL164C	0.640595	4.3167	11.1038	0.000861532	0.00294585
YLR142W	1.07	3.18973	11.0951	0.000865553	0.00295605
YLR116W	0.611694	6.0975	11.0844	0.000870563	0.00297138
YGL073W	0.5787	6.07334	11.0821	0.000871632	0.00297147
YDR359C	0.58157	6.08505	11.0572	0.000883435	0.00300811
YIL140W	0.593306	5.58382	11.0327	0.000895194	0.00304089
YMR100W	0.564041	5.71248	11.0307	0.000896153	0.00304233
YJL036W	0.582325	5.41699	11.0065	0.000907914	0.00307859
YIL085C	0.595269	6.01964	10.9877	0.000917207	0.00310825
YNL161W	0.577429	6.68248	10.9837	0.000919156	0.00311301
YML018C	0.697048	5.96603	10.9749	0.000923547	0.00312602
YNL163C	0.645727	6.20605	10.956	0.000933025	0.00315435
YKL043W	0.740688	7.71434	10.9447	0.000938713	0.00316983
YGR089W	0.558207	5.03056	10.9093	0.000956852	0.00322153
YIR031C	0.628534	4.54287	10.9029	0.000960156	0.00323075
YFL016C	0.641828	7.26652	10.8621	0.000981528	0.00329488
YHR168W	0.647864	4.22924	10.8486	0.000988687	0.00331306
YGL077C	0.851586	8.01651	10.8452	0.000990541	0.00331732
YGL092W	0.694992	8.16162	10.8315	0.000997903	0.00333806
YDR464W	0.55172	5.51259	10.8303	0.000998551	0.00333827
YLR006C	0.590016	6.49953	10.8022	0.00101381	0.00337936
YNL160W	0.980832	7.23778	10.8	0.00101497	0.00338127
YPL248C	0.718163	3.49025	10.7623	0.0010359	0.00344292
YDR448W	0.543659	5.15358	10.7575	0.00103855	0.00344815
YOR116C	0.64701	7.36464	10.7327	0.0010526	0.00349028
YNL065W	0.588454	6.8322	10.7228	0.00105822	0.00350691
YNL273W	0.558242	4.92773	10.7194	0.00106019	0.00351134
YGL203C	0.582164	6.01131	10.7183	0.00106079	0.00351134
YGR112W	0.655259	4.33742	10.6823	0.00108165	0.00357828
YJL163C	0.759267	3.44667	10.6546	0.001098	0.00362378
YIL009W	0.55368	5.7126	10.653	0.00109895	0.00362378
snR49	0.807799	9.44139	10.6255	0.00111538	0.00367065
YOR008C	0.572568	6.64765	10.6245	0.00111601	0.00367065
YPL085W	0.685622	8.06699	10.6222	0.00111741	0.00367102
YJL016W	0.551199	5.65664	10.6188	0.00111946	0.00367352
YLL007C	0.592344	4.51868	10.6132	0.00112282	0.00368243
YKR012C	2.0247	0.019277	10.6076	0.00112625	0.00369157
YBL052C	0.591211	4.60872	10.5995	0.00113121	0.00370356
YNR033W	0.632517	7.15433	10.5939	0.0011346	0.0037104
YOL107W	0.617094	4.67921	10.587	0.00113888	0.00372012
YGR243W	0.890309	5.30975	10.5573	0.00115732	0.0037656
YKR067W	0.621504	5.76322	10.5571	0.00115743	0.0037656
YKL203C	0.581547	6.83785	10.5503	0.00116166	0.00377723
YOR162C	0.578187	4.51639	10.5385	0.00116911	0.00379712
YJR115W	0.819393	4.25364	10.4996	0.00119403	0.00387033
YGL190C	0.561387	5.88228	10.499	0.00119437	0.00387033
YLR286C	0.806398	9.35227	10.4903	0.00120005	0.00388432
YMR163C	0.647804	3.76172	10.4874	0.00120194	0.00388822
YBR001C	0.561984	5.6566	10.4806	0.00120637	0.00389813
YOR151C	0.700505	8.21813	10.4695	0.00121359	0.00391701
YPL162C	0.59608	4.2155	10.467	0.00121524	0.00392012
YLR057W	0.57653	4.4567	10.4504	0.00122625	0.00394893
YGL006W	0.672598	6.40122	10.4412	0.00123238	0.00396643
YNL194C	1.64722	2.68422	10.4133	0.00125112	0.00402222
YNR031C	0.606615	6.05318	10.4001	0.00126008	0.00404229
YJL187C	0.565105	5.35404	10.3999	0.0012602	0.00404229
YCR021C	1.2588	8.1501	10.3694	0.00128125	0.00410056
YAL026C	0.580143	6.6842	10.3663	0.00128337	0.00410504
YDR119W	0.747303	7.11515	10.3537	0.00129214	0.00412615
YPL119C	0.770008	3.03185	10.3399	0.00130182	0.00415474
YBR021W	0.77258	3.80654	10.32	0.00131599	0.00419761
YDR283C	0.56789	5.74466	10.3101	0.00132304	0.00421776
YKL174C	0.560791	5.88569	10.2993	0.00133084	0.00423786
YAL024C	0.577802	5.15085	10.2963	0.00133296	0.00424226
YNL276C	1.01487	1.95293	10.2612	0.00135858	0.00432137
YAR009C	0.88868	2.55915	10.2378	0.00137593	0.00437056
YOR066W	0.642086	6.4059	10.2359	0.00137732	0.00437056
YER064C	0.647711	7.58505	10.228	0.00138325	0.00438515
YLR019W	0.601453	6.99006	10.2124	0.00139497	0.00441497
YFL054C	0.666019	4.10962	10.2075	0.00139867	0.00442422
YGR097W	0.557113	6.73017	10.2061	0.00139974	0.00442515
YDR143C	0.656124	7.64818	10.1802	0.00141958	0.00448538
YOR301W	0.61232	7.04375	10.1664	0.00143023	0.00451651
YBR131W	0.569109	4.88231	10.1328	0.00145656	0.00458443
YNL251C	0.661316	7.49506	10.1159	0.00146997	0.00461898
YNL261W	0.531676	5.01094	10.0994	0.00148317	0.00465275
YBL023C	0.566678	6.86025	10.0874	0.00149288	0.00468066
YML016C	0.531046	5.74793	10.0739	0.00150384	0.0047124
YAL032C	0.527231	5.39412	10.0536	0.00152054	0.00475429
YLR220W	0.536319	5.45188	10.0431	0.00152917	0.00477603
YDR481C	0.648642	6.16058	10.0359	0.00153517	0.00478952
YPR198W	0.571109	4.90821	10.0274	0.00154226	0.00480674
YBR287W	0.737367	7.15269	10.0256	0.0015438	0.00480674
YPL242C	0.55612	6.32426	10.019	0.00154934	0.00481792
YPR034W	0.561764	6.87252	10.0087	0.00155803	0.0048423
YJL157C	0.593409	6.63718	9.99348	0.00157095	0.00487714
YIL141W	1.56161	0.692596	9.98645	0.00157696	0.00489242
YNL027W	0.663492	5.94836	9.98496	0.00157824	0.00489242
YFL041W	0.662861	5.89774	9.97197	0.00158941	0.00492373
YOR138C	0.640978	7.35338	9.94752	0.00161066	0.00498413
YKR099W	0.534252	5.49279	9.91676	0.0016378	0.00505988
YGR237C	0.548169	6.2047	9.91284	0.0016413	0.00506792
YLL053C	0.641079	3.72807	9.88844	0.00166321	0.00512447
YGR052W	1.68283	6.69588	9.88338	0.00166778	0.0051358
YDR492W	0.538742	6.04035	9.87418	0.00167614	0.00515874
YDR169C-A	2.02145	0.224617	9.85949	0.00168958	0.0051917
YOR002W	0.59778	7.08263	9.83455	0.00171264	0.00525689
YMR166C	0.525753	5.51028	9.83091	0.00171603	0.00526447
YPR066W	0.652138	3.94107	9.80787	0.00173767	0.00532512
YGL022W	0.803035	8.96798	9.79771	0.00174729	0.00534886
YML038C	0.584339	5.7157	9.7966	0.00174835	0.00534921
YEL077C	1.10027	3.14884	9.79557	0.00174933	0.00534934
YJR041C	0.547509	6.25551	9.76071	0.00178281	0.00544296
YGR056W	0.544349	6.04585	9.75669	0.00178671	0.00544904
YBR020W	1.07435	2.08914	9.73756	0.0018054	0.00549721
YBR240C	0.763849	3.0727	9.72091	0.00182183	0.00554132
YGL133W	0.550048	4.77421	9.71784	0.00182488	0.00554764
YOR316C-A	1.42939	0.915606	9.71546	0.00182724	0.00555186
YOR341W	0.756349	9.57606	9.7137	0.001829	0.00555422
YBL017C	0.619909	7.2653	9.71101	0.00183167	0.00555517
YOR349W	0.57171	4.25961	9.71001	0.00183267	0.00555517
YDR261C	0.550263	6.05749	9.70947	0.00183321	0.00555517
YKR052C	0.544305	6.11196	9.69228	0.00185044	0.00560167
YDR310C	0.540529	6.03483	9.69102	0.00185171	0.00560167
YIL135C	0.568084	6.09081	9.66585	0.00187725	0.00566456
YCR092C	0.587574	4.5859	9.66289	0.00188027	0.00566766
YIL143C	0.555535	6.43816	9.65291	0.00189052	0.00569553
YDL243C	0.670634	3.36938	9.6004	0.00194535	0.00584836
YDL054C	0.714849	5.72636	9.59933	0.00194648	0.00584868
YJL165C	0.669066	6.80691	9.5954	0.00195065	0.00585812
YGR092W	0.543495	6.03026	9.55861	0.00199014	0.00596414
YMR075W	0.528563	5.04098	9.55466	0.00199442	0.00597383
YGR191W	0.766216	6.93918	9.51376	0.00203937	0.00609885
YJR094C	0.713942	3.16251	9.51139	0.002042	0.00610195
YKL079W	0.530931	5.44627	9.5109	0.00204255	0.00610195
YJL133W	0.570378	6.22052	9.50693	0.00204698	0.00611198
YOR348C	1.12542	1.58221	9.49636	0.0020588	0.00613781
YMR306W	0.73979	3.59715	9.49631	0.00205886	0.00613781
YPR054W	1.54863	0.713297	9.48106	0.00207604	0.00618258
YOL045W	0.518711	5.61929	9.46558	0.00209364	0.00622846
YHR021W-A	1.43935	0.927404	9.46209	0.00209762	0.00623537
YJL059W	0.775113	4.08489	9.45897	0.00210119	0.00624116
YJR119C	0.651774	3.61104	9.45455	0.00210626	0.00625297
YHR066W	0.551274	6.18081	9.44877	0.00211291	0.00626944
YER184C	0.651349	5.1248	9.44695	0.00211501	0.0062724
YPL247C	0.638732	7.35437	9.44494	0.00211732	0.00627273
YLR228C	0.600227	6.33577	9.43841	0.00212488	0.00628767
YDL240W	0.573239	5.10058	9.41924	0.00214721	0.00634149
YJR129C	0.56371	4.78385	9.40481	0.00216417	0.00638497
YOR324C	0.564906	5.58351	9.39874	0.00217135	0.00639954
YKL052C	0.53846	6.34502	9.39073	0.00218086	0.00642423
YGL094C	0.538749	6.1671	9.38919	0.00218269	0.00642631
YCL044C	0.622372	6.59196	9.37091	0.00220455	0.0064773
YNL144C	0.541848	4.56619	9.36483	0.00221189	0.00649215
YPL224C	0.514134	5.59802	9.35603	0.00222253	0.00651667
YKL209C	0.680352	7.66736	9.34765	0.00223271	0.00654317
YKL148C	0.640727	6.51614	9.34596	0.00223478	0.00654586
YLL048C	0.774868	7.74988	9.34221	0.00223935	0.00655588
YDR291W	0.521922	5.4796	9.32852	0.00225614	0.00659826
YML076C	0.525892	5.48045	9.30847	0.00228096	0.0066606
YGL167C	0.633305	7.79389	9.27681	0.00232073	0.00674907
YPL056C	0.679852	4.15721	9.26459	0.00233627	0.00679079
YJL106W	0.678603	3.46577	9.26075	0.00234117	0.00680158
YMR167W	0.619003	4.45933	9.22761	0.00238393	0.00691307
YIL126W	0.580081	6.9798	9.21978	0.00239414	0.00693425
YJL107C	1.39607	4.18964	9.21612	0.00239893	0.0069446
YNL240C	0.541507	6.64042	9.21377	0.00240202	0.00695
YMR070W	0.618879	5.78881	9.18529	0.00243968	0.00704825
YBR165W	0.503717	5.20801	9.17799	0.00244942	0.00706564
YDR421W	0.554638	4.72697	9.1724	0.00245692	0.00708011
YPL092W	1.10493	4.51862	9.16946	0.00246087	0.0070879
YGL142C	0.593927	5.5924	9.16298	0.0024696	0.00710945
YOR028C	1.31549	4.07315	9.1582	0.00247606	0.00711729
YBR202W	0.629613	7.45003	9.15819	0.00247607	0.00711729
YLR247C	0.505052	5.78345	9.10276	0.00255225	0.00731413
YHL028W	0.634976	6.72918	9.09833	0.00255843	0.00732635
YJL155C	0.515582	5.32875	9.09744	0.00255967	0.00732635
YNL020C	0.521014	5.962	9.08329	0.00257955	0.00737385
YDR419W	0.533947	4.68375	9.07665	0.00258894	0.00739327
YLL026W	0.736361	10.3278	9.0641	0.00260677	0.00743301
YLR353W	0.526091	4.87084	9.05498	0.00261981	0.00746646
YBL085W	0.528169	6.2656	9.05276	0.00262299	0.00747179
YMR296C	0.719247	8.52956	9.03491	0.00264872	0.00754131
YNR048W	0.537489	5.10387	9.02061	0.00266952	0.00759251
YDR144C	0.713195	6.47501	9.01843	0.00267272	0.00759446
YDR307W	0.634315	5.68023	9.00458	0.00269303	0.00764838
YMR213W	0.574065	4.42601	8.99995	0.00269987	0.00766016
YPL272C	0.881027	2.27899	8.97527	0.00273658	0.00776044
YJR116W	0.647	5.37005	8.96487	0.0027522	0.00780086
YEL009C	0.704393	9.86784	8.95013	0.00277451	0.00785237
YFR054C	1.78396	0.219846	8.94766	0.00277826	0.0078591
YGL141W	0.515602	5.75741	8.92997	0.00280529	0.00793161
YDR507C	0.573401	6.6468	8.91989	0.00282081	0.00797155
YJR020W	1.38809	1.19072	8.90246	0.00284787	0.00804006
YBR112C	0.588468	7.45463	8.89322	0.00286232	0.00807283
YPR185W	0.532844	4.7045	8.88685	0.00287232	0.00809705
YIL099W	1.38991	1.06747	8.88277	0.00287874	0.00811113
YHR206W	0.538046	6.78898	8.87738	0.00288726	0.00813111
YMR013C	0.554304	4.11921	8.8591	0.00291631	0.00820077
YPL258C	0.789971	3.91598	8.84319	0.00294185	0.00825629
YNL087W	0.597056	7.17312	8.81163	0.00299317	0.00838795
YLR446W	0.708348	3.46514	8.79726	0.00301683	0.00844594
YML082W	0.531944	6.40635	8.79113	0.00302698	0.0084702
YNL039W	0.510584	5.06439	8.76849	0.00306479	0.00856759
YOR134W	1.05825	2.54557	8.7531	0.00309076	0.00863172
YGL062W	0.655474	8.68967	8.7206	0.00314635	0.00876977
YDL129W	0.527712	4.82169	8.70769	0.0031687	0.00881914
YDR232W	0.668328	8.86408	8.68249	0.00321281	0.00893319
YMR019W	0.510896	5.10957	8.68106	0.00321534	0.00893586
YPL020C	0.507064	4.8996	8.67152	0.00323221	0.00897837
YOL004W	0.652042	8.38739	8.65767	0.00325688	0.00903807
YOR008W-B	1.43031	0.681856	8.63736	0.00329338	0.00913047
YMR140W	0.496366	5.64627	8.63464	0.00329831	0.00913971
YEL065W	0.751407	6.99968	8.59917	0.00336317	0.00930133
YHR099W	0.625637	8.2528	8.58757	0.00338465	0.00935166
YDL042C	0.526606	5.10952	8.53882	0.00347652	0.00958691
YDL080C	0.490676	5.90726	8.53059	0.00349227	0.0096257
YIL048W	0.575076	5.55991	8.51116	0.00352976	0.00971962
YMR266W	0.58686	7.70758	8.48282	0.00358516	0.00985789
YJL058C	0.539348	4.54681	8.47608	0.00359846	0.00988492
YIL049W	0.582559	4.99292	8.47511	0.00360038	0.00988544
YOR373W	0.581291	6.50435	8.43454	0.00368159	0.0100648
YMR128W	0.623545	6.59492	8.43353	0.00368365	0.0100656
YCR100C	0.970922	1.90583	8.42093	0.00370927	0.0101307
YPL103C	0.509326	4.67059	8.41454	0.00372232	0.0101615
YJR033C	0.513088	6.42532	8.40283	0.00374638	0.0102223
YGL201C	0.515498	6.4136	8.39032	0.00377224	0.0102781
YBR125C	0.508324	6.05718	8.34786	0.00386141	0.010501
YOR336W	0.534395	5.53197	8.34255	0.00387273	0.0105267
YPL184C	0.589981	7.50986	8.33212	0.00389503	0.0105773
tI(AAU)G	1.19416	1.15557	8.32748	0.00390498	0.0105992
YJR015W	0.750362	7.78081	8.32634	0.00390743	0.0106008
YOR386W	0.531445	4.24429	8.3215	0.00391785	0.010624
YIL159W	0.566637	4.22164	8.29942	0.00396577	0.0107489
YOR087W	0.536818	6.12226	8.29584	0.00397361	0.010765
YIR014W	0.799332	2.50325	8.27828	0.00401221	0.0108522
YDR180W	0.495206	5.1975	8.27773	0.00401342	0.0108522
YNR019W	0.583434	7.52455	8.27441	0.00402077	0.010867
YAL028W	0.594189	4.59684	8.2646	0.00404256	0.0109155
YFR048W	0.488405	5.3149	8.26217	0.00404796	0.010919
YCL008C	0.552059	6.60815	8.25507	0.00406383	0.0109428
YKL064W	0.500315	6.61943	8.25405	0.00406611	0.0109428
YML020W	0.523286	4.31859	8.25405	0.00406612	0.0109428
YOR043W	0.506039	6.40638	8.20412	0.00417955	0.0112216
YLR032W	0.489559	5.09788	8.16817	0.00426319	0.01143
YKL129C	0.569063	6.64083	8.15362	0.00429752	0.0115004
YDR127W	0.64819	9.55045	8.14982	0.00430654	0.0115083
YGL025C	0.548292	6.10069	8.13482	0.00434232	0.0115877
YNL221C	0.504887	6.334	8.13267	0.00434746	0.0115945
YEL032W	0.739627	8.87675	8.13206	0.00434894	0.0115945
YBR084W	0.596394	7.51946	8.12147	0.0043744	0.0116569
YKL010C	0.521669	6.61081	8.1118	0.0043978	0.0117083
YDR237W	0.515862	6.59901	8.10825	0.00440643	0.0117258
YPL243W	0.634627	7.41956	8.08228	0.00447	0.0118894
YKL032C	0.592231	7.37289	8.04186	0.00457085	0.0121294
YGL035C	0.500419	6.44566	8.03522	0.00458765	0.0121626
YPR015C	0.656719	3.29655	8.02443	0.00461504	0.0122182
YGR031W	0.49295	6.12129	8.01744	0.00463289	0.0122574
YPR048W	0.510289	5.73846	7.98957	0.00470475	0.0124211
YMR265C	0.540784	6.73264	7.98274	0.00472255	0.0124623
YMR117C	0.66064	3.28371	7.96406	0.00477152	0.0125799
YJL113W	1.43173	0.565035	7.95136	0.00480512	0.0126568
YDL204W	0.60635	3.70308	7.94712	0.0048164	0.0126783
YPL250C	0.784184	7.84985	7.94608	0.00481918	0.0126783
YOR256C	0.59054	5.49759	7.94138	0.00483169	0.0126974
YML058W	0.574252	7.91708	7.93301	0.00485409	0.012746
YPL125W	0.502238	6.42018	7.93244	0.00485563	0.012746
YBR133C	0.594688	7.1367	7.93113	0.00485913	0.012746
YDR332W	0.55613	3.81256	7.92428	0.00487758	0.0127767
YDL113C	0.520366	5.51314	7.91303	0.004908	0.0128446
YLR450W	0.537232	6.8221	7.90537	0.00492883	0.0128932
YHR161C	0.500739	6.82795	7.8974	0.00495058	0.0129382
YOR085W	0.55541	7.25351	7.84736	0.0050895	0.0132588
YKL105C	0.505549	4.66278	7.83383	0.00512773	0.0133461
YOR017W	0.510762	4.75385	7.82133	0.00516331	0.0134265
YBR015C	0.604727	7.45489	7.82015	0.00516669	0.0134291
YOR372C	0.517517	6.88095	7.81659	0.00517689	0.0134445
YHR186C	0.493672	6.57567	7.81644	0.00517732	0.0134445
YER056C	0.629485	8.7449	7.80851	0.00520009	0.0134975
YAL023C	0.702127	9.44175	7.80704	0.00520429	0.0135023
YMR172W	0.467554	5.15783	7.78689	0.00526266	0.0136333
YGL211W	0.467676	5.37719	7.77842	0.00528742	0.0136681
YDR206W	0.514029	6.4596	7.77625	0.00529376	0.0136744
YIL039W	0.539698	6.08267	7.77595	0.00529465	0.0136744
YDR416W	0.513445	4.67596	7.76871	0.00531591	0.0137169
YML072C	0.637568	8.36884	7.75894	0.00534473	0.0137788
YIR006C	0.682087	9.12896	7.7539	0.00535968	0.0138111
YIL017C	0.488949	5.21596	7.73564	0.00541415	0.0139452
YMR089C	0.498753	5.30483	7.73068	0.00542903	0.0139709
YDL093W	0.492877	5.13326	7.72874	0.00543487	0.0139796
YGR098C	0.473821	5.99447	7.72238	0.00545404	0.0140226
YML032C	0.489206	6.37255	7.71066	0.00548957	0.0141012
YNR067C	0.63112	8.03507	7.7075	0.00549918	0.0141195
YOR172W	0.523272	4.99088	7.70597	0.00550385	0.0141252
YNL268W	0.604716	7.67563	7.70511	0.00550648	0.0141255
YLR315W	0.59058	3.55963	7.69689	0.00553161	0.01418
YNL187W	0.506572	4.72365	7.68468	0.00556916	0.0142671
YMR129W	0.521092	6.36018	7.66208	0.00563934	0.0144404
YHR096C	1.2703	0.857223	7.64385	0.00569662	0.0145805
YMR300C	0.543759	7.72903	7.63094	0.00573753	0.0146786
YMR301C	0.469388	5.97275	7.60911	0.00580741	0.0148507
YHR091C	0.539753	5.70165	7.60687	0.00581465	0.0148626
YPL179W	0.5006	6.77222	7.60418	0.00582331	0.014878
YOR272W	0.542816	6.83918	7.59953	0.00583837	0.0149098
YJL077W-B	1.10029	1.61717	7.58975	0.00587011	0.0149641
YOL092W	0.619195	6.04679	7.57852	0.00590678	0.0150508
YMR287C	0.512259	4.62279	7.57442	0.00592024	0.0150649
YNL201C	0.479931	5.5724	7.56785	0.00594187	0.0151064
YDR259C	1.00542	2.30418	7.53104	0.0060645	0.0153976
YGR229C	0.497712	6.85209	7.52934	0.00607021	0.0154052
YBL029W	0.524204	4.12757	7.49864	0.00617457	0.0156426
YKL168C	0.493091	5.77625	7.49027	0.00620333	0.0157081
YNR052C	0.549743	7.88198	7.48638	0.00621674	0.0157319
YHL007C	0.535031	7.21295	7.48595	0.00621824	0.0157319
YJL193W	0.489536	4.44385	7.43463	0.00639805	0.0161367
YLR393W	0.539766	4.09634	7.43065	0.0064122	0.0161652
YHR199C-A	0.72142	3.78556	7.41337	0.00647409	0.0163068
YDL187C	1.06983	1.33121	7.39695	0.00653346	0.0164346
YGR157W	0.5845	8.00058	7.3768	0.00660706	0.016605
YML013W	0.486807	6.05575	7.37015	0.00663155	0.0166592
YJR078W	0.808572	2.15087	7.36716	0.00664256	0.0166796
YKL171W	0.486654	5.59787	7.33886	0.00674795	0.0169351
YGL175C	0.634914	3.14824	7.3363	0.00675758	0.016946
YDR132C	0.513385	4.31887	7.33011	0.0067809	0.016997
YHR018C	0.548932	7.17478	7.32868	0.0067863	0.0169988
YGL113W	0.486336	4.67904	7.32834	0.00678757	0.0169988
YJR132W	0.529734	6.96017	7.3229	0.00680813	0.0170428
YML109W	0.463282	5.37632	7.31813	0.00682625	0.0170656
YJR143C	0.767808	8.23496	7.31569	0.00683553	0.0170813
YDR405W	0.484642	6.16406	7.31167	0.00685082	0.017112
YNL097W-A	0.718594	2.9375	7.30811	0.0068644	0.0171385
YOR112W	0.473202	6.63147	7.30669	0.00686984	0.0171445
YLR299W	0.497964	5.70886	7.30323	0.00688306	0.01717
YPR196W	0.589438	3.41122	7.26178	0.00704375	0.0175319
YLR084C	0.475664	6.30227	7.26106	0.00704657	0.0175319
YPL049C	0.537088	7.6263	7.25446	0.00707251	0.0175734
YKR036C	0.481322	4.60434	7.23179	0.00716236	0.0177734
YDL210W	1.14489	1.07167	7.22001	0.00720952	0.0178671
YOR370C	0.521236	7.12565	7.19551	0.00730861	0.018042
YBR114W	0.490263	5.30051	7.19294	0.00731908	0.0180444
snR3	0.595144	11.3463	7.18841	0.00733761	0.0180823
YDL033C	0.533399	5.71599	7.16336	0.00744076	0.0183198
YOR067C	0.579665	5.90203	7.16097	0.0074507	0.0183198
YLR399C	0.550099	7.75591	7.15707	0.00746691	0.0183454
YOL145C	0.464748	6.62275	7.14819	0.00750396	0.0184285
YDL122W	0.551287	6.33136	7.1391	0.00754209	0.0185142
YDR166C	0.494831	5.79051	7.08791	0.00776055	0.0190095
YCR030C	0.501783	6.98219	7.07499	0.00781672	0.019136
YDR142C	0.451295	5.27182	7.05254	0.0079153	0.0193636
YKL201C	0.54486	4.49665	7.02633	0.008032	0.0196154
YFL021W	0.631591	6.49899	7.02137	0.00805426	0.0196529
YGR073C	0.87254	1.83674	7.01665	0.00807552	0.0196964
YDR107C	0.460005	5.01166	7.01041	0.00810373	0.0197319
YDL088C	0.466506	6.34949	7.00742	0.00811725	0.0197559
YDR125C	0.562158	3.67061	7.00593	0.008124	0.0197639
YPL269W	0.54655	3.88037	6.99637	0.00816752	0.0198613
YPR099C	1.24677	0.756382	6.99028	0.00819534	0.0199174
YOL036W	0.473841	6.51706	6.98979	0.00819758	0.0199174
YOR361C	0.60274	8.95685	6.988	0.00820578	0.0199288
YLR189C	0.46472	4.90841	6.97907	0.00824686	0.0200201
YGL254W	0.456458	4.96392	6.92605	0.00849489	0.0205784
YLL040C	0.544983	7.95302	6.90359	0.00860229	0.0208208
YGL056C	0.458185	6.72247	6.90067	0.00861634	0.020846
YHL016C	0.816746	2.26223	6.89259	0.00865538	0.0209316
YGL229C	0.510346	4.30513	6.89007	0.00866759	0.0209522
YHR155W	0.469635	5.88569	6.88616	0.00868655	0.0209802
YCL038C	0.534582	4.2442	6.86678	0.00878128	0.0211731
YPR022C	0.467039	6.35753	6.86145	0.00880753	0.0212274
YOR113W	0.477431	5.92167	6.84994	0.0088644	0.0213465
YCR069W	0.519047	7.00124	6.84657	0.00888117	0.0213778
YGR250C	0.720013	7.43519	6.84383	0.0088948	0.0214016
YGL053W	0.47561	4.54216	6.83129	0.00895745	0.0215432
YOR108W	0.476374	6.75363	6.82964	0.00896572	0.0215449
YFR015C	0.444715	5.93331	6.82137	0.00900737	0.0216219
YJR040W	0.47908	5.55253	6.82102	0.00900911	0.0216219
YBR218C	0.59897	9.53534	6.82024	0.00901302	0.0216222
YNL243W	0.578454	8.63371	6.80883	0.00907081	0.021706
YMR277W	0.463908	6.54682	6.80488	0.00909089	0.0217449
YKL015W	0.45001	5.73936	6.801	0.00911067	0.0217831
YNR034W	0.464577	4.78776	6.79182	0.00915766	0.0218771
YIL105C	0.447658	5.82228	6.77485	0.00924513	0.0220675
YKL112W	0.502211	6.98193	6.76363	0.00930343	0.0221881
YLR206W	0.529214	7.90321	6.76281	0.00930772	0.022189
YMR094W	0.71557	2.70172	6.76037	0.00932045	0.0222101
YBR029C	0.495319	6.60296	6.75113	0.00936885	0.0223161
YOR062C	0.686012	5.23339	6.74446	0.00940391	0.0223903
YDR033W	0.77724	9.08313	6.7363	0.00944701	0.0224741
YCR057C	0.534819	7.89931	6.73106	0.00947482	0.0225309
YLR373C	0.446781	6.06801	6.72229	0.00952155	0.0226325
YER069W	0.482417	6.37366	6.70931	0.00959107	0.0227883
YCR011C	0.509051	6.51076	6.70119	0.00963488	0.0228638
YNL236W	0.454556	6.63958	6.67215	0.00979311	0.023191
YDR038C	0.609542	3.26997	6.66625	0.00982557	0.0232486
YPR005C	0.626473	3.78212	6.66278	0.00984474	0.0232769
YPL076W	0.501385	3.96403	6.65021	0.00991444	0.0234296
YNL021W	0.444289	6.01467	6.64535	0.00994148	0.0234838
YMR309C	0.57134	8.56251	6.63964	0.0099734	0.0235397
YFL056C	0.898372	1.94855	6.62857	0.0100356	0.023672
YMR086C-A	1.32997	1.09498	6.61917	0.0100887	0.0237822
YDR284C	0.462758	5.59516	6.61584	0.0101076	0.0238169
YLR099C	0.488764	6.90066	6.61484	0.0101133	0.0238205
YLR350W	0.611685	8.23608	6.61306	0.0101233	0.0238344
YNL127W	0.444401	5.96286	6.61018	0.0101397	0.0238533
YCR024C-A	0.529149	6.64503	6.59668	0.0102169	0.0239893
YNL118C	0.460381	6.50428	6.59638	0.0102186	0.0239893
YBL104C	0.457431	5.61226	6.58649	0.0102755	0.0241031
YMR250W	0.450725	6.2924	6.58275	0.0102972	0.0241439
YPL158C	0.484218	6.00378	6.57422	0.0103466	0.0242399
YHR103W	0.483108	6.97971	6.56918	0.010376	0.0242903
YOR119C	0.568158	4.76742	6.56623	0.0103932	0.0243091
YLR083C	0.604957	7.56113	6.54636	0.0105099	0.0245618
YNL073W	0.484437	6.86381	6.543	0.0105298	0.0245644
YGR077C	0.453197	5.87248	6.54285	0.0105306	0.0245644
YJL130C	0.583618	10.2824	6.54253	0.0105325	0.0245644
YJL019W	0.513238	4.71107	6.53964	0.0105497	0.0245943
YPR149W	0.646277	8.23281	6.52232	0.0106529	0.0247997
YEL063C	0.545687	8.12171	6.51539	0.0106945	0.0248679
YPR145W	0.573919	10.3412	6.50934	0.010731	0.0249252
YDL234C	0.471056	6.21375	6.5075	0.010742	0.0249408
YLR378C	0.653604	9.60104	6.49534	0.0108158	0.0250915
YDR456W	0.46265	6.07528	6.47535	0.0109381	0.0253341
YDR135C	0.59648	7.67516	6.45526	0.0110624	0.0256013
YBR196C-A	1.14646	0.837276	6.45422	0.0110689	0.0256058
YDR508C	0.565495	7.77365	6.43265	0.0112041	0.0258872
YBL004W	0.601027	8.02693	6.38774	0.0114911	0.0264644
YML100W-A	1.3103	0.478489	6.38579	0.0115038	0.0264828
YNL047C	0.481795	6.02971	6.38379	0.0115168	0.026502
YBR179C	0.42536	5.39308	6.37305	0.0115867	0.0266414
YLL063C	0.471922	4.09006	6.35915	0.0116778	0.0268401
YOR321W	0.43607	5.98579	6.35699	0.011692	0.0268619
YGL177W	0.59948	3.06675	6.34583	0.0117657	0.0269987
YOL025W	0.418115	5.25546	6.3425	0.0117879	0.0270277
YPR184W	0.675477	5.62215	6.33352	0.0118477	0.027143
YML041C	0.473322	4.39561	6.33265	0.0118535	0.0271454
YML115C	0.512686	6.65765	6.33154	0.0118609	0.0271456
YLR357W	0.477693	6.51426	6.33122	0.0118631	0.0271456
YOL072W	0.438274	5.13946	6.32438	0.0119089	0.0272394
YLR297W	0.420451	5.00469	6.32233	0.0119227	0.027258
YGR055W	0.562347	7.75271	6.31615	0.0119643	0.0273333
YDR379W	0.454504	5.09087	6.31397	0.0119791	0.0273451
YBR196C-B	0.93743	1.55151	6.30899	0.0120127	0.0273912
YGR227W	0.471463	5.90573	6.30885	0.0120137	0.0273912
YGR142W	0.805706	7.78235	6.29382	0.012116	0.0275913
YGR141W	0.47758	4.00352	6.27953	0.012214	0.0277924
YJL048C	0.43525	6.21116	6.27763	0.0122271	0.0278111
YIL015W	0.533344	7.56269	6.27588	0.0122393	0.0278166
YER144C	0.775304	7.2398	6.25559	0.0123802	0.0281256
YIL155C	0.496018	5.98123	6.25338	0.0123957	0.0281495
YAL021C	0.557054	8.80716	6.23917	0.0124955	0.0283311
YBR212W	0.459959	6.77548	6.23235	0.0125437	0.0284291
YAL019W	0.468722	6.82445	6.23154	0.0125495	0.0284308
YDR249C	0.502916	3.70877	6.21925	0.0126368	0.0286174
YER088C	0.710401	9.21344	6.20818	0.0127161	0.0287627
YEL046C	0.603679	10.6737	6.2021	0.0127599	0.0288503
YKL191W	0.541226	8.16107	6.19565	0.0128065	0.0289326
YER068W	0.631362	7.80316	6.18542	0.0128807	0.0290657
YCL037C	0.568364	8.66709	6.17878	0.0129291	0.0291602
YJR131W	0.553687	4.6452	6.17828	0.0129328	0.0291602
YJR048W	0.512788	5.33784	6.17709	0.0129415	0.0291683
YOL059W	0.584126	9.51781	6.17541	0.0129538	0.0291844
YGR241C	0.478912	7.05391	6.17072	0.0129882	0.0292387
YML052W	0.56035	7.93073	6.14018	0.0132144	0.0297129
YEL062W	0.514715	5.86079	6.11217	0.0134254	0.0301042
YOL104C	0.490422	4.57455	6.08074	0.0136664	0.0305723
YAR023C	0.786912	1.96928	6.0715	0.013738	0.0307085
YLR459W	0.498613	5.76487	6.05991	0.0138285	0.0308744
YDL230W	0.414391	5.46026	6.05522	0.0138652	0.0309208
YNR053C	0.551793	8.08978	6.04347	0.0139579	0.0311145
YMR182C	0.702487	2.53188	6.0358	0.0140186	0.0312364
YPL115C	0.429375	6.30032	6.03518	0.0140235	0.0312364
YBR012W-B	0.954126	1.65538	6.02488	0.0141056	0.031407
YDL132W	0.454651	6.89292	6.02091	0.0141374	0.0314532
YBR103W	0.459866	4.73084	6.0139	0.0141936	0.031529
YIL055C	0.520833	3.78302	6.01268	0.0142035	0.031529
YMR317W	1.39535	2.34434	6.00607	0.0142568	0.0316324
YLR190W	0.437995	6.28053	5.97883	0.0144786	0.0320747
YBR065C	0.438329	4.43575	5.93806	0.0148173	0.0327232
YLL061W	0.541119	6.20135	5.92995	0.0148857	0.0328488
YMR313C	0.54005	6.36364	5.92727	0.0149083	0.0328861
YLR318W	0.560497	3.28627	5.92276	0.0149465	0.0329447
YDR146C	0.464781	6.21081	5.91826	0.0149848	0.0330036
YMR153C-A	0.925482	1.54623	5.91401	0.015021	0.0330705
YPL217C	0.43519	6.05911	5.8882	0.0152427	0.0335327
YPR153W	0.569096	2.92256	5.88454	0.0152743	0.0335707
YMR247C	0.47907	6.43084	5.88104	0.0153048	0.0336175
YJL215C	1.17894	0.63237	5.87959	0.0153174	0.0336321
YCL027W	0.47554	3.96314	5.87357	0.0153698	0.0337344
YKL046C	0.451117	5.21407	5.86457	0.0154486	0.0338941
YJL206C	0.433046	4.72896	5.85696	0.0155156	0.034015
YKL017C	0.458593	4.65159	5.85084	0.0155696	0.0341203
YPR019W	0.473101	7.28221	5.84687	0.0156047	0.034171
YDR479C	0.407704	5.22039	5.82802	0.0157729	0.0344994
YKL155C	0.415021	5.00426	5.82044	0.015841	0.0346295
snR34	0.644198	9.24207	5.81937	0.0158506	0.0346295
YGL110C	0.428088	4.84531	5.81719	0.0158703	0.0346593
YBR260C	0.42481	6.604	5.81613	0.0158798	0.0346668
YJR126C	0.466641	6.2035	5.80004	0.0160258	0.034972
YNL158W	0.407698	4.91551	5.79367	0.016084	0.0350721
YPL113C	1.05283	1.06564	5.78358	0.0161765	0.0352335
YNL288W	0.479759	7.3391	5.76429	0.0163551	0.0355817
YBL060W	0.488841	3.79171	5.76008	0.0163943	0.0356534
YKR027W	0.427823	5.15295	5.74346	0.0165502	0.0359513
YOR025W	0.436783	5.56795	5.73802	0.0166015	0.036049
YHR061C	0.434144	5.57807	5.73525	0.0166277	0.0360921
YDL095W	0.562472	8.60374	5.72743	0.0167019	0.0362256
YDR303C	0.42741	6.44087	5.71932	0.0167792	0.0363518
YER088C-A	0.710524	5.65328	5.71587	0.0168122	0.0364095
YLR018C	0.512652	6.23601	5.71344	0.0168355	0.036446
YDL001W	0.424714	4.76417	5.70131	0.0169523	0.036671
YJL156C	0.405743	5.86369	5.68482	0.0171123	0.036989
YPL111W	0.491629	7.14982	5.68185	0.0171413	0.0370268
YBR037C	0.429758	5.68644	5.67603	0.0171983	0.0371326
YHL019W-A	1.19165	0.664459	5.65945	0.0173616	0.0374569
RNA170	0.613139	2.63287	5.64777	0.0174776	0.0376502
YNL036W	0.536777	5.96343	5.63044	0.0176512	0.0379955
YNL186W	0.41171	6.08692	5.62281	0.0177282	0.0381468
YPL177C	0.432673	6.62107	5.61137	0.0178443	0.0383531
YNR016C	0.519997	10.8253	5.60164	0.0179437	0.0385377
YNL076W	0.409429	5.43651	5.59457	0.0180162	0.0386789
YIL092W	0.506133	3.60134	5.58567	0.018108	0.0388613
YBR094W	0.438872	6.30154	5.5786	0.0181812	0.0390038
YPL207W	0.39909	5.27995	5.5678	0.0182937	0.0392009
YGR040W	0.397195	5.16261	5.56606	0.018312	0.0392252
YDR104C	0.482762	3.94073	5.56205	0.0183539	0.0393002
YBL097W	0.517077	3.2502	5.55393	0.0184393	0.0394603
YKL139W	0.422004	4.51751	5.55362	0.0184425	0.0394603
YDR352W	0.459094	5.20765	5.54697	0.0185127	0.0395591
YJR124C	0.526923	5.43943	5.54662	0.0185164	0.0395591
YMR021C	0.394089	5.80948	5.53973	0.0185894	0.0396899
YLR372W	0.55275	8.15951	5.53953	0.0185916	0.0396899
YBR195C	0.397315	5.45153	5.53855	0.018602	0.0396973
YHL023C	0.395631	4.9944	5.52409	0.0187563	0.0400116
YML123C	1.76541	1.72743	5.50213	0.0189933	0.0404566
YDL248W	0.720576	2.03629	5.48989	0.0191268	0.0407105
YKL109W	0.41513	6.21726	5.4879	0.0191485	0.0407263
YER070W	0.716836	10.3089	5.47572	0.0192824	0.0409806
YHL050C	1.41448	0.935907	5.47124	0.0193319	0.0410551
YFR031C	0.44586	4.06546	5.45952	0.019462	0.0412545
YPL114W	0.529441	3.51784	5.45504	0.0195119	0.0413149
YLR414C	0.505082	7.17415	5.45054	0.0195623	0.0414056
YDL141W	0.451318	7.16155	5.4492	0.0195773	0.0414066
YKL173W	0.423349	6.0155	5.44001	0.0196805	0.0415863
YIR018W	0.436646	4.0933	5.43644	0.0197209	0.0416484
YDL046W	0.504055	7.73969	5.42312	0.0198719	0.0419517
YDR264C	0.529549	7.59738	5.41578	0.0199555	0.0420972
YER132C	0.604398	7.27813	5.41429	0.0199725	0.0421174
YDR490C	0.418662	6.2224	5.40491	0.0200802	0.0422833
YLR241W	0.464584	7.04753	5.39228	0.020226	0.0425732
YCR026C	0.416222	5.39911	5.39154	0.0202346	0.0425756
YBL074C	0.556357	2.82677	5.38999	0.0202525	0.0425927
YMR031C	0.40274	6.23208	5.38943	0.0202591	0.0425927
YDR295C	0.416232	4.91582	5.38891	0.0202651	0.0425927
YKL055C	0.51207	3.5978	5.38639	0.0202944	0.0426384
YIL013C	0.541009	3.46955	5.3838	0.0203246	0.0426862
YLL036C	0.431518	6.49281	5.36905	0.0204972	0.0430037
YKL033W	0.431565	4.25521	5.36889	0.020499	0.0430037
YHR006W	0.395971	5.99922	5.36578	0.0205355	0.0430499
YGR221C	0.483766	4.92646	5.35293	0.0206875	0.0433047
YDR369C	0.472283	3.68321	5.34916	0.0207322	0.0433665
YDR504C	0.627571	2.74171	5.34822	0.0207435	0.0433741
YGR149W	0.463434	5.27032	5.3475	0.0207521	0.0433761
YEL025C	0.618973	6.3242	5.30934	0.0212114	0.0442551
YPL015C	0.496169	7.15697	5.28178	0.0215497	0.0449116
YPL039W	0.500085	3.97288	5.27903	0.0215838	0.0449663
YBR147W	1.13986	1.34114	5.27417	0.0216441	0.0450703
YDL022W	0.73524	9.08193	5.26919	0.0217061	0.0451644
YPR171W	0.385656	5.48599	5.26883	0.0217106	0.0451644
YJL154C	0.422056	6.69444	5.26315	0.0217815	0.045279
YBL080C	0.43129	4.45568	5.24614	0.0219955	0.0456904
YJL207C	0.421202	6.42327	5.2446	0.022015	0.0457142
YLR073C	0.427079	5.50522	5.23591	0.0221252	0.0459147
YKR017C	0.412815	4.71541	5.23404	0.0221491	0.0459424
YOR035C	0.407459	6.04953	5.22802	0.0222258	0.0460679
YDR182W	0.426044	6.20254	5.22426	0.0222739	0.046151
YPL061W	0.592142	10.7549	5.20955	0.0224631	0.0465261
YML116W	0.516149	4.11561	5.2064	0.0225038	0.0465935
YNL224C	0.410176	4.9284	5.20046	0.0225809	0.0467361
YLR223C	0.384923	5.34866	5.19742	0.0226204	0.0467518
YMR015C	0.540345	6.1866	5.19663	0.0226307	0.0467518
YJR138W	0.394878	5.34217	5.19514	0.0226501	0.0467518
YMR006C	0.426296	6.52662	5.19464	0.0226566	0.0467518
YGR161C	0.595479	7.20955	5.1942	0.0226623	0.0467518
YJR090C	0.396938	6.34005	5.19064	0.0227088	0.0468308
YLR124W	1.19808	0.365517	5.18971	0.0227211	0.0468391
YHR072W	0.47163	7.58587	5.1871	0.0227551	0.0468924
YNL325C	0.45255	4.22001	5.17062	0.022972	0.0472708
YGL107C	0.412781	5.67141	5.16113	0.0230979	0.0474957
snR11	0.569483	10.1774	5.15429	0.023189	0.0476314
YLR188W	0.446817	6.35115	5.14589	0.0233014	0.0478371
YGL098W	0.42331	4.15169	5.13317	0.0234729	0.0481625
YDR470C	0.391812	4.92602	5.12306	0.02361	0.0483568
YPL236C	0.396216	4.83711	5.12181	0.023627	0.0483569
YCR066W	0.422423	4.12164	5.11127	0.0237709	0.0486166
YPL032C	0.450258	7.78184	5.10403	0.0238703	0.0487848
YIL153W	0.458069	7.25648	5.10095	0.0239128	0.0488541
YIL066C	0.664898	2.48378	5.08872	0.0240819	0.0491644
YNL094W	0.412278	6.29154	5.08247	0.024169	0.0493244
YGL017W	0.382105	5.22252	5.08128	0.0241854	0.0493404
YIL146C	0.408903	4.3079	5.06637	0.0243944	0.0497196
YPL279C	0.519461	3.65805	5.06615	0.0243975	0.0497196
YLR045C	0.390059	6.04541	5.0591	0.024497	0.0499045
YDR497C	0.588043	9.82733	5.05251	0.0245903	0.0500768
YOL015W	0.582681	2.57583	5.04997	0.0246263	0.0501322
YAL013W	0.408806	5.97288	5.04568	0.0246874	0.0502386
YPL140C	0.375276	5.03316	5.03931	0.0247783	0.0503696
snR80	0.832145	9.31458	5.03486	0.0248421	0.0504632
YFL009W	0.397675	6.10802	5.03219	0.0248805	0.0505233
YKR086W	0.390388	5.49332	5.02728	0.0249511	0.0506403
YKL183W	0.404253	6.17519	5.02695	0.0249559	0.0506403
YCR084C	0.541011	9.50804	5.025	0.0249839	0.050679
YPR013C	0.394453	4.94938	5.01158	0.0251783	0.0510371
YKR095W	0.38867	6.08177	5.00541	0.0252683	0.0512013
YPR175W	0.392258	6.20916	4.9979	0.0253781	0.0513873
YAL051W	0.395515	5.72692	4.98639	0.0255474	0.051675
YNL164C	0.434268	4.05355	4.98209	0.025611	0.051775
YER155C	0.570124	8.51169	4.98182	0.025615	0.051775
YBR055C	0.395203	5.73069	4.96668	0.0258402	0.0521746
YLR389C	0.417347	6.97312	4.95401	0.0260302	0.052521
YGL008C	0.556884	12.2008	4.95309	0.0260441	0.0525306
YCL061C	0.366607	5.15652	4.94584	0.0261535	0.052716
YLR400W	1.4006	-0.0396917	4.94229	0.0262073	0.0527849
YHR123W	0.479083	6.80421	4.93912	0.0262553	0.0528444
YMR042W	0.455569	6.29533	4.93755	0.0262793	0.052874
YPR158C-D	0.909255	1.3068	4.93616	0.0263004	0.0528977
YML104C	0.451433	4.20028	4.92685	0.0264425	0.053146
YDR441C	0.378176	5.75585	4.92364	0.0264916	0.053226
YDL190C	0.43759	7.18979	4.92014	0.0265454	0.0533152
YDL085W	1.08052	0.841776	4.9169	0.0265952	0.0533964
YBR161W	0.558203	4.23779	4.89872	0.0268767	0.0539236
YLR266C	0.445427	4.69229	4.89751	0.0268955	0.0539424
YMR319C	0.437242	6.10336	4.8942	0.026947	0.0540267
YKL134C	0.401453	4.41839	4.89323	0.0269622	0.0540382
YDR414C	0.488918	4.18478	4.85266	0.0276035	0.0551949
YHR115C	0.459756	7.36925	4.84436	0.0277367	0.055415
YPR114W	0.462741	7.51363	4.84153	0.0277823	0.0554867
YOR207C	0.398511	6.62318	4.84052	0.0277985	0.0554997
YLR121C	0.549361	7.45543	4.83526	0.0278834	0.0556302
YGL038C	0.373113	5.68969	4.82961	0.027975	0.0557934
YGL208W	0.378989	5.76555	4.81605	0.0281959	0.0561946
YDR001C	0.434956	7.24151	4.81514	0.0282107	0.0562045
YDR191W	0.441484	3.86322	4.80229	0.028422	0.0566056
YLR144C	0.372773	5.92577	4.79728	0.0285047	0.0567505
YPR160W	0.409606	5.89347	4.7956	0.0285325	0.0567662
YPL070W	0.376089	5.21224	4.79169	0.0285973	0.0568753
YBR086C	0.481173	7.98564	4.79077	0.0286126	0.0568859
YER065C	0.69665	4.73045	4.78797	0.0286592	0.0569587
YGL146C	0.833486	1.37199	4.78452	0.0287167	0.0570133
YKR096W	0.379069	6.06728	4.76545	0.0290364	0.0576079
YCR038C	0.443227	3.73427	4.75949	0.0291372	0.0577677
YDL175C	0.449805	4.74334	4.75352	0.0292384	0.0579482
YNL313C	0.389976	6.86071	4.75118	0.0292783	0.058007
YBR243C	0.396947	5.4193	4.72679	0.0296963	0.0586925
YGL227W	0.398567	4.55446	4.72343	0.0297544	0.0587665
YGL176C	0.373436	4.97732	4.7219	0.0297808	0.0587982
YJL076W	0.463948	8.06672	4.72058	0.0298036	0.0588229
YGR216C	0.369845	5.03777	4.70757	0.0300301	0.059229
YCL054W	0.396042	5.77187	4.70425	0.0300881	0.0593057
YHR039C	0.525764	7.68118	4.70415	0.0300898	0.0593057
YPL060W	0.41126	4.00466	4.69859	0.0301875	0.0594364
YCR024C-B	0.401706	5.92826	4.69611	0.030231	0.0594811
YMR221C	0.512957	6.06777	4.67016	0.030691	0.0602614
YKR011C	0.394144	5.08695	4.6626	0.0308264	0.0604894
YLR202C	0.703306	1.80232	4.65498	0.0309635	0.0607337
YCR037C	0.458704	5.86214	4.64693	0.0311091	0.0609562
YMR145C	0.414967	7.07397	4.64309	0.0311789	0.0610239
YNL241C	0.479546	8.97818	4.64267	0.0311864	0.0610239
YKL185W	0.404085	6.79581	4.6392	0.0312495	0.0611263
YFL031W	0.509018	11.3196	4.63809	0.0312698	0.061145
YJL216C	0.830864	2.06228	4.62861	0.0314431	0.0613787
YLR384C	0.448928	8.04027	4.61238	0.0317419	0.0619406
YBR270C	0.519241	3.36638	4.60644	0.031852	0.0620919
YKL095W	0.431912	3.72785	4.59887	0.031993	0.062324
YDL203C	0.390136	6.53354	4.59444	0.0320758	0.0624426
YNL294C	0.370459	5.43436	4.58748	0.0322064	0.0626754
YOL095C	0.412801	3.96205	4.58687	0.0322177	0.0626761
YHR069C-A	1.03335	1.24253	4.5844	0.0322642	0.0627452
snR31	0.50261	8.93559	4.57188	0.0325008	0.0630976
YOR334W	0.412279	4.05366	4.5663	0.032607	0.0632607
YBR145W	0.37895	5.50986	4.56294	0.032671	0.0633366
YHR167W	0.507537	4.24327	4.56249	0.0326795	0.0633366
YGR079W	0.511904	5.98092	4.55785	0.0327682	0.063487
YHR178W	0.429164	4.72071	4.55027	0.0329136	0.0637471
YJL209W	0.390833	4.57385	4.54409	0.0330327	0.0639342
YBR092C	0.912842	7.29875	4.54193	0.0330743	0.063993
YJR152W	0.724015	1.76409	4.53802	0.0331499	0.0641175
YKL057C	0.373168	6.4682	4.53536	0.0332015	0.0641803
YMR229C	0.491812	8.26054	4.53179	0.0332708	0.0642859
YOR389W	0.50338	2.87883	4.50849	0.0337269	0.0651011
YJL197W	0.354226	5.8975	4.49176	0.0340586	0.0656589
YGL199C	0.571829	2.86863	4.49159	0.034062	0.0656589
YLL059C	0.802719	1.35648	4.48502	0.0341932	0.0658894
YMR274C	0.524045	4.02843	4.47084	0.034478	0.0663882
YBL095W	0.396914	4.47588	4.4704	0.0344869	0.0663882
YNL280C	0.480307	5.76633	4.46256	0.0346455	0.066671
YER109C	0.612919	6.41004	4.44956	0.0349103	0.0671352
YKL120W	0.409653	7.26394	4.44785	0.0349452	0.067157
YEL045C	0.611239	2.71168	4.44455	0.0350128	0.0672642
YJR161C	1.09795	0.347067	4.44188	0.0350676	0.0673431
YIL122W	0.39668	4.64582	4.43488	0.0352116	0.0675551
YGL158W	0.801233	1.96299	4.43294	0.0352517	0.0676093
YOR034C-A	0.749319	1.6678	4.42764	0.0353614	0.0677741
YMR103C	0.570475	2.87566	4.42185	0.0354816	0.0679588
YLL029W	0.412242	7.68507	4.42023	0.0355153	0.0680004
YNL219C	0.453171	6.3505	4.41688	0.0355851	0.0681112
YBR072C-A	1.12642	0.211999	4.41039	0.0357206	0.0683475
YLR313C	0.439527	3.54137	4.39773	0.0359868	0.0687877
YMR200W	0.379346	6.49575	4.39523	0.0360397	0.0688657
YNL063W	0.355368	4.97226	4.39136	0.0361215	0.0689988
YJL168C	0.399992	5.34725	4.38157	0.0363295	0.0693265
YOR350C	0.366143	4.62878	4.37534	0.0364625	0.0695337
YGR101W	0.393756	5.69832	4.36401	0.0367058	0.0699086
YBR102C	0.361621	5.61597	4.3639	0.0367081	0.0699086
YDR208W	0.399817	7.14789	4.36245	0.0367394	0.0699447
YLR091W	0.347355	5.1993	4.35591	0.0368808	0.0701437
YOR383C	0.402843	5.87456	4.35052	0.0369975	0.0703188
YDR062W	0.520639	7.55326	4.33607	0.037313	0.0708475
YPR010C	0.474087	9.34253	4.33547	0.037326	0.0708486
YER158C	0.519444	6.1532	4.33298	0.0373807	0.0709288
YLR417W	0.350391	5.8122	4.32313	0.0375978	0.0712932
YGR166W	0.361048	5.45454	4.30263	0.0380535	0.0720615
YHR028C	0.378887	6.12979	4.29291	0.0382716	0.0724504
YPR150W	0.587265	2.26331	4.29041	0.0383278	0.0725328
YKR079C	0.37224	4.75667	4.28964	0.0383453	0.0725416
YLR380W	0.446683	8.25561	4.28798	0.0383828	0.0725776
YNL126W	0.370618	5.34445	4.28767	0.0383897	0.0725776
YNR023W	0.380259	5.31988	4.28461	0.038459	0.0726845
YLR194C	0.44621	8.18485	4.27794	0.03861	0.0729275
YCR091W	0.42571	3.98868	4.2778	0.0386132	0.0729275
YNL123W	0.421095	7.30543	4.2674	0.0388504	0.0733027
YDL218W	0.661047	2.02618	4.25714	0.0390856	0.073576
YBL037W	0.377917	6.18578	4.24241	0.0394262	0.0741671
YHR195W	0.433082	5.24035	4.24187	0.0394387	0.0741671
YLR166C	0.378194	5.41842	4.23226	0.0396625	0.0745143
YHR164C	0.397755	4.65385	4.22281	0.0398841	0.0748319
YMR032W	0.35802	4.8738	4.21827	0.0399909	0.0750075
YOL110W	0.378914	5.87187	4.20052	0.0404116	0.0756474
YOL028C	0.418047	4.11566	4.18691	0.0407373	0.076132
YKL140W	0.397644	5.33574	4.18496	0.0407843	0.0761762
YPL259C	0.35909	6.07491	4.18449	0.0407954	0.0761762
YMR055C	0.406033	4.65203	4.18426	0.040801	0.0761762
YMR305C	0.545108	9.40274	4.18299	0.0408317	0.0762084
YNR059W	0.37718	4.27317	4.17899	0.0409281	0.0763635
YPR091C	0.375984	5.57597	4.17436	0.0410402	0.0765475
YDR080W	0.359245	4.90777	4.17224	0.0410914	0.0766179
YMR231W	0.340521	5.37817	4.16551	0.041255	0.0768726
YDR221W	0.355613	5.87452	4.16353	0.0413033	0.0769125
YAL062W	0.534134	2.80141	4.15429	0.0415292	0.0772825
YIL169C	0.96134	1.28485	4.15311	0.0415582	0.0772959
YMR168C	0.363045	4.5022	4.15235	0.0415767	0.0772959
YBR198C	0.369019	6.54424	4.15205	0.0415842	0.0772959
YOR204W	0.470486	10.2533	4.15123	0.0416042	0.0772959
YKL222C	0.380048	4.16636	4.14977	0.0416403	0.0773377
YML057W	0.435411	7.18116	4.14325	0.0418007	0.0775852
YHR142W	0.384043	5.39375	4.14118	0.041852	0.077655
YMR251W	0.803926	1.21019	4.13114	0.0421011	0.0780664
YLR001C	0.345242	4.94237	4.12743	0.0421935	0.0781868
YBL025W	0.407427	3.8049	4.11937	0.0423948	0.078509
YMR109W	0.444814	8.07294	4.11425	0.0425234	0.0787214
YDL025C	0.354872	6.1789	4.10718	0.0427015	0.0789743
YLR058C	0.456692	10.3261	4.09971	0.0428906	0.0792983
YML031W	0.370612	6.24579	4.08942	0.0431525	0.0797307
YPL016W	0.368044	6.21742	4.0772	0.0434657	0.0802574
YLR285C-A	0.634367	1.90841	4.07286	0.0435774	0.0804093
YOL136C	0.365819	6.20733	4.07259	0.0435844	0.0804093
YHR097C	0.368341	5.29283	4.07236	0.0435903	0.0804093
YDR415C	0.407531	4.77266	4.05761	0.0439728	0.0810886
YPL219W	0.368	4.97112	4.03979	0.0444392	0.0818693
YNR058W	0.530602	2.59883	4.0361	0.0445366	0.0820221
YNL289W	0.473065	7.21122	4.03321	0.0446131	0.0821365
YNL263C	0.439817	8.06808	4.03129	0.0446638	0.0821767
YMR259C	0.3614	5.69976	4.02973	0.0447052	0.0822264
YPL005W	0.372821	4.27083	4.01098	0.0452048	0.0829984
YFL044C	0.338028	5.88066	4.01053	0.045217	0.0829984
YOR014W	0.394914	7.29416	4.00334	0.0454103	0.0832814
snR190	0.531511	11.3193	3.99622	0.0456025	0.0835802
YKL135C	0.353988	6.53968	3.98527	0.0458998	0.0840339
YHR169W	0.364902	6.51621	3.97644	0.0461409	0.084377
YMR288W	0.342972	5.64534	3.97431	0.0461994	0.084457
YML128C	0.360792	4.93481	3.97369	0.0462165	0.0844611
YNR017W	0.397108	7.24989	3.96748	0.0463872	0.0847458
YBR115C	0.436928	8.60164	3.95945	0.046609	0.0850965
YPL188W	0.356128	6.34994	3.93834	0.0471973	0.0861431
YOL098C	0.38675	7.66508	3.93172	0.0473834	0.0864273
YDR451C	0.444249	6.70274	3.92893	0.0474623	0.0865435
YLR352W	0.347227	4.96497	3.92286	0.0476337	0.0868005
YMR261C	0.39697	7.69185	3.91895	0.0477447	0.0869194
YPR084W	0.366347	5.22457	3.91753	0.047785	0.0869651
YDL167C	0.35219	6.39928	3.90356	0.048184	0.0876073
YIL123W	0.539724	9.44311	3.9027	0.0482085	0.0876238
YIR008C	0.338294	5.63045	3.89584	0.0484058	0.0879545
YJL006C	0.380831	4.08211	3.89081	0.0485509	0.08819
YJL102W	0.420746	3.74139	3.8664	0.0492619	0.0893961
YDL072C	0.414216	6.75523	3.8554	0.049586	0.0899268
YNL216W	0.391035	7.46438	3.84933	0.0497659	0.0902245
YLR039C	0.325771	5.02831	3.84876	0.0497829	0.0902266
YGR004W	0.399778	4.53135	3.83968	0.050053	0.0906873
YNL085W	0.429172	8.38954	3.83125	0.0503053	0.0910575
YKL008C	0.434104	6.31787	3.81802	0.0507041	0.0916629
YEL011W	0.505247	6.60058	3.80733	0.0510288	0.0921623
YNL116W	0.339156	5.49238	3.8056	0.0510814	0.0922281
YHR120W	0.426272	3.43057	3.79881	0.051289	0.0925736
YLL058W	0.337595	5.64636	3.79543	0.0513927	0.0927314
YHL018W	0.516498	2.89764	3.79248	0.0514834	0.0927964
YLR442C	0.381467	4.05284	3.79213	0.0514939	0.0927964
YKL062W	0.351102	5.59455	3.79161	0.0515101	0.0927964
YNL326C	0.427916	3.34792	3.7646	0.0523485	0.0941579
YAL011W	0.408583	3.49783	3.76364	0.0523784	0.094182
YNL008C	0.325422	5.1139	3.75969	0.0525022	0.0943694
tG(GCC)P1	0.484812	2.97437	3.73709	0.0532172	0.0954493
YOR390W	0.457981	3.05705	3.73415	0.0533106	0.0955869
YLR451W	0.324677	4.99766	3.7305	0.0534273	0.095766
YGR278W	0.35785	4.25602	3.71697	0.0538619	0.0964843
YDL188C	0.383605	7.20395	3.71178	0.0540297	0.0967544
YNL142W	0.560728	3.76204	3.70591	0.0542201	0.0970648
YEL064C	0.39266	4.30505	3.69286	0.0546457	0.097796
YDR331W	0.367742	5.53493	3.68668	0.0548487	0.0981286
YKL204W	0.362992	6.9908	3.68584	0.0548765	0.0981472
YOL016C	0.391199	7.50462	3.68532	0.0548936	0.0981472
YOL137W	0.338644	4.44727	3.68152	0.0550185	0.098309
YER093C	0.408148	6.38647	3.67923	0.0550944	0.0983829
YDR008C	0.977509	1.0003	3.67521	0.0552271	0.0985121
YDL013W	0.324104	5.09257	3.67495	0.0552359	0.0985121
YER151C	0.484254	7.58874	3.67248	0.0553177	0.0985963
YCL034W	0.370914	7.15898	3.67078	0.0553743	0.0986356
YEL043W	0.390922	6.52292	3.65814	0.0557958	0.0992931
YLR253W	0.328635	6.08591	3.64758	0.0561507	0.0998313
YPL153C	0.349972	4.47293	3.63595	0.0565443	0.100437
YIR002C	0.355044	4.71794	3.63433	0.0565995	0.100504
YDR517W	0.388009	7.29373	3.63143	0.0566979	0.100645
YPR140W	0.333341	5.64865	3.61966	0.0571004	0.101236
tW(CCA)P	0.508735	2.40445	3.61387	0.0572996	0.101557
YNL097C	0.328987	5.71839	3.59993	0.057782	0.102374
YMR224C	0.363375	4.52353	3.59883	0.0578203	0.102374
YFL026W	0.433464	8.37035	3.5988	0.0578213	0.102374
YPL019C	0.351447	5.68127	3.59848	0.0578326	0.102374
YMR232W	0.628691	1.75042	3.58131	0.0584331	0.103373
YGL084C	0.401091	6.42289	3.578	0.0585497	0.103515
YKL116C	0.345253	6.16989	3.57334	0.0587142	0.103742
YLR413W	0.414859	8.50097	3.56715	0.0589335	0.104065
YML025C	0.31743	5.88033	3.55645	0.0593145	0.10464
YGR061C	0.42933	9.60794	3.5495	0.0595632	0.105014
YHR078W	0.313183	5.3791	3.5471	0.0596497	0.105134
YKR028W	0.336727	6.67794	3.54495	0.059727	0.105238
YGL235W	1.12004	-0.0690962	3.54426	0.0597517	0.105249
YOR178C	0.523681	2.79412	3.54264	0.0598101	0.105319
YDL058W	0.338132	6.40661	3.53972	0.0599157	0.105472
YPR201W	0.776461	1.11328	3.53716	0.060008	0.105602
YNL054W-B	0.523999	2.67866	3.53623	0.0600419	0.105629
YCR042C	0.320439	5.09381	3.53222	0.0601871	0.105772
YOL163W	0.769599	1.29288	3.53194	0.0601972	0.105772
YNR030W	0.389649	6.25083	3.53136	0.0602186	0.105777
YJR056C	0.367549	4.77134	3.53055	0.0602477	0.105795
YLL012W	0.320195	5.1661	3.52669	0.0603881	0.106009
YAR003W	0.351485	4.77222	3.52449	0.0604684	0.106098
YLR081W	0.897257	0.591302	3.52429	0.0604758	0.106098
YMR043W	0.410109	7.35773	3.507	0.06111	0.107079
YML005W	0.338786	4.66258	3.50265	0.0612706	0.10732
YDL198C	0.331644	6.12517	3.50226	0.0612851	0.10732
YPL139C	0.35458	4.5582	3.49238	0.0616519	0.107929
YNR056C	0.906017	0.855722	3.48515	0.0619217	0.108358
YDR384C	0.41449	5.59755	3.48095	0.0620792	0.10851
YDR425W	0.312441	5.05256	3.48038	0.0621006	0.108514
YGR119C	0.350676	6.92448	3.4731	0.0623743	0.108959
YLR020C	0.328009	4.97576	3.46172	0.062805	0.109615
YPR079W	0.343964	4.96614	3.46165	0.0628076	0.109615
YGR270W	0.343308	6.58256	3.4602	0.0628626	0.109644
YER145C	0.440865	8.48644	3.44846	0.0633108	0.110257
YNL256W	0.324692	6.6144	3.44792	0.0633313	0.110259
YMR154C	0.375137	4.10555	3.43863	0.0636887	0.110847
YLL003W	0.367241	4.01387	3.43676	0.0637607	0.110939
YOR129C	0.351759	4.70687	3.43556	0.0638069	0.110985
YOR329C	0.348373	6.70979	3.42993	0.0640247	0.111262
YDR348C	0.327799	6.36026	3.42763	0.064114	0.11135
YBR059C	0.375488	7.12437	3.41826	0.0644789	0.111949
YMR165C	0.320897	6.1739	3.40788	0.0648856	0.112621
YEL020C	0.488851	6.084	3.40199	0.065118	0.112956
YJL082W	0.352486	6.97364	3.39914	0.0652303	0.113116
YAL042W	0.421937	8.63216	3.38311	0.0658678	0.114152
YFL034C-B	0.316122	5.83548	3.38064	0.0659663	0.114288
YLR342W-A	0.502129	2.33452	3.37442	0.0662159	0.114686
YMR053C	0.409555	3.2212	3.37207	0.0663106	0.114815
YNL115C	0.335957	4.70717	3.36487	0.0666008	0.115212
tA(UGC)E	0.616388	2.06119	3.36283	0.0666832	0.11532
YHR034C	0.348244	5.26317	3.36141	0.0667409	0.115385
YBR042C	0.391321	5.04241	3.3584	0.066863	0.115526
YOL058W	0.628765	7.69717	3.34232	0.0675192	0.116518
YLR263W	0.611946	1.76623	3.34047	0.0675955	0.116585
YGR100W	0.37379	5.72086	3.34039	0.0675987	0.116585
YAR027W	0.407455	6.01369	3.3315	0.067965	0.117181
YGL162W	0.337388	4.72349	3.32308	0.0683137	0.117675
YHL019C	0.31258	4.91339	3.32052	0.0684201	0.117788
YDR141C	0.338792	6.93676	3.31752	0.0685451	0.117967
YMR273C	0.304378	5.5229	3.30895	0.0689034	0.118512
YGR266W	0.319877	6.11155	3.3018	0.0692041	0.118922
YKR106W	0.847611	0.594263	3.30079	0.0692466	0.118959
YGR127W	0.325749	4.63564	3.29993	0.0692827	0.118985
YBR043C	0.316075	5.03992	3.283	0.0700007	0.1201
YKL050C	0.560746	2.57873	3.27337	0.0704128	0.120635
YBR081C	0.308675	5.97548	3.25863	0.0710483	0.121578
YLL037W	1.15424	-0.00504072	3.25245	0.0713168	0.121891
YJL034W	0.406372	9.32851	3.24487	0.0716472	0.122309
YDR090C	0.367256	4.19102	3.24389	0.0716901	0.122345
YBR219C	0.660466	1.58275	3.23968	0.0718746	0.122624
YKR047W	0.62608	1.90854	3.2291	0.0723405	0.123345
YPL190C	0.351542	7.03617	3.22633	0.0724629	0.123516
YOR211C	0.323796	4.78288	3.22271	0.0726232	0.123753
YMR001C-A	0.965476	0.217426	3.21693	0.07288	0.124153
YHR117W	0.317225	6.10115	3.20602	0.0733678	0.124835
YDR294C	0.417159	7.18214	3.2024	0.0735303	0.124999
YLR375W	0.37585	7.31882	3.19502	0.0738628	0.125527
YLL011W	0.377969	5.72698	3.19402	0.0739078	0.125566
YNL025C	0.347097	4.26424	3.19083	0.0740522	0.125774
YLR133W	0.34462	7.03476	3.18265	0.074424	0.126341
YPL052W	0.334928	4.31924	3.18124	0.0744881	0.126401
YER033C	0.477614	6.19901	3.17997	0.0745461	0.126451
YGR161W-C	0.365049	3.95364	3.17936	0.074574	0.126451
YJL183W	0.387455	6.43169	3.14588	0.0761187	0.128976
YGR279C	0.515641	9.96203	3.11384	0.0776298	0.131303
YJL134W	0.443059	5.11567	3.10529	0.0780381	0.131915
YLR466C-B	0.833198	0.650998	3.10247	0.0781738	0.132105
YER154W	0.505055	7.9079	3.09836	0.0783714	0.1324
YML007W	0.320007	6.64261	3.08659	0.07894	0.133124
YLR398C	0.313404	6.72982	3.07902	0.0793083	0.133705
YFR040W	0.316933	6.48694	3.07663	0.0794251	0.133863
YMR086W	0.314612	6.33391	3.07189	0.0796568	0.134213
YMR001C	0.335883	5.94499	3.05575	0.0804519	0.135433
YPR030W	0.462767	3.41171	3.05309	0.0805837	0.135575
YGR156W	0.301038	5.74199	3.03984	0.0812438	0.136645
YOR205C	0.362334	4.70495	3.03847	0.0813126	0.13668
YLR437C-A	1.11389	0.0954502	3.03279	0.0815976	0.137038
YMR196W	0.377883	5.86431	3.02976	0.0817499	0.137213
YAL039C	0.303186	6.01836	3.02771	0.0818532	0.137346
YLR347C	0.379912	8.59046	3.02593	0.0819434	0.137457
YEL036C	0.33702	7.05941	3.01874	0.0823074	0.137986
YPR074C	0.376796	11.5332	3.00435	0.0830414	0.139135
YLR309C	0.306855	4.72819	3.00138	0.0831939	0.139349
YJL132W	0.340725	4.14142	2.99723	0.0834068	0.139665
YPR055W	0.334017	5.39608	2.97908	0.0843473	0.141157
YDR147W	0.296161	5.59514	2.97824	0.0843912	0.141189
YGR287C	0.476459	2.51407	2.97422	0.0846011	0.141498
YDR138W	0.320079	4.98704	2.97364	0.084631	0.141507
YIL014W	0.324758	4.69073	2.96354	0.0851616	0.142185
YLR289W	0.352767	3.76062	2.96281	0.0851998	0.142208
YNL088W	0.334059	6.37778	2.96171	0.0852575	0.14226
YOR109W	0.347237	7.32239	2.95754	0.0854778	0.14247
YJR092W	0.318486	6.6198	2.95746	0.0854819	0.14247
YKR089C	0.30136	6.70596	2.95425	0.0856522	0.14267
YLR427W	0.296062	5.28379	2.95191	0.085776	0.142835
YDR200C	0.295075	4.85378	2.94787	0.0859911	0.143109
YBL055C	0.314622	5.96118	2.94209	0.086299	0.14358
YJL089W	0.762535	0.77345	2.93929	0.086449	0.143787
YCL045C	0.379277	7.27881	2.93751	0.0865442	0.143904
YPR174C	0.327851	4.56442	2.9267	0.0871255	0.144786
YJL088W	0.729521	4.32231	2.92046	0.0874629	0.145304
YLR324W	0.305755	4.90656	2.91992	0.0874923	0.145311
YLR246W	0.370473	4.15609	2.91925	0.0875287	0.145329
YMR064W	0.300412	4.66982	2.91797	0.0875982	0.145402
YKL188C	0.559231	1.86548	2.9128	0.0878792	0.145826
YPL066W	0.319112	6.13638	2.91074	0.0879913	0.145969
YOL100W	0.309145	4.67013	2.91009	0.0880269	0.145986
YBR207W	0.339459	5.93046	2.9092	0.0880755	0.146024
YGL023C	0.311559	6.28194	2.90431	0.0883433	0.146425
YNL267W	0.300366	6.10762	2.89974	0.0885937	0.146798
YPR093C	0.390248	3.93957	2.89862	0.0886552	0.146814
YOL054W	0.320778	4.31156	2.88405	0.089461	0.148063
YGL006W-A	0.690487	1.11338	2.87025	0.0902306	0.149161
YPR141C	0.316492	4.07448	2.87008	0.0902404	0.149161
YGR170W	0.2959	5.75862	2.86118	0.0907406	0.149746
YDR028C	0.298424	6.40239	2.85494	0.0910935	0.150241
YPR106W	0.290817	5.60829	2.8516	0.0912831	0.15051
YKR002W	0.299415	5.91842	2.84993	0.0913779	0.150579
YNL300W	0.519811	8.35593	2.84594	0.0916049	0.150735
YKR051W	0.315259	4.10601	2.83955	0.0919699	0.151249
YAL035W	0.514742	8.16313	2.83587	0.0921808	0.151552
YDL031W	0.353011	6.55466	2.83116	0.0924516	0.151909
YOL062C	0.299139	6.49486	2.82445	0.0928388	0.152458
YGL104C	0.347746	3.86948	2.81875	0.0931692	0.152934
YJR155W	0.577445	1.58452	2.81845	0.0931862	0.152934
YKL182W	0.360033	11.7987	2.81805	0.0932095	0.152934
YHR150W	0.339014	3.99025	2.8139	0.093451	0.153286
YIL103W	0.333577	5.45845	2.80882	0.0937472	0.153684
YJL112W	0.28201	5.06412	2.80025	0.0942496	0.154463
YIL131C	0.31637	7.07867	2.7941	0.0946117	0.155012
YDR314C	0.370682	3.70374	2.79134	0.0947751	0.155235
YGL116W	0.297026	5.26212	2.79029	0.0948368	0.155292
YKR058W	0.386589	3.73009	2.78778	0.0949855	0.15549
YLR125W	0.694057	1.56533	2.78685	0.0950408	0.155536
tY(GUA)J1	1.00988	-0.0585857	2.78077	0.0954021	0.156038
YIL119C	0.27475	5.1951	2.77708	0.0956223	0.156264
YBR109W-A	0.64747	1.19672	2.77613	0.0956793	0.156312
YPL203W	0.291348	6.18773	2.77073	0.0960027	0.156661
YJR035W	0.371009	3.84215	2.76906	0.0961028	0.156734
YDR343C	0.709576	1.06753	2.76818	0.0961557	0.156743
YDL116W	0.309713	6.14378	2.76805	0.0961633	0.156743
YOL013C	0.286475	4.88473	2.76112	0.0965803	0.157243
YHR137W	0.391889	3.93275	2.75372	0.0970283	0.157882
YHR050W-A	0.513011	2.2553	2.75007	0.0972501	0.158187
YBR078W	0.385433	10.0057	2.74972	0.0972712	0.158187
YNL322C	0.360346	8.1916	2.74223	0.0977284	0.15884
YFR020W	0.332435	3.91659	2.73935	0.0979044	0.159054
YDL195W	0.379687	9.26914	2.73917	0.0979158	0.159054
YIL033C	0.350126	8.08561	2.73827	0.097971	0.159098
YNL204C	0.495017	2.03107	2.73458	0.0981971	0.15942
YOR005C	0.358489	3.86759	2.7313	0.098399	0.159702
YGR210C	0.321873	7.02671	2.73025	0.0984636	0.159762
YLR240W	0.275601	5.94847	2.72456	0.0988151	0.160286
YLR095C	0.303402	6.58004	2.71975	0.0991135	0.160633
YLR337C	0.386354	6.9442	2.71505	0.0994058	0.161061
YIL137C	0.327299	7.46241	2.71256	0.0995611	0.161267
YGR018C	0.683985	1.26386	2.70538	0.10001	0.161902
YGL021W	0.292555	6.19117	2.70185	0.100232	0.162215
YCL063W	0.289113	5.67902	2.70077	0.1003	0.162266
YCR101C	0.550113	1.67391	2.69724	0.100522	0.1625
YMR018W	0.880892	0.6089	2.68938	0.101019	0.163165
YER107C	0.341211	7.49746	2.68816	0.101097	0.16323
YGR212W	0.38687	3.54891	2.67551	0.101903	0.164313
YJL118W	0.363516	4.8681	2.67441	0.101973	0.164379
YBL035C	0.298029	5.3561	2.66374	0.102659	0.165346
YDL128W	0.377376	8.04099	2.65704	0.103093	0.165996
YDR192C	0.279175	5.49915	2.65466	0.103247	0.166198
YJL186W	0.380665	6.95064	2.64819	0.103668	0.16664
YAL010C	0.295676	4.77959	2.64475	0.103893	0.166908
YIL108W	0.330608	7.36102	2.63763	0.104359	0.16761
YIR021W	0.272432	4.92456	2.62924	0.104912	0.168402
YFL001W	0.272444	5.31529	2.62493	0.105197	0.168718
YLR394W	0.312787	3.93326	2.62295	0.105329	0.168882
YIR033W	0.296017	6.498	2.61376	0.10594	0.169788
YBR267W	0.345341	6.15096	2.60957	0.106221	0.170121
YOR069W	0.283831	6.06902	2.60692	0.106398	0.170357
YCL029C	0.272268	5.55002	2.59728	0.107047	0.171251
YIL026C	0.320688	5.50916	2.58923	0.107593	0.171979
YMR177W	0.306126	4.70116	2.58769	0.107698	0.172099
YCL057W	0.315917	7.68156	2.58713	0.107735	0.172111
YOR175C	0.323659	6.67383	2.584	0.107949	0.172404
YDL176W	0.362234	3.84954	2.58319	0.108004	0.172443
YDR380W	0.627923	1.94202	2.5802	0.108208	0.17272
YHR176W	0.379415	3.56538	2.57972	0.108241	0.172725
YJL213W	0.449223	3.18857	2.56134	0.109505	0.174417
YDR333C	0.28935	5.92198	2.5612	0.109516	0.174417
YDL112W	0.34358	7.39526	2.55697	0.109809	0.174786
YDR077W	0.378045	11.5722	2.54708	0.110498	0.17575
YLL004W	0.326604	4.13468	2.54696	0.110507	0.17575
YAL054C	0.337312	3.65775	2.54265	0.110809	0.176088
YBL069W	0.285361	5.71915	2.54216	0.110843	0.176088
YNL305C	0.299476	6.09513	2.52723	0.111897	0.177614
YLR407W	0.267706	5.56572	2.52594	0.111988	0.17771
YPR003C	0.271553	5.36709	2.52397	0.112128	0.177877
YPR070W	0.279265	4.66506	2.51939	0.112454	0.1782
YLR069C	0.263942	5.32099	2.51821	0.112539	0.178236
YOR173W	0.294521	4.37237	2.51711	0.112617	0.17831
YGR086C	0.365969	10.1976	2.51021	0.113111	0.178943
YER053C-A	0.53781	3.59586	2.50233	0.113678	0.179691
YNL293W	0.306697	3.90993	2.49595	0.11414	0.18027
YER017C	0.432373	7.64549	2.49445	0.114248	0.180391
YMR238W	0.276265	5.68816	2.48962	0.114599	0.180896
YDR195W	0.283286	4.72337	2.4826	0.115112	0.181654
YDR503C	0.360986	3.88963	2.48208	0.11515	0.181665
YIL045W	0.294994	4.05917	2.48041	0.115273	0.181797
YNL225C	0.330619	4.12503	2.4788	0.11539	0.181892
YER167W	0.330021	6.67231	2.47558	0.115627	0.182216
YNL304W	0.314399	3.97215	2.4701	0.11603	0.182801
YLR362W	0.305122	4.72242	2.46643	0.116302	0.183178
YJL090C	0.280442	4.84207	2.4629	0.116563	0.183539
YNL180C	0.307263	6.29835	2.45798	0.116929	0.183978
YKL077W	0.325531	6.42851	2.45784	0.116939	0.183978
YPR125W	0.272096	6.02608	2.45418	0.117212	0.184357
YOR192C-C	0.490935	1.94961	2.45276	0.117318	0.184415
YBL033C	0.30542	7.0454	2.45239	0.117346	0.184415
YBR283C	0.419602	8.67048	2.45093	0.117456	0.184508
YKL031W	0.62209	1.22829	2.44916	0.117588	0.184591
YDL159W	0.266355	5.44999	2.44517	0.117887	0.184959
YOR124C	0.278561	6.64263	2.41884	0.119883	0.18773
YPR008W	0.274419	6.28533	2.41617	0.120088	0.187999
YML101C-A	0.818538	1.01363	2.41259	0.120363	0.188326
YLR258W	0.311921	7.34576	2.40916	0.120627	0.188686
YER088W-B	1.03752	0.401242	2.40705	0.12079	0.18889
YOR231W	0.305259	6.45432	2.4044	0.120994	0.189105
YLL006W	0.315114	4.50417	2.4033	0.121079	0.189186
YMR210W	0.26172	5.62925	2.39811	0.121482	0.189712
YDR014W	0.329114	3.78001	2.39734	0.121542	0.189753
YNL257C	0.281163	5.92978	2.394	0.121802	0.190107
YMR304W	0.26857	6.67101	2.38961	0.122144	0.190589
YJL174W	0.315805	7.24813	2.38745	0.122313	0.1908
YEL017C-A	0.340526	7.2309	2.38298	0.122663	0.191295
YGL055W	0.345373	9.2242	2.37977	0.122915	0.191582
YGL173C	0.338517	8.73296	2.37624	0.123193	0.191964
YBR003W	0.271552	5.58577	2.37399	0.123371	0.192188
YBR006W	0.278452	4.80807	2.36738	0.123895	0.192951
YFL030W	0.380967	3.73034	2.35291	0.125049	0.194642
YGR169C	0.275159	5.42732	2.3491	0.125355	0.194963
YDR043C	0.412865	5.8139	2.34524	0.125666	0.195367
YDR214W	0.343086	8.8366	2.34414	0.125755	0.195367
YBR030W	0.257199	5.06119	2.34191	0.125935	0.195541
snR81	0.347709	8.68398	2.33418	0.126562	0.196353
YML114C	0.2695	6.31359	2.33185	0.126751	0.196594
YPL204W	0.268893	6.75413	2.32929	0.12696	0.196815
YOL116W	0.262883	5.09022	2.32925	0.126963	0.196815
YOL150C	0.541839	1.69364	2.32519	0.127295	0.197276
YJR030C	0.279859	4.64091	2.32266	0.127502	0.197469
YLR114C	0.303377	5.64341	2.32239	0.127524	0.197469
YGR188C	0.34852	3.64255	2.32026	0.127698	0.197686
YJL105W	0.870378	0.208079	2.30956	0.12858	0.198943
YDR255C	0.294569	3.94557	2.3081	0.128702	0.199077
YDR220C	0.480683	1.97373	2.30746	0.128755	0.199105
YHR021C	0.343733	9.58534	2.30103	0.129288	0.199822
YHR056C	0.259789	5.46474	2.28122	0.130949	0.202059
YGR194C	0.25319	5.75989	2.27865	0.131166	0.20234
YLR137W	0.309522	4.9497	2.27452	0.131516	0.202825
YNL078W	0.310636	7.25729	2.27307	0.131639	0.20296
YOR181W	0.290716	6.41163	2.27261	0.131678	0.202965
YHL003C	0.415834	6.94342	2.27184	0.131744	0.203012
YBL015W	0.269741	6.18364	2.27087	0.131826	0.203083
YIR034C	0.282352	6.18971	2.26914	0.131973	0.203255
YJR053W	0.40287	3.00829	2.26667	0.132183	0.203469
YDR410C	0.272655	5.39386	2.25922	0.132821	0.204395
YPL246C	0.320305	6.88063	2.25648	0.133056	0.204701
YHR098C	0.34548	8.30132	2.25433	0.133242	0.204932
YGR096W	0.271217	4.32549	2.24955	0.133654	0.205437
YDR434W	0.269862	5.19116	2.24699	0.133875	0.205684
YDR009W	0.467876	1.89707	2.2456	0.133995	0.205784
YGL096W	0.402052	2.8548	2.23908	0.134561	0.20646
YBR281C	0.254953	5.94362	2.23774	0.134677	0.206527
YJL043W	0.712497	0.543958	2.23501	0.134916	0.206837
YGL091C	0.252879	5.84129	2.23161	0.135213	0.207236
YJR036C	0.429244	2.46799	2.2309	0.135275	0.207277
YMR241W	0.315961	7.54519	2.23011	0.135344	0.207326
YLR064W	0.317687	6.26814	2.2297	0.13538	0.207326
YLR004C	0.63067	1.16869	2.22231	0.136029	0.208033
YJR113C	0.286793	7.10597	2.22195	0.136061	0.208033
YCR044C	0.266233	5.76704	2.21871	0.136347	0.208359
YBR157C	0.269644	4.78767	2.21517	0.13666	0.208742
YBR079C	0.326321	8.63813	2.21191	0.136949	0.20911
YML103C	0.305791	7.60597	2.2112	0.137012	0.209136
YIL109C	0.359706	9.49648	2.21089	0.137039	0.209136
YHL017W	0.263861	6.0289	2.20633	0.137446	0.209659
YNL062C	0.31741	6.29156	2.20622	0.137455	0.209659
YNL189W	0.318103	8.33996	2.20103	0.137918	0.210309
YLL018C-A	0.304798	5.64961	2.20009	0.138003	0.210381
YPL244C	0.271661	6.30076	2.18844	0.13905	0.211808
YHR007C	0.38812	8.142	2.18504	0.139357	0.212106
YOR304W	0.250492	5.68125	2.18308	0.139535	0.212263
YIL113W	0.345239	4.18136	2.17609	0.140171	0.213173
YBR036C	0.310175	7.36603	2.16285	0.141383	0.214902
YER095W	0.290027	6.71091	2.16114	0.14154	0.215084
YLR182W	0.242844	5.26076	2.15752	0.141874	0.215499
YMR310C	0.281669	6.55677	2.15735	0.141889	0.215499
YDR277C	0.265322	4.82146	2.1569	0.141931	0.215505
YGR189C	0.327076	8.71713	2.15642	0.141976	0.215515
YNL145W	0.328315	8.80739	2.15419	0.142181	0.21577
YLL043W	0.270167	6.53232	2.15334	0.14226	0.215832
YGR067C	0.40649	2.4557	2.14062	0.143444	0.21757
YBR263W	0.316156	8.52134	2.13785	0.143703	0.217906
YJR140C	0.250491	5.45921	2.13431	0.144035	0.218235
YDR065W	0.32098	3.34216	2.13367	0.144095	0.218268
YBR238C	0.259468	6.80532	2.13176	0.144275	0.218483
YNL074C	0.316579	7.51283	2.12633	0.144787	0.219082
YDL171C	0.340542	9.78647	2.12056	0.145333	0.219851
YLR233C	0.346931	3.47754	2.11225	0.146124	0.220989
YMR037C	0.263717	5.90624	2.10812	0.146519	0.221469
YDR404C	0.276234	6.21829	2.10507	0.146812	0.22179
YDL174C	0.272859	6.5059	2.09986	0.147313	0.222315
YMR262W	0.251621	5.63366	2.09406	0.147872	0.2231
YBR110W	0.290862	5.61919	2.09145	0.148125	0.223423
YPR152C	0.278604	4.22214	2.0904	0.148227	0.223518
YPL008W	0.270934	4.08019	2.0848	0.148772	0.224279
YBR259W	0.259699	4.74674	2.0782	0.149416	0.225132
YBL047C	0.330662	9.15203	2.068	0.150418	0.226342
YDL127W	0.275419	5.28802	2.0529	0.151917	0.228356
YDL028C	0.245741	5.14417	2.05213	0.151993	0.228411
YLR274W	0.244171	5.9925	2.05151	0.152055	0.228411
YNL282W	0.318204	3.72393	2.05107	0.152099	0.228411
YOR292C	0.348874	3.92568	2.05092	0.152114	0.228411
YCR102C	0.373885	2.83215	2.04939	0.152267	0.228542
YBR197C	0.264527	5.72863	2.04705	0.152501	0.228752
YER019W	0.378269	8.07781	2.04339	0.152869	0.229183
YEL061C	0.348441	5.9618	2.04168	0.153041	0.22938
YGL251C	0.333106	2.98343	2.03475	0.153739	0.230245
YOR326W	0.289465	7.83701	2.03317	0.1539	0.230425
YNL132W	0.302684	7.93051	2.0313	0.154089	0.230648
YBR041W	0.28034	6.45375	2.03043	0.154177	0.230718
YOR022C	0.261695	4.23807	2.01928	0.155313	0.232176
YMR011W	0.248488	6.71886	2.01261	0.155997	0.233014
YDR254W	0.305739	3.60058	2.01146	0.156115	0.233109
YBR211C	0.235669	5.3626	2.01102	0.15616	0.233109
YDR124W	0.314494	3.1106	2.00425	0.156859	0.234056
YPL175W	0.234819	5.11576	2.00243	0.157047	0.234276
YBL054W	0.236641	5.81461	1.99367	0.157958	0.235512
[truncated: 3,701 more rows]

## Sheet: LSM1 IP vs Trancriptome
	logFC	logCPM	LR	PValue	FDR
YDR451C	2.30023	7.15994	251.142	1.46347e-56	8.3447e-53
YML027W	2.06157	6.52328	238.133	1.00414e-53	2.86279e-50
YML080W	1.80845	6.08623	186.613	1.74423e-42	1.6576e-39
YGR079W	1.74689	6.43106	178.68	9.4128e-41	6.70898e-38
YPL253C	2.18454	4.6406	177.897	1.39528e-40	8.83989e-38
YDL227C	1.99705	7.88202	176.706	2.53856e-40	1.44749e-37
YHL020C	1.87655	7.65579	168.469	1.59811e-38	7.59366e-36
YNL278W	1.66859	6.68403	162.873	2.66661e-37	1.08607e-34
YIL006W	1.73442	5.37051	161.374	5.66824e-37	2.02002e-34
YOL066C	1.72145	6.02219	158.51	2.39474e-36	7.58601e-34
YDR089W	1.60423	6.42023	156.383	6.98253e-36	2.0955e-33
YKR024C	1.60072	6.59389	152.404	5.17153e-35	1.31365e-32
YNL289W	1.6983	6.87851	151.997	6.34627e-35	1.44746e-32
YGL236C	1.62357	6.91589	151.61	7.70977e-35	1.69081e-32
YHR167W	1.78865	5.00892	151.487	8.20365e-35	1.73249e-32
YGR271W	1.63605	6.99429	151.019	1.03817e-34	2.11416e-32
YOR269W	1.62397	6.28634	149.86	1.85983e-34	3.65681e-32
YGR092W	1.58886	6.80921	148.909	3.00166e-34	5.34858e-32
YBR150C	1.79386	5.05791	148.079	4.55872e-34	7.4268e-32
YBR289W	1.58234	6.62785	143.718	4.09491e-33	5.83729e-31
YPR161C	1.63114	7.28436	141.649	1.16018e-32	1.57508e-30
YOR084W	1.63856	6.18208	141.077	1.54772e-32	2.05235e-30
YCR065W	1.51667	6.67853	140.863	1.7235e-32	2.23349e-30
YOR233W	1.5201	6.56609	138.73	5.04697e-32	6.12294e-30
YGR233C	1.50873	5.71079	135.621	2.41514e-31	2.81043e-29
YOR373W	1.49141	6.68195	135.022	3.26587e-31	3.66368e-29
YAL032C	1.5162	5.79546	134.257	4.80102e-31	5.16517e-29
YNL106C	1.48271	6.65436	134.026	5.39207e-31	5.69363e-29
YIL095W	1.49415	6.29504	131.913	1.5629e-30	1.6203e-28
YLR419W	1.50806	6.6691	131.81	1.64675e-30	1.67675e-28
YOR119C	1.57559	5.4748	131.57	1.8581e-30	1.85876e-28
YFL008W	1.6254	5.58927	130.804	2.7326e-30	2.68643e-28
YER064C	1.58486	7.54228	130.553	3.10192e-30	2.99782e-28
YLR116W	1.47719	6.72017	129.669	4.84143e-30	4.45255e-28
YJL069C	1.51468	6.58617	129.588	5.04303e-30	4.56434e-28
YLR094C	1.54334	7.30528	128.342	9.44795e-30	8.41753e-28
YDL155W	1.51092	6.39335	128.256	9.86827e-30	8.65675e-28
YGR047C	1.45508	5.81498	128.071	1.083e-29	9.21679e-28
YOR025W	1.49122	6.08857	127.589	1.38037e-29	1.15748e-27
YLR131C	1.65772	6.00769	127.192	1.68663e-29	1.39379e-27
YPR189W	1.50747	6.94127	126.964	1.89133e-29	1.54062e-27
YPR032W	1.43664	6.88128	124.953	5.21196e-29	4.07104e-27
YOR083W	1.6615	5.65255	124.836	5.52796e-29	4.25952e-27
YOR337W	1.4962	5.98791	124.417	6.82817e-29	5.19123e-27
YJL181W	1.58387	5.49907	123.69	9.8488e-29	7.19972e-27
YBL106C	1.4345	6.00559	122.374	1.91133e-28	1.37954e-26
YNL102W	1.47543	6.74636	120.966	3.88665e-28	2.77021e-26
YDR153C	1.45053	7.02879	119.434	8.4137e-28	5.92283e-26
YPL155C	1.62779	5.72873	118.84	1.1352e-27	7.89379e-26
YMR093W	1.8493	8.56208	118.771	1.17541e-27	8.07495e-26
YGR068C	1.40713	5.9197	118.504	1.34513e-27	9.13085e-26
YGL209W	1.59131	7.61798	118.402	1.41545e-27	9.49519e-26
YCR072C	1.59901	7.60238	117.995	1.73869e-27	1.15279e-25
YER068W	1.62178	7.43219	117.853	1.86704e-27	1.20995e-25
YJL084C	1.52527	6.3309	116.408	3.86971e-27	2.45168e-25
YOR156C	1.40388	6.19599	116.135	4.44044e-27	2.78235e-25
YOR070C	1.39154	6.80516	115.688	5.56305e-27	3.44788e-25
YGL025C	1.40115	6.73887	115.315	6.71516e-27	4.07339e-25
YJL157C	1.53072	7.73031	114.77	8.83696e-27	5.30403e-25
YML113W	1.63421	7.02683	114.698	9.164e-27	5.44304e-25
YPL116W	1.45506	5.87897	113.689	1.52423e-26	8.77892e-25
YDL220C	1.39709	5.68529	112.474	2.81271e-26	1.58793e-24
YDR191W	1.96368	4.70842	111.633	4.29925e-26	2.40336e-24
YBL066C	1.48529	5.70436	111.436	4.7489e-26	2.60368e-24
YDR430C	1.40658	6.77322	111.042	5.79303e-26	3.11621e-24
YDL179W	1.41131	5.99624	108.565	2.02129e-25	1.05738e-23
YOL034W	1.51219	4.79303	108.542	2.04508e-25	1.0601e-23
YDR351W	1.56285	5.81961	108.195	2.43568e-25	1.24368e-23
YDL224C	1.63055	7.34451	108.012	2.67115e-25	1.34787e-23
YBR172C	1.36169	6.82939	106.757	5.03165e-25	2.49482e-23
YOR140W	1.57624	6.89182	106.657	5.29189e-25	2.60124e-23
YDR448W	1.4711	5.73106	106.413	5.98568e-25	2.91713e-23
YML109W	1.35851	5.70824	105.34	1.02889e-24	4.88893e-23
YGR109C	1.81263	4.05875	105.084	1.17056e-24	5.47094e-23
YIL130W	1.27936	6.26536	104.37	1.67816e-24	7.77956e-23
YMR001C	1.35745	6.51412	104.206	1.82357e-24	8.38547e-23
YAR042W	1.33054	6.71851	103.932	2.09347e-24	9.54955e-23
YDL156W	1.50943	4.75349	103.455	2.66431e-24	1.17767e-22
YKL112W	1.48911	7.77988	103.154	3.10088e-24	1.36009e-22
YNL053W	1.30931	6.51095	102.804	3.70048e-24	1.59849e-22
YOL141W	1.4597	5.11231	102.207	5.0016e-24	2.12829e-22
YPL172C	1.42606	5.48564	101.759	6.27103e-24	2.62922e-22
YCR054C	1.50561	5.6001	101.554	6.95526e-24	2.89481e-22
YLR371W	1.30168	6.37933	101.253	8.0943e-24	3.34447e-22
YPL158C	1.31846	6.26993	100.268	1.33136e-23	5.46144e-22
YNL262W	1.45316	6.49839	98.4055	3.40905e-23	1.34989e-21
YJL039C	1.37273	7.56764	98.2185	3.74674e-23	1.47337e-21
YDL127W	1.3414	5.76525	97.8838	4.43676e-23	1.73277e-21
YFR034C	1.30365	5.65298	97.2934	5.97792e-23	2.31878e-21
YCL036W	1.4582	5.60721	96.8348	7.53581e-23	2.84564e-21
YMR213W	1.55575	4.94572	96.1992	1.03888e-22	3.87171e-21
YGR274C	1.25584	5.72781	95.4907	1.48586e-22	5.50154e-21
YOR018W	1.23327	6.20837	95.1464	1.7681e-22	6.50433e-21
YOR062C	1.24644	5.83517	94.4563	2.50559e-22	9.04232e-21
YLL027W	1.28287	7.06369	94.4192	2.55308e-22	9.15577e-21
YJR111C	1.31087	5.35189	93.4798	4.10361e-22	1.45334e-20
YGL107C	1.23864	6.34135	93.2861	4.52555e-22	1.58311e-20
YEL061C	1.33302	5.18734	92.7432	5.95395e-22	2.07009e-20
YMR288W	1.22475	6.3428	92.274	7.54697e-22	2.59234e-20
YDL175C	1.43922	5.18188	92.2289	7.72103e-22	2.63625e-20
YGL073W	1.23989	6.35507	91.2863	1.24321e-21	4.14549e-20
YDR507C	1.22588	6.70617	90.9876	1.44573e-21	4.79276e-20
YLR439W	1.31529	6.46966	90.1919	2.16145e-21	7.08311e-20
YBR202W	1.43874	8.06925	89.8672	2.54692e-21	8.15874e-20
YBR195C	1.26674	5.80703	89.7644	2.68276e-21	8.54587e-20
YJL149W	1.34446	5.7459	89.6025	2.9116e-21	9.22329e-20
YCL024W	1.3221	5.73646	89.3071	3.38051e-21	1.06496e-19
YIL046W	1.19458	6.67335	89.1687	3.62534e-21	1.13581e-19
YPL105C	1.37973	6.87204	88.7396	4.50356e-21	1.38293e-19
YBR225W	1.31266	6.52268	88.7388	4.50533e-21	1.38293e-19
YDR405W	1.21773	6.25378	88.4315	5.26251e-21	1.6042e-19
YBL008W	1.2086	6.06509	88.411	5.31733e-21	1.6042e-19
YMR275C	1.24944	6.76267	88.2931	5.64387e-21	1.69375e-19
YPL183C	1.28409	7.16478	88.2079	5.89249e-21	1.75911e-19
YLR234W	1.26191	5.32181	88.051	6.37892e-21	1.89441e-19
YCR093W	1.75486	8.90605	87.8204	7.16757e-21	2.11759e-19
YJL083W	1.21442	6.26822	87.6859	7.67211e-21	2.25497e-19
YFR028C	1.41129	7.84945	87.3749	8.97831e-21	2.62535e-19
YHR158C	1.28407	7.48022	86.0064	1.79352e-20	5.16497e-19
YJL146W	1.18977	5.63445	85.9752	1.82205e-20	5.19465e-19
YNL309W	1.34111	6.3209	85.409	2.42612e-20	6.78124e-19
YDL129W	1.30074	5.22411	84.9889	3.00045e-20	8.26501e-19
YFL024C	1.14494	6.40366	84.3079	4.23425e-20	1.16075e-18
YCL016C	1.26674	5.5201	84.1509	4.58421e-20	1.25068e-18
YDL117W	1.16823	6.67304	84.0903	4.72673e-20	1.28342e-18
YDR299W	1.32843	5.8909	83.9095	5.17959e-20	1.39972e-18
YBL033C	1.24382	7.3215	83.7461	5.62574e-20	1.50601e-18
YGL003C	1.27858	5.65312	83.6739	5.83497e-20	1.54749e-18
YLL013C	1.17366	6.9229	83.4179	6.64182e-20	1.74524e-18
YJR019C	1.19136	5.68751	82.7187	9.46014e-20	2.3868e-18
YHR036W	1.29457	4.94633	81.6984	1.58524e-19	3.93003e-18
YDL240W	1.31429	5.36195	81.587	1.67713e-19	4.13984e-18
YCL044C	1.18556	6.58435	81.4297	1.81604e-19	4.4634e-18
YHR086W	1.17886	6.63288	81.3699	1.87191e-19	4.58095e-18
YBR170C	1.13326	6.34302	81.1724	2.06864e-19	5.04077e-18
YPL055C	1.29035	6.49221	80.8681	2.41301e-19	5.80548e-18
YDR166C	1.13171	6.15468	80.8413	2.44592e-19	5.85993e-18
YML029W	1.19926	6.77369	80.5689	2.80742e-19	6.69787e-18
YNL224C	1.19527	5.35886	80.3916	3.07099e-19	7.29615e-18
YLR177W	1.18454	6.99427	80.2435	3.31002e-19	7.83144e-18
YPL141C	1.13226	6.25707	79.8296	4.08138e-19	9.55044e-18
YIL149C	1.26974	5.82578	79.8269	4.08683e-19	9.55044e-18
YBR165W	1.33335	5.93513	79.6564	4.45516e-19	1.03687e-17
YLR032W	1.18148	5.52207	79.5699	4.65459e-19	1.07451e-17
YLR436C	1.2199	6.64939	79.4456	4.95689e-19	1.13969e-17
YGR040W	1.19148	5.42937	79.1802	5.66968e-19	1.28799e-17
YNL329C	1.15362	6.54962	78.5844	7.66518e-19	1.72074e-17
YKL038W	1.1673	6.57907	77.8613	1.10538e-18	2.43354e-17
YLR024C	1.25281	4.99734	77.6167	1.25109e-18	2.74373e-17
YOR371C	1.10663	5.91299	77.3696	1.41784e-18	3.09753e-17
YGL216W	1.1632	6.01045	76.5276	2.17158e-18	4.69029e-17
YNL242W	1.13656	5.60942	76.2479	2.502e-18	5.38355e-17
YPR119W	1.36594	6.31058	76.1385	2.64451e-18	5.6688e-17
YGL056C	1.22425	7.12982	76.0835	2.71919e-18	5.80705e-17
YDR295C	1.25717	5.2253	76.0072	2.82627e-18	6.01321e-17
YBL101C	1.12063	6.12098	75.9396	2.92468e-18	6.19946e-17
YKR021W	1.24559	6.02611	75.811	3.12158e-18	6.59231e-17
YGR243W	1.16963	5.44652	75.7412	3.23382e-18	6.80415e-17
YKL129C	1.31039	7.00966	75.5965	3.47984e-18	7.29487e-17
YIR008C	1.10848	6.47489	75.2315	4.18643e-18	8.74397e-17
YDR216W	1.0977	6.65006	74.9896	4.73195e-18	9.81148e-17
YBL103C	1.27865	5.20539	74.7654	5.30119e-18	1.0952e-16
YBL037W	1.12996	6.32755	74.6223	5.69967e-18	1.16486e-16
YDR443C	1.0846	6.24292	74.3844	6.42938e-18	1.30001e-16
YHR085W	1.20642	4.93763	74.2852	6.76088e-18	1.35741e-16
YMR100W	1.10228	5.8216	73.9961	7.82717e-18	1.56598e-16
YBL023C	1.23248	7.6075	73.9291	8.09722e-18	1.60872e-16
YOR188W	1.05598	6.53695	73.2501	1.14222e-17	2.23812e-16
YIL126W	1.17933	7.49273	73.1995	1.17187e-17	2.28835e-16
YJR119C	1.32772	4.44452	73.0211	1.2827e-17	2.48774e-16
YNL183C	1.12452	6.10837	72.7251	1.49027e-17	2.86112e-16
YPL056C	1.33047	4.72647	72.6961	1.51234e-17	2.89374e-16
YDR146C	1.13299	6.31146	72.615	1.57574e-17	3.00497e-16
YJL143W	1.46582	7.22877	72.2689	1.8778e-17	3.55721e-16
YPR135W	1.0637	5.96781	72.0316	2.11782e-17	3.97231e-16
YPR034W	1.16575	7.12658	71.9144	2.24743e-17	4.18786e-16
YNL126W	1.41025	5.64228	71.657	2.56046e-17	4.74018e-16
YDR195W	1.14223	5.31667	71.5001	2.77245e-17	5.09952e-16
YHR165C	1.22443	7.65666	71.4389	2.85982e-17	5.22651e-16
YMR068W	1.25724	4.61943	71.3032	3.06331e-17	5.56274e-16
YLR045C	1.06774	6.13416	71.2884	3.08641e-17	5.58689e-16
YAL041W	1.08693	6.64053	71.1526	3.30632e-17	5.96603e-16
YGR065C	1.14315	5.85529	70.975	3.61778e-17	6.48697e-16
YKL022C	1.09617	6.03288	70.9499	3.6641e-17	6.52897e-16
YLR357W	1.06307	6.7893	70.6294	4.31041e-17	7.6329e-16
YKL020C	1.0862	6.76428	70.4824	4.64389e-17	8.17268e-16
YHR061C	1.18028	5.45163	70.3909	4.86444e-17	8.5083e-16
YKR031C	1.0552	5.83565	70.1408	5.5218e-17	9.59917e-16
YLR277C	1.05564	5.8211	70.018	5.87657e-17	1.0154e-15
YLR139C	1.21612	4.88084	69.9148	6.19229e-17	1.06351e-15
YPL243W	1.28759	8.00394	69.8299	6.46462e-17	1.10694e-15
YDR103W	1.08843	6.27736	69.5263	7.54024e-17	1.26827e-15
YNL172W	1.23669	5.44835	69.151	9.1205e-17	1.52508e-15
YLL032C	1.10839	5.43529	68.9735	9.97954e-17	1.66384e-15
YAL031C	1.15849	5.44828	68.6396	1.18207e-16	1.94241e-15
YAR019C	1.14456	5.55227	68.5055	1.26521e-16	2.07306e-15
YOR290C	1.12696	6.96843	68.4329	1.31272e-16	2.14473e-15
YAL024C	1.10157	5.28233	68.3763	1.35091e-16	2.20082e-15
YHR006W	1.05861	6.24116	68.2943	1.40825e-16	2.2812e-15
YHR066W	1.0693	6.9246	68.2346	1.45159e-16	2.34475e-15
YER075C	1.04603	5.66931	68.1782	1.49368e-16	2.40592e-15
YER013W	1.12378	5.14767	67.9744	1.65633e-16	2.65292e-15
YNR023W	1.06083	5.62414	67.8421	1.77131e-16	2.80556e-15
YIL093C	1.04872	6.67774	67.7402	1.86526e-16	2.94618e-15
YNL127W	1.08671	6.08102	67.6281	1.9743e-16	3.10979e-15
YFL001W	1.06317	5.94603	67.3652	2.25596e-16	3.53393e-15
YNL233W	1.03514	5.76244	66.8952	2.86333e-16	4.42458e-15
YML102W	1.04426	5.77504	66.7762	3.04149e-16	4.67455e-15
YLR086W	1.12614	5.54756	66.6763	3.19963e-16	4.90438e-15
YIL038C	1.12566	6.65012	66.4034	3.67462e-16	5.61733e-15
YER028C	1.03309	6.15914	66.3332	3.80785e-16	5.78997e-15
YGL197W	1.08737	7.24527	66.3036	3.8656e-16	5.86214e-15
YDR407C	1.02312	6.57455	66.1858	4.10362e-16	6.20659e-15
YDR520C	1.32332	4.69021	66.0626	4.36822e-16	6.58186e-15
YPL219W	1.1229	5.22732	66.0596	4.37482e-16	6.58186e-15
YDR338C	1.12285	4.97294	65.9829	4.54842e-16	6.82502e-15
YLR422W	1.01888	6.38463	65.6119	5.49056e-16	8.1956e-15
YBL035C	1.04979	5.84899	65.5483	5.67064e-16	8.44229e-15
YBR280C	1.12808	5.11558	65.423	6.04306e-16	8.97332e-15
YOR112W	1.08273	6.89195	65.4148	6.0681e-16	8.98709e-15
YMR167W	1.26282	4.64257	65.1783	6.84195e-16	1.01069e-14
YJL124C	1.02593	5.6608	65.0004	7.48811e-16	1.10044e-14
YMR280C	1.78035	3.19709	64.7348	8.56869e-16	1.24958e-14
YKL204W	1.18248	7.4014	64.7206	8.63057e-16	1.25454e-14
YJR136C	1.27596	5.04445	64.717	8.64667e-16	1.25454e-14
YDR122W	1.05655	7.15212	64.6317	9.02923e-16	1.30672e-14
YFR009W	1.20839	7.99861	64.5094	9.60709e-16	1.38683e-14
YNL123W	1.15258	7.80682	64.4841	9.73122e-16	1.4012e-14
YLL007C	1.49622	4.95419	64.4786	9.75851e-16	1.40159e-14
YAL017W	1.0588	7.2309	64.4014	1.01486e-15	1.45395e-14
YNL225C	1.35083	4.36986	64.02	1.23162e-15	1.75568e-14
YLR203C	1.0951	7.56235	63.7607	1.40488e-15	1.9927e-14
YEL011W	1.05278	5.81019	63.5061	1.59869e-15	2.25637e-14
YNL277W	1.24845	5.22446	63.419	1.67098e-15	2.35258e-14
YMR055C	1.22945	5.30079	63.3022	1.77303e-15	2.4901e-14
YPL128C	1.20493	7.7848	62.9501	2.12006e-15	2.95564e-14
YKL198C	1.02465	6.34635	62.7719	2.32091e-15	3.22776e-14
YMR032W	1.21439	5.12697	62.7152	2.3886e-15	3.31383e-14
YBR103W	1.15183	5.20005	62.5222	2.63457e-15	3.63737e-14
YAL043C	1.23358	8.22912	62.3489	2.87689e-15	3.96233e-14
YFR048W	1.03933	5.58054	62.3248	2.9124e-15	4.00157e-14
YIR016W	1.22734	4.96255	62.3121	2.93125e-15	4.01779e-14
YOR360C	1.16469	6.70353	62.274	2.98845e-15	4.08636e-14
YKL010C	1.03485	6.77066	62.2522	3.02175e-15	4.12201e-14
YBL104C	0.98574	5.86455	62.2067	3.09235e-15	4.20825e-14
YDR017C	0.991905	5.83014	62.1892	3.12001e-15	4.23265e-14
YIL091C	1.07709	6.17173	62.1859	3.12512e-15	4.23265e-14
YPL110C	1.07846	5.0385	62.1406	3.19789e-15	4.31073e-14
YDL056W	1.05153	5.50443	62.0637	3.32519e-15	4.45076e-14
YNL097C	1.08018	5.92618	61.8194	3.76443e-15	4.98091e-14
YAL013W	0.997355	5.99065	61.8192	3.76495e-15	4.98091e-14
YDL102W	0.992171	6.75163	61.3724	4.72383e-15	6.22062e-14
YJR041C	1.01065	6.60638	61.3545	4.76696e-15	6.26295e-14
YJR060W	0.989327	6.21609	61.3405	4.80092e-15	6.29307e-14
YML041C	1.21322	5.72259	61.1954	5.16816e-15	6.74344e-14
YLR219W	1.0316	6.88132	61.0951	5.43836e-15	7.06367e-14
YOL010W	1.25267	6.66475	61.0778	5.48641e-15	7.10988e-14
YGR090W	1.4095	8.48756	60.8989	6.0082e-15	7.75085e-14
YGR052W	1.12474	7.27988	60.8896	6.03682e-15	7.77019e-14
YGR194C	1.01906	6.03063	60.7834	6.37138e-15	8.18234e-14
YMR047C	1.19347	7.77774	59.9172	9.89323e-15	1.25358e-13
YDR123C	1.08731	5.73167	59.8893	1.00347e-14	1.26869e-13
YHL029C	1.17734	6.60161	59.8756	1.01044e-14	1.27468e-13
YGR048W	0.999985	6.63438	59.5643	1.18361e-14	1.48329e-13
YKR099W	1.1325	5.56565	59.44	1.2608e-14	1.57656e-13
YPL023C	1.0222	7.24617	59.3495	1.32017e-14	1.64358e-13
YMR265C	0.968345	6.5169	59.3409	1.32595e-14	1.64718e-13
YML035C	1.07753	7.68044	59.0444	1.54156e-14	1.89439e-13
YBR182C	1.20395	4.5882	58.9337	1.63078e-14	1.99972e-13
YML091C	1.28568	5.54248	58.704	1.83272e-14	2.23772e-13
YNL118C	1.02192	6.46854	58.4862	2.04721e-14	2.49427e-13
YKR075C	0.987693	5.75461	58.4102	2.12788e-14	2.58703e-13
YJL198W	1.10189	7.07682	58.4026	2.13607e-14	2.58997e-13
YLR455W	1.0502	5.31741	58.3996	2.13938e-14	2.58997e-13
YOR359W	1.42579	6.49985	58.3087	2.24053e-14	2.70203e-13
YPR049C	1.1074	5.18783	58.2443	2.31507e-14	2.78492e-13
YPR055W	0.996194	5.52667	58.2308	2.33105e-14	2.79824e-13
YJL100W	1.01075	5.54076	58.0491	2.55659e-14	3.05612e-13
YNL207W	1.0319	7.11765	57.9775	2.65128e-14	3.16268e-13
YIL150C	1.25298	4.1558	57.8497	2.82936e-14	3.36104e-13
YBR097W	0.984871	5.57069	57.8267	2.86262e-14	3.37974e-13
YBL079W	1.15542	8.03662	57.5639	3.27178e-14	3.83862e-13
YOR093C	1.05032	5.41263	57.4332	3.49658e-14	4.08555e-13
YKR017C	1.11887	4.96974	57.285	3.77021e-14	4.38729e-13
YBR037C	0.962709	5.85217	56.9531	4.4634e-14	5.13111e-13
YNL103W	1.03792	6.29675	56.9396	4.49414e-14	5.15605e-13
YGL194C	1.05838	5.72138	56.9046	4.57464e-14	5.23788e-13
YKL079W	1.01515	5.67591	56.7375	4.98039e-14	5.67963e-13
YGL163C	1.20058	4.99606	56.6693	5.15627e-14	5.86847e-13
YDR208W	1.00877	7.26967	56.6277	5.26639e-14	5.98187e-13
YGL184C	1.22419	5.13849	56.5767	5.4048e-14	6.12687e-13
YEL032W	1.23608	8.36904	56.5118	5.58618e-14	6.3074e-13
YDR422C	0.941881	6.44196	56.5003	5.61898e-14	6.3319e-13
YNL047C	0.954388	5.85567	56.4735	5.69603e-14	6.40607e-13
YER147C	1.0757	5.28949	56.4208	5.85075e-14	6.56712e-13
YJL006C	1.10982	4.81093	56.393	5.934e-14	6.64748e-13
YOR023C	1.07075	6.5088	56.3888	5.94669e-14	6.64864e-13
YJL156C	1.06183	5.90904	56.3232	6.14858e-14	6.86091e-13
YPL068C	1.07665	5.28162	56.2461	6.39457e-14	7.10757e-13
YCR033W	0.980406	6.61785	56.2337	6.43505e-14	7.13865e-13
YLR278C	0.987429	6.64958	56.1126	6.84366e-14	7.5625e-13
YDR142C	0.963956	5.60729	56.0893	6.92528e-14	7.6379e-13
YPR106W	0.991203	6.04728	55.9548	7.41557e-14	8.13146e-13
YHR205W	1.02811	7.44773	55.943	7.46012e-14	8.16461e-13
YML117W	1.01736	7.53103	55.8158	7.9588e-14	8.67707e-13
YDR229W	1.12963	5.6956	55.6369	8.71732e-14	9.46784e-13
YKR019C	0.963474	5.63672	55.5702	9.01793e-14	9.75716e-13
YHL030W	1.01546	7.43433	55.5311	9.19914e-14	9.91559e-13
YPR122W	0.999271	6.70809	55.4906	9.3906e-14	1.00838e-12
YGR165W	0.941357	6.33725	55.4408	9.63178e-14	1.03234e-12
YDR293C	1.36587	8.89049	55.4297	9.68621e-14	1.03622e-12
YHR023W	0.96881	6.26566	55.4103	9.78216e-14	1.04453e-12
YGR113W	0.982818	5.86337	55.2055	1.08566e-13	1.15493e-12
YBR140C	1.03267	7.3128	54.8708	1.28722e-13	1.35921e-12
YIL103W	1.03919	6.32523	54.8666	1.28998e-13	1.3596e-12
YBR211C	0.948825	5.67469	54.8111	1.32692e-13	1.39596e-12
YDR006C	1.05857	7.46943	54.7972	1.33632e-13	1.40326e-12
YPR042C	0.946568	6.29344	54.73	1.38281e-13	1.4441e-12
YML059C	0.98663	6.27593	54.4097	1.62755e-13	1.66764e-12
YML120C	0.940532	6.62831	54.4079	1.62904e-13	1.66764e-12
YLR136C	1.21201	4.69379	54.2754	1.7427e-13	1.77128e-12
YHR091C	0.935045	5.77562	54.238	1.77622e-13	1.80214e-12
YBR267W	1.02574	7.02185	54.1259	1.8805e-13	1.89781e-12
YNL250W	1.19932	4.21177	54.0135	1.99119e-13	2.00408e-12
YLR409C	1.05046	7.51782	54.0119	1.99283e-13	2.00408e-12
YDL074C	0.9351	5.90894	53.8157	2.20209e-13	2.199e-12
YPL001W	1.02205	5.17974	53.7699	2.25401e-13	2.24691e-12
YJL036W	1.08529	5.61376	53.6491	2.39697e-13	2.37696e-12
YHR033W	1.21256	4.68356	53.5537	2.51625e-13	2.48659e-12
YPL074W	0.981102	5.25071	53.4992	2.58699e-13	2.54767e-12
YCL054W	0.913316	6.56391	53.4958	2.59153e-13	2.54774e-12
YPL042C	0.970262	5.65149	53.4509	2.65131e-13	2.60203e-12
YER132C	0.956349	6.24877	53.4293	2.68067e-13	2.62632e-12
YLR319C	1.04744	5.28232	53.3765	2.75376e-13	2.6933e-12
YBR007C	0.985999	5.16252	53.2495	2.93763e-13	2.86331e-12
YAL040C	0.992026	7.31338	53.2066	3.00245e-13	2.92149e-12
YDR466W	0.972234	5.78634	53.0939	3.17986e-13	3.08885e-12
YNR014W	0.944474	5.99633	52.911	3.49006e-13	3.37866e-12
YOR201C	0.925763	6.03787	52.8443	3.61068e-13	3.48951e-12
YMR259C	0.923396	6.11573	52.6685	3.94884e-13	3.79701e-12
YJL128C	1.05626	7.22744	52.6316	4.02368e-13	3.85597e-12
YNL321W	0.974161	7.31462	52.549	4.19646e-13	4.00138e-12
YBL034C	0.957704	5.44336	52.5136	4.27282e-13	4.06738e-12
YLR090W	0.901851	6.43102	52.4575	4.39671e-13	4.17834e-12
YOL145C	0.97181	6.96645	52.3071	4.7465e-13	4.50325e-12
YGR056W	1.00477	6.25319	52.2662	4.84651e-13	4.5905e-12
YIL106W	1.06259	7.12876	52.0135	5.5121e-13	5.19682e-12
YKR054C	0.921852	6.28291	51.8895	5.87133e-13	5.51537e-12
YOL089C	1.02271	5.39416	51.788	6.18282e-13	5.77941e-12
YBL063W	1.0274	4.75544	51.7735	6.22854e-13	5.80313e-12
YNL082W	1.11177	4.47829	51.7291	6.3712e-13	5.91671e-12
YIL026C	0.899409	5.90087	51.6418	6.66075e-13	6.15553e-12
YOR081C	0.905516	6.78343	51.4417	7.37563e-13	6.80516e-12
YHR197W	0.999657	6.64723	51.2447	8.15386e-13	7.49892e-12
YMR198W	1.3099	4.38713	51.112	8.7243e-13	7.99774e-12
YBL081W	1.02744	6.22325	51.0501	9.0037e-13	8.24062e-12
YOR138C	1.1659	7.61244	50.8902	9.76804e-13	8.88316e-12
YEL007W	0.917472	6.97628	50.8721	9.85849e-13	8.9369e-12
YCL039W	0.904111	6.33008	50.77	1.03849e-12	9.39919e-12
YDL003W	0.99712	5.64398	50.6129	1.12503e-12	1.01432e-11
YPL019C	0.901615	6.37148	50.6112	1.12603e-12	1.01432e-11
YDR389W	0.959664	6.62697	50.5466	1.16371e-12	1.04495e-11
YIL131C	0.982991	7.62196	50.4892	1.19824e-12	1.07427e-11
YHR069C	0.931904	6.86432	50.4493	1.22281e-12	1.09286e-11
YPL177C	0.970971	7.20612	50.3121	1.31141e-12	1.17021e-11
YNL325C	1.082	4.80411	50.1978	1.39002e-12	1.23264e-11
YDR326C	0.903723	6.91653	50.1284	1.44008e-12	1.27505e-11
YDR041W	0.872145	6.30586	49.9754	1.55688e-12	1.37583e-11
YMR111C	1.1242	4.8076	49.8007	1.70183e-12	1.4975e-11
YJL155C	0.941812	5.4232	49.7267	1.76725e-12	1.54793e-11
YLR237W	0.943725	5.50178	49.7248	1.76893e-12	1.54793e-11
YHR073W	0.932063	7.24112	49.6149	1.87087e-12	1.63115e-11
YBR081C	0.959023	6.0301	49.5946	1.89029e-12	1.64504e-11
YGR217W	0.930409	5.98525	49.5923	1.89258e-12	1.64504e-11
YBR131W	1.08528	4.99935	49.5173	1.96626e-12	1.70389e-11
YGR134W	0.8877	5.68199	49.4732	2.011e-12	1.74002e-11
YCR032W	0.958337	5.20844	49.3608	2.12956e-12	1.83703e-11
YIL036W	0.980832	7.28882	49.2627	2.2388e-12	1.92254e-11
YKL068W	1.09305	7.80549	49.196	2.31625e-12	1.98605e-11
YJR132W	0.981161	7.27798	49.0909	2.44369e-12	2.09218e-11
YMR293C	1.36103	3.76666	48.8073	2.82393e-12	2.4141e-11
YLR397C	1.03429	7.52083	48.7554	2.89954e-12	2.47503e-11
YGR266W	0.861337	6.56358	48.702	2.97969e-12	2.53585e-11
YLL038C	1.10343	5.60294	48.6817	3.01057e-12	2.55831e-11
YPL209C	1.27454	3.80244	48.6749	3.02102e-12	2.56337e-11
YOR056C	0.901885	6.63842	48.5705	3.18628e-12	2.69958e-11
YIL101C	1.23728	4.08052	48.3526	3.5607e-12	3.00146e-11
YJR059W	0.934213	7.45987	48.351	3.56364e-12	3.00146e-11
YIR021W	0.992605	5.08381	48.3367	3.58977e-12	3.01901e-11
YDR175C	1.04779	5.93231	48.3221	3.61648e-12	3.03699e-11
YOL072W	1.18014	5.39687	48.2086	3.83199e-12	3.20852e-11
YOL126C	1.18763	8.67462	48.0705	4.11164e-12	3.43762e-11
YDR237W	0.973289	6.97404	48.0528	4.14898e-12	3.46376e-11
YDR406W	1.00264	6.04219	48.0469	4.16153e-12	3.46916e-11
YDR147W	0.939137	6.15871	47.9427	4.38863e-12	3.64781e-11
YFR002W	0.948663	7.39688	47.8953	4.49588e-12	3.73152e-11
YNR052C	1.07905	8.16929	47.8756	4.54136e-12	3.76378e-11
YNL062C	1.09773	7.1176	47.7248	4.90442e-12	4.05878e-11
YCR003W	0.976835	6.16961	47.6057	5.21172e-12	4.30061e-11
YBR055C	0.847105	5.97954	47.5049	5.48669e-12	4.51444e-11
YEL020C	0.971872	5.17929	47.4332	5.69097e-12	4.67168e-11
YKL185W	0.920162	6.76778	47.4006	5.78646e-12	4.74057e-11
YDR301W	0.919494	6.94273	47.3427	5.96004e-12	4.86879e-11
YDR470C	0.904717	5.68301	47.2502	6.24787e-12	5.09662e-11
YPL082C	0.921272	7.28555	47.2398	6.28126e-12	5.11654e-11
YLR106C	1.19436	8.71371	47.2342	6.29906e-12	5.12371e-11
YLR108C	0.87079	6.35648	47.1618	6.53622e-12	5.30905e-11
YDR081C	0.956016	5.59764	47.1183	6.683e-12	5.42055e-11
YPL153C	1.09585	5.1674	47.0205	7.02495e-12	5.68174e-11
YOR322C	0.911091	6.393	46.7921	7.89304e-12	6.3748e-11
YER040W	1.01652	5.29996	46.7401	8.10538e-12	6.52781e-11
YLR096W	1.01099	6.7517	46.6629	8.43093e-12	6.76134e-11
YDR143C	0.996249	7.92696	46.504	9.14296e-12	7.3118e-11
YKL124W	1.06309	4.37169	46.4605	9.34833e-12	7.44472e-11
YFR030W	0.905334	7.05682	46.3735	9.77277e-12	7.77187e-11
YPL016W	0.853759	6.37577	46.2917	1.01894e-11	8.08068e-11
YMR102C	0.85195	6.38649	46.2412	1.04558e-11	8.28037e-11
YML005W	1.09495	5.12086	46.1998	1.06786e-11	8.44516e-11
YPR141C	1.13296	4.53418	45.9759	1.19719e-11	9.42867e-11
YKL042W	1.01623	4.8127	45.934	1.22306e-11	9.61913e-11
YPL210C	0.928316	7.40819	45.881	1.25661e-11	9.86942e-11
YCR092C	1.06371	4.73771	45.7427	1.34849e-11	1.05764e-10
YNR041C	0.857054	5.92919	45.6781	1.3937e-11	1.0906e-10
YOR307C	0.907839	5.29954	45.5258	1.50645e-11	1.17507e-10
YMR128W	0.853861	6.8324	45.3774	1.625e-11	1.26409e-10
YLR176C	1.07727	4.63358	45.2919	1.69745e-11	1.31865e-10
YPL089C	1.02162	6.77874	45.2285	1.75339e-11	1.36025e-10
YBR108W	0.916321	6.22812	45.1595	1.81623e-11	1.40709e-10
YJL005W	0.854153	6.62124	44.9985	1.97182e-11	1.52142e-10
YML111W	0.887655	5.76449	44.991	1.97942e-11	1.52522e-10
YJR127C	1.0349	7.56651	44.9799	1.99069e-11	1.53184e-10
YML037C	1.28167	3.72073	44.9298	2.04231e-11	1.56733e-10
YNL163C	0.900615	6.46809	44.7848	2.1992e-11	1.68546e-10
YKL052C	0.874963	6.61942	44.7579	2.22968e-11	1.70653e-10
YOL128C	0.922663	5.09763	44.6365	2.37222e-11	1.80834e-10
YKL087C	0.897283	5.64873	44.6207	2.39153e-11	1.82063e-10
YPR111W	0.984014	4.56736	44.6105	2.40393e-11	1.82657e-10
YFL021W	0.835169	6.16167	44.5924	2.42633e-11	1.83975e-10
YIL105C	1.05378	5.88723	44.5481	2.48185e-11	1.87935e-10
YGL116W	0.974469	5.74714	44.4976	2.5467e-11	1.92335e-10
YML032C	0.858238	6.76683	44.0288	3.23572e-11	2.41178e-10
YLR407W	0.859798	6.17804	44.0067	3.27254e-11	2.43286e-10
YJL087C	0.850255	5.57497	43.9073	3.44295e-11	2.55621e-10
YKR037C	0.854111	5.8238	43.8752	3.50004e-11	2.59522e-10
YLR256W	1.09218	8.43715	43.8631	3.52161e-11	2.60444e-10
YJR030C	0.918163	5.08864	43.8417	3.56033e-11	2.62744e-10
YCL014W	0.81692	6.25799	43.7206	3.78772e-11	2.77961e-10
YPR125W	0.819196	6.39214	43.6851	3.85693e-11	2.82676e-10
YHR109W	1.04266	4.75125	43.6217	3.98388e-11	2.90859e-10
YBR179C	0.977715	5.64833	43.6052	4.01761e-11	2.92946e-10
YER032W	0.901689	5.25759	43.3541	4.56772e-11	3.30942e-10
YNL216W	0.979186	8.05159	43.3292	4.62626e-11	3.34334e-10
YPL254W	0.831087	6.48209	43.1656	5.0296e-11	3.62106e-10
YIL104C	0.981593	4.80155	43.1532	5.06171e-11	3.63958e-10
YNL116W	0.86806	5.97103	43.1285	5.12604e-11	3.68119e-10
YBR038W	0.886865	7.25068	43.1032	5.19264e-11	3.72433e-10
YLL036C	0.870573	6.95667	42.9796	5.53148e-11	3.9475e-10
YHR102W	0.915559	6.47902	42.9691	5.56118e-11	3.95103e-10
YDR192C	0.884169	5.97317	42.968	5.56415e-11	3.95103e-10
YOR264W	0.817828	6.52516	42.7633	6.17803e-11	4.37061e-10
YJL056C	0.849871	6.35414	42.6882	6.41995e-11	4.53613e-10
YNL201C	0.841181	5.94041	42.6812	6.44295e-11	4.54674e-10
YIL084C	1.14836	4.25356	42.4567	7.22655e-11	5.0746e-10
YNL078W	0.990246	7.72196	42.4497	7.2525e-11	5.08656e-10
YCL063W	0.847252	6.1152	42.3955	7.4561e-11	5.21013e-10
YNL273W	0.852289	5.44819	42.3757	7.53212e-11	5.25039e-10
YBL061C	0.933939	6.37429	42.3278	7.71893e-11	5.37404e-10
YPR155C	0.89047	5.43711	42.1352	8.51771e-11	5.90851e-10
YGR177C	0.837025	6.40786	42.1161	8.60141e-11	5.95209e-10
YMR285C	0.815889	5.6631	42.0756	8.78122e-11	6.06915e-10
YHL027W	0.941246	7.84297	41.8851	9.67999e-11	6.67416e-10
YML082W	0.811417	6.71844	41.8815	9.69745e-11	6.67812e-10
YDR240C	0.899239	5.28412	41.8285	9.96399e-11	6.8534e-10
YML025C	0.835769	6.01674	41.7095	1.05894e-10	7.2573e-10
YLR215C	0.908177	5.56982	41.5122	1.1714e-10	7.98959e-10
YBR123C	0.877852	5.21374	41.4825	1.18931e-10	8.1021e-10
YLR187W	0.813497	6.3463	41.4645	1.20032e-10	8.16732e-10
YFL033C	0.837322	6.28708	41.429	1.22231e-10	8.29714e-10
YLL002W	0.910253	4.93595	41.4027	1.23888e-10	8.39965e-10
YOR161C	0.835333	6.25123	41.3414	1.27833e-10	8.6568e-10
YNL076W	0.91016	5.76861	41.1867	1.38363e-10	9.32883e-10
YBL029W	1.09294	4.51783	41.186	1.38411e-10	9.32883e-10
YLR144C	0.796363	6.11713	41.0952	1.44993e-10	9.74939e-10
YPL212C	0.841432	6.97223	41.0215	1.50562e-10	1.00882e-09
YNL298W	0.876042	6.88103	41.0085	1.51571e-10	1.01439e-09
YLL029W	0.911663	7.6535	41.0055	1.518e-10	1.01473e-09
YLL011W	0.825679	6.61508	40.9873	1.5322e-10	1.02302e-09
YMR247C	0.813381	6.62584	40.951	1.56092e-10	1.04098e-09
YDL122W	0.826181	6.63695	40.7941	1.69147e-10	1.12541e-09
YBR260C	0.833232	7.05781	40.7745	1.70846e-10	1.13539e-09
YIL151C	0.839384	5.58799	40.6478	1.82296e-10	1.20866e-09
YDR309C	0.811026	6.6604	40.3441	2.12951e-10	1.40214e-09
YDR251W	0.80724	6.72033	40.3257	2.14962e-10	1.41212e-09
YJR092W	0.842848	6.66067	40.2468	2.2382e-10	1.46524e-09
YJL194W	0.847428	5.27361	40.0728	2.44676e-10	1.59627e-09
YBL084C	0.936959	5.0933	40.0604	2.46236e-10	1.60278e-09
YDR475C	0.856319	6.67124	40.024	2.50857e-10	1.631e-09
YGL064C	1.09205	4.46693	39.9881	2.55518e-10	1.65941e-09
YDL087C	1.22428	4.36135	39.9769	2.56978e-10	1.667e-09
YDL116W	0.7983	6.53351	39.8175	2.78842e-10	1.80268e-09
YLR305C	0.890558	7.57297	39.7361	2.907e-10	1.87508e-09
YKR077W	1.07818	4.63351	39.7178	2.93432e-10	1.89056e-09
YLL019C	0.824356	6.3022	39.6798	2.99207e-10	1.92343e-09
YJR056C	0.899744	5.3407	39.5334	3.22502e-10	2.06156e-09
YJL201W	0.799853	6.21485	39.504	3.27389e-10	2.08811e-09
YPR019W	0.878368	7.70954	39.4628	3.34365e-10	2.13022e-09
YPL069C	0.872795	5.29689	39.4553	3.35652e-10	2.13604e-09
YJL074C	0.885579	4.80984	39.401	3.45115e-10	2.19137e-09
YCR081W	0.965035	5.56348	39.3599	3.52469e-10	2.23557e-09
YOL025W	0.815664	5.50799	39.3061	3.62299e-10	2.29282e-09
YIL159W	0.93065	4.52224	39.2912	3.65075e-10	2.30527e-09
YDR072C	0.922724	7.24386	39.287	3.65876e-10	2.30777e-09
YNL068C	0.893479	6.18796	39.2032	3.81907e-10	2.40357e-09
YPL188W	0.838869	7.04532	39.1173	3.99089e-10	2.50617e-09
YPR095C	0.912396	5.30461	38.9293	4.3944e-10	2.74747e-09
YMR124W	0.84215	5.73697	38.9071	4.44464e-10	2.77583e-09
YNL021W	0.797	6.07336	38.8216	4.64359e-10	2.88115e-09
YJR106W	0.895418	4.83585	38.7742	4.75778e-10	2.94559e-09
YIR018W	1.04228	4.30982	38.7233	4.88344e-10	3.02011e-09
YBR275C	0.806018	5.63047	38.654	5.05987e-10	3.12583e-09
YLR446W	1.36129	4.00863	38.5448	5.35113e-10	3.29505e-09
YDL088C	0.883816	6.70243	38.5151	5.43314e-10	3.33833e-09
YLR183C	0.785194	6.00403	38.5022	5.46923e-10	3.35689e-09
YOR034C	0.80497	5.83385	38.3854	5.80656e-10	3.55247e-09
YPL267W	1.10018	4.4691	38.3446	5.92915e-10	3.62358e-09
YJL025W	0.960179	4.8194	38.317	6.01359e-10	3.67125e-09
YKL139W	0.995998	4.88677	38.3056	6.04885e-10	3.68883e-09
YLL021W	0.838496	6.61146	38.2813	6.12471e-10	3.71918e-09
YPL125W	0.810331	6.78723	38.272	6.15385e-10	3.7329e-09
YMR204C	1.22641	3.51599	38.2477	6.23101e-10	3.77569e-09
YDR457W	0.961678	8.2066	38.1651	6.50038e-10	3.93056e-09
YOR301W	0.785047	6.96859	38.0941	6.7414e-10	4.07198e-09
YOL078W	1.00414	4.82113	38.0637	6.84722e-10	4.13152e-09
YCL034W	0.886442	7.41233	37.9252	7.35082e-10	4.41204e-09
YCR030C	0.842647	7.14905	37.9024	7.43743e-10	4.45933e-09
YOR304W	0.768725	5.93094	37.8892	7.48768e-10	4.48474e-09
YJL048C	0.778471	6.19092	37.8755	7.54063e-10	4.51172e-09
YHL021C	0.864694	7.72567	37.6534	8.44998e-10	5.03993e-09
YPL228W	0.835389	5.70325	37.5718	8.81099e-10	5.24977e-09
YLR006C	0.762621	6.47103	37.5642	8.84524e-10	5.26467e-09
YAL051W	0.997474	5.99086	37.4992	9.14482e-10	5.42599e-09
YDR080W	0.873245	5.17904	37.4969	9.1557e-10	5.4268e-09
YDR449C	0.982775	5.23361	37.4203	9.52258e-10	5.6384e-09
YKL173W	0.824871	6.23258	37.3859	9.69208e-10	5.72686e-09
YKL215C	0.821778	6.7431	37.3835	9.70397e-10	5.72795e-09
YKL183W	0.867252	6.25384	37.2413	1.0438e-09	6.1485e-09
YBR194W	1.0343	4.30962	37.198	1.06725e-09	6.28014e-09
YDR436W	0.848237	5.55233	37.144	1.09717e-09	6.43629e-09
YGR156W	0.771177	5.93945	37.0804	1.13358e-09	6.64303e-09
YAL034C	0.852484	5.40167	37.0301	1.16318e-09	6.79557e-09
YGR143W	0.881715	6.14834	36.9506	1.21158e-09	7.07108e-09
YJR066W	0.831276	7.21989	36.9237	1.22846e-09	7.15494e-09
YGR098C	0.791401	6.03212	36.8051	1.30547e-09	7.58794e-09
YPR175W	0.754306	6.45095	36.7943	1.31274e-09	7.61471e-09
YEL062W	0.829144	5.0648	36.7479	1.34436e-09	7.79017e-09
YER153C	1.3457	4.99211	36.7263	1.35934e-09	7.869e-09
YKR002W	0.914155	6.22748	36.7096	1.371e-09	7.92846e-09
YNR039C	0.865142	5.44699	36.5428	1.49352e-09	8.61074e-09
YNL297C	0.76831	6.65596	36.5286	1.50442e-09	8.66427e-09
YBL105C	0.795474	6.71512	36.4944	1.53107e-09	8.78286e-09
YOR054C	0.780248	5.6933	36.4669	1.55279e-09	8.89848e-09
YBR231C	1.05101	4.1215	36.4599	1.55838e-09	8.92157e-09
YER070W	1.56672	10.3856	36.4025	1.60499e-09	9.14445e-09
YDR485C	0.840594	4.8724	36.3546	1.64491e-09	9.36054e-09
YNL315C	0.772721	6.31388	36.315	1.67868e-09	9.52421e-09
YDR110W	0.834555	5.04546	36.2449	1.74018e-09	9.86335e-09
YPL175W	0.832083	5.30813	36.2216	1.76104e-09	9.97166e-09
YDL044C	1.13417	3.82487	36.2193	1.76318e-09	9.97383e-09
YDR484W	0.870725	5.03085	36.16	1.81759e-09	1.02512e-08
YDR186C	0.790205	6.79414	36.0666	1.90692e-09	1.07337e-08
YKL057C	0.912238	6.96023	35.9571	2.01713e-09	1.13317e-08
YIL129C	0.770342	7.01476	35.8366	2.14583e-09	1.2031e-08
YER169W	0.757246	5.8757	35.7893	2.19848e-09	1.22904e-08
YNL139C	0.80783	6.10093	35.6756	2.33068e-09	1.29907e-08
YHR151C	0.882995	5.76806	35.63	2.38584e-09	1.32852e-08
YGR288W	0.909307	4.89985	35.5166	2.52892e-09	1.40545e-08
YFL036W	0.759385	6.83713	35.4741	2.58462e-09	1.435e-08
YPR137W	0.748622	6.43831	35.4126	2.66751e-09	1.47671e-08
YGR046W	0.798498	5.11082	35.3761	2.71801e-09	1.50175e-08
YHL036W	0.769142	6.00191	35.2884	2.84324e-09	1.56488e-08
YDL028C	0.796677	5.32319	35.1663	3.02719e-09	1.66131e-08
YOR066W	0.834509	6.44844	35.139	3.06985e-09	1.68311e-08
YIL115C	0.799213	7.03368	35.0769	3.1693e-09	1.73263e-08
YNL091W	0.759744	6.7638	35.0697	3.18113e-09	1.73743e-08
YGR184C	0.803033	7.31396	35.0129	3.27523e-09	1.78682e-08
YMR021C	0.88563	5.82766	34.9147	3.44478e-09	1.87425e-08
YLR092W	0.93197	4.34898	34.9105	3.45208e-09	1.87643e-08
YBR136W	0.748521	5.98476	34.8784	3.50958e-09	1.90235e-08
YOR109W	0.804891	7.56332	34.8764	3.5131e-09	1.90235e-08
YOR363C	0.870736	4.90513	34.8117	3.63179e-09	1.95548e-08
YKR101W	1.07391	3.76747	34.6937	3.85874e-09	2.06791e-08
YOL054W	0.88081	4.66658	34.6391	3.96852e-09	2.12474e-08
YMR216C	0.805841	7.25412	34.5996	4.04998e-09	2.16632e-08
YOL068C	0.778224	6.7633	34.5841	4.08233e-09	2.18158e-08
YER176W	0.756716	6.16101	34.5727	4.10617e-09	2.19226e-08
YAL048C	0.800895	5.39794	34.4701	4.32849e-09	2.30449e-08
YDR034C	0.761909	5.6	34.4671	4.33513e-09	2.30587e-08
YGR084C	0.862277	6.44911	34.3933	4.50271e-09	2.39277e-08
YGR238C	0.820345	4.88183	34.3663	4.56561e-09	2.42168e-08
YLL004W	1.03646	4.56467	34.3142	4.68957e-09	2.48512e-08
YLR399C	0.922875	7.86401	34.2317	4.89252e-09	2.58068e-08
YHR070W	0.789426	7.47125	34.1991	4.97508e-09	2.6218e-08
YER107C	0.735274	6.88403	34.0456	5.38346e-09	2.82657e-08
YEL063C	0.77497	7.21123	34.0189	5.45782e-09	2.86034e-08
YDR488C	0.83595	5.24464	33.8871	5.84046e-09	3.05526e-08
YER082C	0.718039	6.5597	33.8387	5.98757e-09	3.12934e-08
YML034W	0.726715	5.67767	33.7377	6.30664e-09	3.28106e-08
YJL141C	0.763807	6.57202	33.7257	6.34583e-09	3.29544e-08
YLR099C	0.763323	6.67917	33.6744	6.5153e-09	3.37729e-08
YJL207C	0.727345	6.42235	33.6538	6.58462e-09	3.41013e-08
YIL135C	0.728964	5.99281	33.6377	6.6395e-09	3.43543e-08
YHR082C	0.779272	7.2315	33.5745	6.85851e-09	3.54553e-08
YDL203C	0.730511	6.63272	33.5485	6.95085e-09	3.58676e-08
YLR063W	0.919083	4.20837	33.5245	7.03702e-09	3.62794e-08
YNR009W	0.880758	5.42978	33.4681	7.24412e-09	3.72798e-08
YDR270W	0.942848	4.47285	33.4365	7.36279e-09	3.78563e-08
YIL134W	0.810932	5.18101	33.3199	7.81767e-09	4.01589e-08
YOL019W	0.730505	6.42633	33.2775	7.99028e-09	4.10086e-08
YEL050C	0.750767	6.44276	33.2394	8.14817e-09	4.17813e-08
YOR349W	0.954722	4.20672	33.1891	8.36183e-09	4.28e-08
YFL007W	0.853494	8.03976	33.1825	8.39006e-09	4.2906e-08
YER019W	0.757365	7.15856	33.174	8.42678e-09	4.30551e-08
YHR011W	0.809796	4.83135	33.1702	8.44348e-09	4.31018e-08
YMR075W	0.828866	5.11119	33.1304	8.61789e-09	4.39528e-08
YNL161W	0.884178	6.77852	33.1206	8.66184e-09	4.41374e-08
YHR177W	0.982301	4.098	33.0972	8.76646e-09	4.45909e-08
YBR233W	0.791255	5.6394	33.0324	9.06374e-09	4.59799e-08
YPL150W	0.778492	5.09284	33.0124	9.1572e-09	4.64128e-08
YKL146W	0.907566	7.63071	33.0027	9.2031e-09	4.6604e-08
YMR136W	0.847721	7.05282	32.9007	9.69886e-09	4.8984e-08
YNL251C	0.914306	7.83366	32.8805	9.80008e-09	4.94077e-08
YMR109W	0.908068	8.35076	32.6606	1.09738e-08	5.50333e-08
YDL077C	0.763053	5.41145	32.6375	1.11049e-08	5.54952e-08
YOL044W	0.919663	5.39488	32.6308	1.11436e-08	5.55914e-08
YNL039W	0.786669	5.05447	32.5846	1.14113e-08	5.68271e-08
YDR492W	0.758152	5.97951	32.5555	1.15834e-08	5.75335e-08
YMR223W	0.928434	5.3315	32.4578	1.21811e-08	6.03446e-08
YOR347C	0.955486	6.67744	32.4529	1.22119e-08	6.04447e-08
YDR104C	1.01645	4.19646	32.3477	1.28908e-08	6.36391e-08
YDR348C	0.727204	6.48266	32.2711	1.3409e-08	6.6026e-08
YKR095W	0.80112	6.13915	32.1364	1.43721e-08	7.05856e-08
YFR021W	0.762872	6.73171	32.1318	1.44064e-08	7.06928e-08
YNL119W	0.868203	5.68252	32.1011	1.46356e-08	7.17561e-08
YGL201C	0.709903	6.70871	32.067	1.48948e-08	7.29642e-08
YMR163C	0.957222	4.09174	31.9743	1.5623e-08	7.62036e-08
YHR034C	0.812999	5.67836	31.9697	1.56594e-08	7.63164e-08
YJL147C	1.01986	4.21338	31.745	1.758e-08	8.5239e-08
YAL011W	1.01644	3.87189	31.7377	1.7646e-08	8.54865e-08
YCR047C	0.766267	6.17465	31.7345	1.76757e-08	8.55575e-08
YFR019W	0.72169	6.20223	31.7326	1.76923e-08	8.55655e-08
YBL016W	0.783457	7.68773	31.611	1.88363e-08	9.07135e-08
YJR113C	1.03481	7.36254	31.5773	1.91653e-08	9.21164e-08
YFR040W	0.687026	6.53452	31.5762	1.91761e-08	9.21164e-08
YBR094W	0.706868	6.74515	31.5681	1.9257e-08	9.24273e-08
YPL259C	0.744212	6.25247	31.5083	1.98585e-08	9.51537e-08
YLR274W	0.699133	6.66742	31.4495	2.04698e-08	9.79185e-08
YNL072W	0.745688	6.02622	31.4037	2.0958e-08	1.00086e-07
YNL299W	0.888132	4.86154	31.3835	2.11775e-08	1.00965e-07
YGR278W	0.927736	4.58171	31.323	2.18478e-08	1.03987e-07
YOL021C	0.87684	8.25541	31.2903	2.2219e-08	1.05577e-07
YGR002C	0.744686	5.28995	31.2569	2.26048e-08	1.07232e-07
YOR038C	0.782411	5.11288	31.216	2.30857e-08	1.09422e-07
YGL036W	0.743126	6.18795	31.209	2.31693e-08	1.09727e-07
YBR214W	0.783998	7.69663	31.2043	2.32249e-08	1.09899e-07
YGL092W	0.945066	8.3101	31.1846	2.34614e-08	1.10926e-07
YJR138W	0.763273	5.37788	31.052	2.51212e-08	1.18088e-07
YBR017C	0.892013	8.39097	30.9318	2.67251e-08	1.25421e-07
YOR129C	0.803094	4.8279	30.8781	2.74751e-08	1.28623e-07
YBR120C	1.15466	3.90736	30.8236	2.8258e-08	1.32071e-07
YHR169W	0.736484	6.91116	30.765	2.9124e-08	1.35674e-07
YLR095C	0.712447	6.49906	30.7476	2.93861e-08	1.36672e-07
YIR007W	0.703984	6.30978	30.6684	3.06107e-08	1.42136e-07
YGL150C	0.70644	6.68054	30.6382	3.10913e-08	1.4425e-07
YHR119W	0.72429	5.89026	30.6172	3.14302e-08	1.45703e-07
YER018C	0.694379	5.67839	30.588	3.19067e-08	1.47792e-07
YER157W	0.807008	6.067	30.5453	3.26161e-08	1.50833e-07
YLR336C	0.749905	5.32248	30.5174	3.30879e-08	1.52643e-07
YPL039W	0.956266	4.29454	30.5094	3.32245e-08	1.5315e-07
YER008C	0.696662	6.10558	30.4726	3.38624e-08	1.55838e-07
YOR047C	0.705797	6.52529	30.4706	3.3897e-08	1.55872e-07
YLR403W	0.704688	6.49675	30.4136	3.4908e-08	1.60262e-07
YNL197C	0.740103	6.78656	30.2349	3.82751e-08	1.75438e-07
YPL026C	0.853585	5.98126	30.229	3.83922e-08	1.75833e-07
YGL212W	1.05518	3.69411	30.226	3.84526e-08	1.75969e-07
YBR208C	0.764783	5.56986	30.1658	3.9664e-08	1.81221e-07
YPL052W	0.83854	4.76414	30.1087	4.08501e-08	1.86491e-07
YHR186C	0.684707	6.52343	30.0481	4.21456e-08	1.91944e-07
YDR207C	0.738248	6.01992	29.9896	4.34362e-08	1.97192e-07
YKR093W	0.77347	7.13026	29.9838	4.35664e-08	1.97626e-07
YFR029W	0.746128	5.74868	29.9446	4.44557e-08	2.0134e-07
YNR026C	0.748637	5.75074	29.9129	4.51899e-08	2.0434e-07
YLL035W	0.725607	6.43427	29.7924	4.80871e-08	2.16925e-07
YPL095C	0.906947	5.59772	29.733	4.95829e-08	2.23495e-07
YMR274C	0.941527	4.14547	29.7252	4.97845e-08	2.24227e-07
YKL032C	0.780911	7.4517	29.7045	5.0318e-08	2.26451e-07
YDL033C	0.723295	5.68842	29.6513	5.17173e-08	2.32565e-07
YOL081W	0.821171	7.66526	29.6382	5.20692e-08	2.33779e-07
YDR528W	0.804538	4.62658	29.6206	5.25443e-08	2.35726e-07
YIL143C	0.724403	6.46032	29.6026	5.30333e-08	2.37173e-07
YPL030W	0.673865	6.1151	29.4595	5.70979e-08	2.54353e-07
YDL112W	0.798154	7.80977	29.4297	5.79815e-08	2.58061e-07
YER155C	0.737049	7.46166	29.3733	5.9696e-08	2.64686e-07
YOL116W	0.785034	5.18336	29.3409	6.07013e-08	2.68726e-07
YNR053C	0.96562	8.81753	29.2256	6.44228e-08	2.84098e-07
YLR148W	0.710973	5.30258	29.1771	6.60558e-08	2.90625e-07
YPL097W	0.751274	5.01419	29.1691	6.63273e-08	2.91595e-07
YBL080C	0.830446	4.44837	29.1541	6.68444e-08	2.93642e-07
YER167W	0.666606	5.83925	29.0756	6.96071e-08	3.05073e-07
YLR166C	0.758475	6.06294	29.0197	7.16457e-08	3.13525e-07
YJL154C	0.675158	6.93979	28.9574	7.39885e-08	3.23034e-07
YDR444W	0.751388	6.0291	28.9225	7.53321e-08	3.28649e-07
YPR184W	0.715351	5.48958	28.9133	7.56924e-08	3.29968e-07
YLR141W	0.899173	5.20325	28.8976	7.63083e-08	3.32145e-07
YJL012C	0.737769	7.5916	28.7756	8.12688e-08	3.5266e-07
YPR021C	0.7155	5.19939	28.7036	8.43485e-08	3.64913e-07
YIL042C	0.671174	5.7069	28.6719	8.57405e-08	3.70296e-07
YNR063W	0.928452	3.99992	28.6373	8.72838e-08	3.75617e-07
YGR166W	0.718415	5.75886	28.6257	8.7807e-08	3.77299e-07
YNL164C	1.05683	4.14858	28.4977	9.38117e-08	4.01889e-07
YLR019W	0.770255	7.15611	28.4749	9.49204e-08	4.06029e-07
YGR100W	0.685524	5.77935	28.4649	9.54141e-08	4.07529e-07
YDR014W	0.985106	3.99645	28.3995	9.86894e-08	4.20888e-07
YDL148C	0.678436	5.68644	28.3689	1.00266e-07	4.2729e-07
YDL001W	0.868396	5.03225	28.3302	1.02287e-07	4.35255e-07
YHR097C	0.785142	5.83215	28.2676	1.05652e-07	4.49238e-07
YIR015W	0.853359	4.29115	28.2559	1.06291e-07	4.5162e-07
YJL058C	0.965309	4.77457	28.2413	1.07093e-07	4.54688e-07
YER127W	0.7643	5.52158	28.204	1.09177e-07	4.62845e-07
YLR073C	0.839806	5.86626	28.1972	1.0956e-07	4.64126e-07
YNL236W	0.673847	6.91593	28.172	1.10998e-07	4.69518e-07
YGL176C	0.715731	5.22472	28.1511	1.12205e-07	4.74271e-07
YHR172W	0.770092	5.15112	28.0834	1.16199e-07	4.90064e-07
YKL089W	0.949063	3.88335	28.0329	1.19272e-07	5.01911e-07
YDL030W	0.791782	4.73963	28.0083	1.20796e-07	5.07573e-07
YPL236C	0.817823	4.81161	27.9941	1.21683e-07	5.10925e-07
YGR237C	0.686292	6.21803	27.7943	1.34925e-07	5.64449e-07
YLR182W	0.743819	5.42126	27.7473	1.38242e-07	5.77476e-07
YJL168C	0.749432	5.60942	27.7269	1.39707e-07	5.83168e-07
YBL054W	0.661217	5.99766	27.7218	1.40073e-07	5.8427e-07
YMR219W	0.779206	5.42688	27.708	1.41075e-07	5.87812e-07
YLR398C	0.663533	6.88392	27.7073	1.41128e-07	5.87812e-07
YOL138C	0.730058	5.06259	27.7034	1.41411e-07	5.88559e-07
YLR087C	0.799147	6.01358	27.6776	1.43312e-07	5.96036e-07
YPR164W	0.674806	6.06788	27.6507	1.45318e-07	6.03936e-07
YLR362W	0.77333	5.10376	27.6384	1.46246e-07	6.07351e-07
YDL190C	0.69621	7.32842	27.6288	1.46975e-07	6.09493e-07
YOR069W	0.647083	6.25169	27.6251	1.47256e-07	6.10212e-07
YGL190C	0.904203	6.17624	27.609	1.48487e-07	6.14867e-07
YER143W	0.657242	6.60338	27.5662	1.51809e-07	6.27713e-07
YJL206C	0.780685	4.77552	27.5447	1.53507e-07	6.34272e-07
YCR066W	0.863776	4.18454	27.4911	1.57816e-07	6.50786e-07
YNL271C	0.678925	6.3658	27.4908	1.57846e-07	6.50786e-07
YJR033C	0.670524	6.43273	27.457	1.60629e-07	6.61305e-07
YPL247C	0.684241	7.10288	27.4264	1.63187e-07	6.70868e-07
YPL119C	1.03552	3.71875	27.3903	1.66266e-07	6.83033e-07
YHL019C	0.697902	5.08053	27.3179	1.72608e-07	7.08064e-07
YHR005C	0.713744	6.1937	27.2724	1.76717e-07	7.22841e-07
YLR442C	0.826295	4.27518	27.1971	1.83731e-07	7.49918e-07
YKR050W	0.795938	6.03617	27.1063	1.92566e-07	7.83173e-07
YOL017W	0.904074	4.02353	27.0283	2.00495e-07	8.13101e-07
YDR409W	0.720995	5.48413	26.9971	2.0376e-07	8.25756e-07
YLR315W	1.17756	2.96793	26.9919	2.04309e-07	8.27395e-07
YNR049C	0.681077	5.53469	26.9346	2.10453e-07	8.50464e-07
YLR310C	0.652872	6.62147	26.7452	2.32129e-07	9.3277e-07
YGL133W	0.784793	4.63753	26.7245	2.34622e-07	9.40799e-07
YLR417W	0.669217	5.70484	26.7069	2.36778e-07	9.48777e-07
YBR216C	0.728085	5.50346	26.6648	2.41991e-07	9.67623e-07
YIL122W	0.851381	4.82749	26.662	2.42345e-07	9.68363e-07
YBR146W	0.735785	6.79553	26.6367	2.4553e-07	9.80402e-07
YMR166C	0.704212	5.53315	26.5803	2.52805e-07	1.00804e-06
YIL001W	0.824281	4.86321	26.5565	2.55945e-07	1.01985e-06
YGL040C	0.789045	7.50254	26.5471	2.57188e-07	1.02408e-06
YKL092C	0.707414	5.16365	26.4756	2.66895e-07	1.06199e-06
YPL075W	0.654436	5.83319	26.364	2.82763e-07	1.12356e-06
YPL242C	0.645858	6.32247	26.3132	2.90303e-07	1.15192e-06
YDR043C	0.645182	5.90199	26.3099	2.90793e-07	1.15306e-06
YKL203C	0.640234	6.64278	26.2886	2.94023e-07	1.16506e-06
YIL017C	0.718285	5.15691	26.2777	2.95679e-07	1.17081e-06
YER065C	0.93443	3.84444	26.2537	2.99378e-07	1.18463e-06
YIL144W	0.743011	4.75211	26.2093	3.06341e-07	1.21059e-06
YKL101W	0.68442	6.19099	26.1895	3.09499e-07	1.22129e-06
YLR309C	0.698605	5.03416	26.1718	3.12359e-07	1.23172e-06
YCR057C	0.801382	8.21947	26.1276	3.19586e-07	1.25674e-06
YGL035C	0.701496	6.22052	26.087	3.26379e-07	1.28257e-06
YER033C	0.718857	5.12194	26.0779	3.27914e-07	1.28772e-06
YER171W	0.633597	5.92456	26.0761	3.28225e-07	1.28805e-06
YNR040W	0.644124	5.76425	26.0485	3.32939e-07	1.30476e-06
YDR180W	0.700823	5.20753	26.044	3.33728e-07	1.30658e-06
YNL275W	0.680414	5.48133	26.0432	3.33864e-07	1.30658e-06
YLR380W	0.853507	8.58609	26.0205	3.37816e-07	1.32114e-06
YMR070W	0.83009	5.94567	25.9927	3.42713e-07	1.33938e-06
YPR065W	0.811486	7.28558	25.9834	3.44368e-07	1.344e-06
YDR256C	1.51489	2.03126	25.8701	3.65184e-07	1.42135e-06
YMR036C	0.702649	5.03718	25.8249	3.73837e-07	1.45305e-06
YMR115W	0.652615	5.87987	25.7228	3.94138e-07	1.52882e-06
YDL132W	0.749467	7.12594	25.6569	4.07832e-07	1.5798e-06
YBR198C	0.689927	6.72418	25.6343	4.12634e-07	1.59623e-06
YER109C	0.724404	5.18053	25.5975	4.20586e-07	1.62589e-06
YDR138W	0.710749	5.23956	25.5214	4.3751e-07	1.68902e-06
YHR159W	0.787973	4.62144	25.4815	4.46649e-07	1.72197e-06
YER093C	0.660719	5.56976	25.4269	4.59468e-07	1.7678e-06
YNL023C	0.622636	6.18541	25.3731	4.72463e-07	1.81535e-06
YER114C	0.6585	7.0651	25.269	4.98666e-07	1.91345e-06
YGL013C	0.750344	6.03465	25.2347	5.07599e-07	1.94381e-06
YIL156W	0.705516	5.57822	25.1625	5.26961e-07	2.01255e-06
YOR113W	0.711092	6.0057	25.1545	5.29172e-07	2.01964e-06
YOL051W	0.687006	6.89649	25.1268	5.3681e-07	2.04195e-06
YBR279W	0.637027	7.00421	25.119	5.38989e-07	2.04888e-06
YPL215W	0.636445	6.03721	25.0879	5.47763e-07	2.07946e-06
YOL067C	0.674373	5.06237	25.0555	5.57031e-07	2.11323e-06
YOR386W	0.773948	4.40977	25.0475	5.59354e-07	2.12063e-06
YPR003C	0.703318	5.332	24.9933	5.75293e-07	2.17672e-06
YMR140W	0.64949	5.52503	24.9234	5.96554e-07	2.25268e-06
YJR035W	0.824112	4.04218	24.9137	5.99555e-07	2.26252e-06
YNL221C	0.649022	6.56121	24.892	6.06336e-07	2.28357e-06
YLR288C	0.675188	4.9764	24.8865	6.08055e-07	2.28853e-06
YLR373C	0.618167	6.10856	24.8778	6.10818e-07	2.29677e-06
YKL135C	0.661719	6.83223	24.8748	6.1177e-07	2.29797e-06
YLR321C	0.676471	5.92443	24.8521	6.19023e-07	2.32368e-06
YJL090C	0.664939	5.0378	24.8075	6.33491e-07	2.37174e-06
YDR438W	0.891665	3.89285	24.7837	6.4139e-07	2.39817e-06
YPR005C	0.808303	4.28576	24.7669	6.4698e-07	2.41748e-06
YGR220C	0.644941	6.05122	24.7474	6.53585e-07	2.43737e-06
YMR210W	0.641694	5.67293	24.7206	6.62705e-07	2.46977e-06
YBR153W	0.967907	4.22402	24.7145	6.64836e-07	2.47609e-06
YBL088C	0.70109	5.00469	24.6214	6.9772e-07	2.59517e-06
YDR283C	0.675466	5.78961	24.619	6.98579e-07	2.59668e-06
YML099C	0.701909	5.11529	24.5851	7.10999e-07	2.6394e-06
YLR425W	0.678582	5.25715	24.5692	7.16883e-07	2.65951e-06
YOR361C	1.23091	10.1379	24.5547	7.2229e-07	2.67783e-06
YDL183C	1.16393	3.30137	24.5407	7.27568e-07	2.69564e-06
YHL007C	0.668034	7.26031	24.4838	7.49366e-07	2.771e-06
YNL317W	0.62925	6.13354	24.4135	7.77232e-07	2.87032e-06
YNL243W	0.838657	8.67744	24.3688	7.95479e-07	2.93201e-06
YDR244W	0.721255	5.63174	24.3611	7.98652e-07	2.94181e-06
YER124C	0.707471	7.81534	24.3479	8.04148e-07	2.96014e-06
YIR006C	0.969778	9.28791	24.3384	8.08133e-07	2.97289e-06
YNL088W	0.605757	6.49951	24.335	8.09538e-07	2.97614e-06
YGR073C	1.53669	2.26435	24.2857	8.30537e-07	3.05137e-06
YJL029C	0.63666	6.49788	24.2551	8.43849e-07	3.09629e-06
YOR308C	0.748174	4.40068	24.244	8.4873e-07	3.1082e-06
YOL006C	0.678519	6.04013	24.079	9.24621e-07	3.37528e-06
YDR310C	0.645227	5.97233	24.0442	9.41495e-07	3.43468e-06
YJL047C	0.692099	4.86958	24.0288	9.4906e-07	3.45785e-06
YNR048W	0.665201	5.10391	23.9764	9.75238e-07	3.54643e-06
YLL001W	0.678431	6.78117	23.9723	9.77332e-07	3.55178e-06
YMR287C	0.702427	4.6486	23.8583	1.03694e-06	3.75643e-06
YHR147C	0.680405	6.13612	23.8522	1.04025e-06	3.76602e-06
YNL272C	0.637449	5.64287	23.8374	1.04828e-06	3.79028e-06
YGL113W	0.711258	4.90475	23.7819	1.07892e-06	3.89122e-06
YOR005C	0.89488	4.06547	23.7157	1.11669e-06	4.02235e-06
YLR055C	0.652382	5.89919	23.6768	1.13948e-06	4.10185e-06
YOL095C	0.937159	4.25338	23.6332	1.16557e-06	4.18519e-06
YDL159W	0.678969	5.59332	23.6217	1.17255e-06	4.20539e-06
YLR143W	0.665455	5.59504	23.5797	1.19846e-06	4.29246e-06
YLR049C	0.630894	6.01503	23.553	1.21518e-06	4.34689e-06
YMR179W	0.70743	4.68571	23.4593	1.27583e-06	4.5496e-06
YBR125C	0.611287	6.05765	23.4481	1.28331e-06	4.57054e-06
YOR141C	0.619802	6.10119	23.4351	1.29199e-06	4.59859e-06
YOR043W	0.603978	6.39302	23.379	1.3302e-06	4.72279e-06
YBR066C	0.70583	6.3154	23.3777	1.33116e-06	4.72324e-06
YGR130C	0.611958	6.90734	23.3645	1.34031e-06	4.75275e-06
YGL017W	0.637365	5.41158	23.3333	1.36221e-06	4.82744e-06
YOR279C	0.923347	3.58627	23.3278	1.3661e-06	4.83821e-06
YLR002C	0.682693	6.60892	23.2156	1.44819e-06	5.1194e-06
YNL203C	1.44983	2.29707	23.1606	1.49018e-06	5.26456e-06
YDR027C	0.638329	5.62471	23.0852	1.54978e-06	5.46498e-06
YIR011C	0.711225	6.73908	22.9518	1.66114e-06	5.84681e-06
YKL208W	0.776062	4.57446	22.9198	1.68902e-06	5.94127e-06
YNL231C	0.668569	7.13145	22.9061	1.70112e-06	5.98012e-06
YMR066W	0.834278	3.92862	22.8932	1.71254e-06	6.01289e-06
YOL004W	0.781643	8.41585	22.8158	1.7829e-06	6.24454e-06
YKR045C	0.64682	5.30837	22.7515	1.84359e-06	6.44917e-06
YHR211W	0.900748	3.80704	22.7461	1.84878e-06	6.46173e-06
YLR312W-A	0.616052	6.51601	22.7454	1.84945e-06	6.46173e-06
YER105C	0.66005	7.63126	22.6362	1.95761e-06	6.80212e-06
YHL004W	0.696873	7.80022	22.6091	1.98543e-06	6.89458e-06
YHL002W	0.639096	6.79661	22.5521	2.04517e-06	7.09339e-06
YDR333C	0.661554	6.11654	22.5278	2.07124e-06	7.17073e-06
YPL113C	1.36707	2.4001	22.5209	2.0787e-06	7.18783e-06
YCL005W	0.603428	5.78537	22.4899	2.11253e-06	7.30038e-06
YER095W	0.642965	6.26372	22.4587	2.14711e-06	7.41092e-06
YLR085C	0.605852	6.40828	22.3711	2.24725e-06	7.72686e-06
YOR372C	0.720686	6.73771	22.1416	2.53263e-06	8.66289e-06
YDR213W	0.598853	6.21124	22.098	2.59079e-06	8.85122e-06
YLR071C	0.64859	6.41869	22.0603	2.64217e-06	9.01594e-06
YKR091W	0.70456	5.53588	22.0007	2.72544e-06	9.28898e-06
YLL051C	0.635988	6.40625	21.9798	2.75534e-06	9.38527e-06
YPL137C	0.590282	6.89151	21.9685	2.77169e-06	9.43532e-06
YPR115W	0.731243	5.93983	21.9253	2.83475e-06	9.63276e-06
YGR169C	0.595234	5.98417	21.9239	2.83681e-06	9.63401e-06
YOR098C	0.724684	8.11075	21.8764	2.90789e-06	9.86951e-06
YOL090W	0.579207	6.62619	21.8639	2.92696e-06	9.92834e-06
YLR452C	0.859414	7.51638	21.8481	2.95115e-06	9.99847e-06
YHR154W	0.589631	5.92897	21.8438	2.95776e-06	1.00149e-05
YBL085W	0.604362	6.13648	21.8234	2.98937e-06	1.01159e-05
YDL042C	0.707558	5.2147	21.7719	3.07058e-06	1.03723e-05
YMR164C	0.648476	5.13599	21.7552	3.0975e-06	1.04571e-05
YGR140W	0.619851	5.32384	21.7487	3.10794e-06	1.04799e-05
YDL222C	1.22634	3.1018	21.7096	3.17198e-06	1.06769e-05
YER158C	0.842525	5.1166	21.6848	3.21326e-06	1.08031e-05
YLR023C	0.656194	5.45913	21.6275	3.31074e-06	1.11242e-05
YLR392C	0.802614	4.22852	21.6248	3.3154e-06	1.11333e-05
YLR132C	0.639116	5.48197	21.5642	3.42182e-06	1.14772e-05
YDR416W	0.629651	4.9389	21.5519	3.44381e-06	1.15441e-05
YKL109W	0.620154	6.6521	21.4876	3.56128e-06	1.1889e-05
YLR396C	0.623832	5.08193	21.4832	3.56936e-06	1.1909e-05
YBR284W	0.975506	3.21803	21.4385	3.65368e-06	1.21832e-05
YDR096W	0.644739	6.23167	21.4159	3.69695e-06	1.23131e-05
YOR354C	0.59423	6.16088	21.4033	3.72128e-06	1.23797e-05
YPL100W	0.656491	5.12128	21.3826	3.76177e-06	1.24998e-05
YBR001C	0.762422	5.89491	21.3341	3.85814e-06	1.27828e-05
YBR251W	0.625804	5.53457	21.2981	3.93124e-06	1.30098e-05
YGL014W	0.771498	7.81754	21.2685	3.99228e-06	1.31889e-05
YNR031C	0.5991	5.88043	21.2671	3.99525e-06	1.3191e-05
YDR441C	0.608458	5.52549	21.2383	4.05581e-06	1.33832e-05
YLR205C	0.816682	3.82801	21.1909	4.15732e-06	1.37103e-05
YGL145W	0.69349	5.19331	21.0765	4.41302e-06	1.45367e-05
YDR420W	0.640269	5.42617	21.0128	4.56234e-06	1.49767e-05
YJL071W	0.6326	5.09307	21.0083	4.57289e-06	1.50027e-05
YDR511W	0.809353	4.9813	21.0049	4.58116e-06	1.50212e-05
YDR219C	0.721311	4.6243	20.9939	4.60737e-06	1.50984e-05
YKL095W	0.896534	3.7606	20.9406	4.73737e-06	1.55155e-05
YPR179C	0.676191	4.605	20.9295	4.76497e-06	1.55969e-05
YMR086W	0.583586	6.29489	20.9037	4.82972e-06	1.57998e-05
YGL028C	0.624416	7.58174	20.8402	4.99248e-06	1.63042e-05
YIL119C	0.675771	5.66255	20.8165	5.05445e-06	1.64971e-05
YPR070W	0.737947	4.82398	20.7792	5.15409e-06	1.68031e-05
YFL009W	0.624233	6.18918	20.7683	5.18333e-06	1.68888e-05
YGL180W	0.601512	5.46513	20.7412	5.25729e-06	1.71063e-05
YPL229W	0.756466	4.32931	20.7403	5.25983e-06	1.71063e-05
YNL261W	0.592625	5.47893	20.7354	5.27326e-06	1.71328e-05
YPL132W	0.703042	4.63244	20.7289	5.29124e-06	1.71717e-05
YCR042C	0.612253	5.05364	20.557	5.78819e-06	1.87099e-05
YJR021C	0.646377	5.36134	20.4691	6.06008e-06	1.95334e-05
YDL037C	0.647303	4.69884	20.4487	6.1252e-06	1.97321e-05
YDR505C	0.58951	6.42331	20.4313	6.18095e-06	1.99005e-05
YOR205C	0.624934	4.90365	20.38	6.34908e-06	2.03843e-05
YML095C	0.891997	3.66027	20.3645	6.40055e-06	2.05379e-05
YKR011C	0.717289	5.23016	20.3603	6.41482e-06	2.05721e-05
YPL020C	0.615134	5.005	20.3511	6.44574e-06	2.06597e-05
YOR151C	0.718732	8.33672	20.3022	6.61229e-06	2.11697e-05
YDR049W	0.65759	4.89649	20.291	6.65113e-06	2.12583e-05
YJL098W	0.575806	5.68456	20.2799	6.69009e-06	2.13588e-05
YBL113C	1.22209	2.46633	20.2722	6.71694e-06	2.14326e-05
YDL048C	0.845391	8.98377	20.2613	6.75524e-06	2.15427e-05
YDL211C	0.982035	3.13782	20.253	6.78463e-06	2.16243e-05
YKL059C	0.626059	5.38281	20.2488	6.79944e-06	2.16594e-05
YNL288W	0.647199	7.58471	20.1887	7.01678e-06	2.23393e-05
YKL108W	0.841441	3.99286	20.1456	7.17669e-06	2.28229e-05
YNR033W	0.592613	7.18583	20.1262	7.24954e-06	2.30161e-05
YBL038W	0.575801	5.98485	20.1118	7.30448e-06	2.31647e-05
YPL014W	0.742121	8.2585	20.0195	7.66546e-06	2.42421e-05
YML038C	0.579276	5.78956	19.8929	8.19022e-06	2.58015e-05
YAL029C	0.60384	6.90316	19.8784	8.25257e-06	2.59549e-05
YOR330C	0.610214	5.37182	19.8603	8.33143e-06	2.61884e-05
YGR031W	0.661204	6.14124	19.8554	8.35252e-06	2.62402e-05
YNL256W	0.572942	6.9186	19.7989	8.60318e-06	2.69831e-05
YMR190C	0.629644	5.25919	19.743	8.85842e-06	2.77227e-05
YOR028C	0.671431	4.7403	19.6376	9.36111e-06	2.92317e-05
YOL115W	0.547107	6.40922	19.6008	9.54283e-06	2.97503e-05
YML016C	0.574624	5.61644	19.5539	9.77998e-06	3.04065e-05
YGR179C	0.646358	4.66277	19.5394	9.85471e-06	3.05888e-05
YBR083W	0.598107	7.3099	19.3838	1.06909e-05	3.30404e-05
YMR310C	0.639529	6.83814	19.3803	1.07106e-05	3.30835e-05
YKR096W	0.54416	5.99432	19.3783	1.07218e-05	3.31e-05
YLR082C	0.822184	3.60609	19.3441	1.09155e-05	3.36432e-05
YCR052W	0.65559	8.02542	19.3264	1.10171e-05	3.39383e-05
YML006C	0.622762	5.76184	19.1784	1.19052e-05	3.65553e-05
YHR143W	0.752569	8.30642	19.1445	1.21184e-05	3.71901e-05
YDR356W	0.662076	4.73592	19.1429	1.21291e-05	3.72028e-05
YDR132C	0.737975	4.39309	19.1273	1.22282e-05	3.74464e-05
YCR038C	0.912839	3.99053	19.1251	1.22424e-05	3.74698e-05
YLR047C	0.671187	5.23484	19.0984	1.24149e-05	3.79569e-05
YOR058C	0.610811	4.85801	19.0469	1.27545e-05	3.89327e-05
YDR379W	0.65754	5.05899	18.9951	1.31053e-05	3.99392e-05
YGR041W	0.544011	6.36229	18.9827	1.31911e-05	4.01579e-05
YML076C	0.584061	5.36024	18.9712	1.32707e-05	4.03787e-05
YGL110C	0.713889	5.08722	18.9659	1.33074e-05	4.04687e-05
YKR082W	0.606156	7.61564	18.96	1.3349e-05	4.05736e-05
YDR205W	0.582845	5.26545	18.9532	1.33964e-05	4.06744e-05
YJR011C	0.740246	4.00039	18.9353	1.3523e-05	4.10369e-05
YPL152W	0.622072	5.17654	18.9293	1.35655e-05	4.11438e-05
YML049C	0.557497	6.21277	18.8757	1.39519e-05	4.22932e-05
YHL024W	0.684551	4.30709	18.7781	1.46844e-05	4.44195e-05
YLR289W	0.749634	3.92815	18.737	1.5004e-05	4.53381e-05
YKL051W	0.580976	6.8941	18.6296	1.58733e-05	4.78887e-05
YEL056W	0.57462	6.51207	18.6096	1.60408e-05	4.83685e-05
YCL032W	0.579959	5.16089	18.6051	1.60786e-05	4.84567e-05
YBR030W	0.602958	5.23498	18.5896	1.62103e-05	4.88019e-05
YKR056W	0.537159	6.6873	18.5878	1.62258e-05	4.88231e-05
YMR106C	0.777198	4.12672	18.5752	1.6333e-05	4.91196e-05
YNR045W	0.573735	5.19347	18.511	1.68926e-05	5.06955e-05
YKR029C	0.720432	4.23354	18.5087	1.69131e-05	5.07305e-05
YCL055W	0.589368	5.50695	18.4673	1.72848e-05	5.1791e-05
YOL135C	0.577916	5.47501	18.462	1.7333e-05	5.18536e-05
YDR380W	0.660475	4.75151	18.3335	1.8542e-05	5.53254e-05
YNL101W	0.532398	6.34713	18.3255	1.86202e-05	5.55296e-05
YJR151C	1.05118	3.22212	18.3149	1.87242e-05	5.57812e-05
YDR462W	0.597948	5.87599	18.2986	1.8885e-05	5.6231e-05
YBR213W	0.534583	5.64424	18.295	1.89201e-05	5.63059e-05
YDR464W	0.558206	5.40691	18.2507	1.93659e-05	5.74529e-05
YGL066W	0.65848	4.94479	18.2242	1.96364e-05	5.81646e-05
YEL022W	0.54191	6.87197	18.1826	2.007e-05	5.9418e-05
YHL038C	0.689136	4.38934	18.1203	2.07382e-05	6.12692e-05
YLL010C	0.605629	6.54007	18.1085	2.08671e-05	6.15859e-05
YPR117W	0.600792	5.42061	18.0659	2.13386e-05	6.29451e-05
YGR145W	0.547826	5.64609	18.0343	2.16959e-05	6.3966e-05
YBR133C	0.563959	7.26358	18.0252	2.17997e-05	6.42388e-05
YGR097W	0.545196	6.69776	17.986	2.22539e-05	6.54418e-05
YDR515W	0.702982	4.31221	17.9586	2.25765e-05	6.63564e-05
YBL043W	1.09769	2.99196	17.923	2.3003e-05	6.74708e-05
YJL109C	0.689839	8.46253	17.8714	2.36348e-05	6.92172e-05
YER017C	0.53988	6.40339	17.8685	2.36707e-05	6.92866e-05
YDR291W	0.540308	5.68675	17.8363	2.40742e-05	7.03232e-05
YHR164C	0.625063	4.59465	17.8301	2.41538e-05	7.05196e-05
YLR317W	0.81427	3.79489	17.789	2.46809e-05	7.18747e-05
YDL109C	0.6401	4.54286	17.7749	2.48638e-05	7.23703e-05
YOR324C	0.567322	5.38304	17.7492	2.52026e-05	7.3319e-05
YGR147C	0.555898	7.0232	17.738	2.53508e-05	7.37125e-05
YIL146C	0.66694	4.16953	17.7317	2.54353e-05	7.38828e-05
YHL025W	0.570955	6.25595	17.7117	2.57038e-05	7.45867e-05
YIL045W	0.782558	4.10355	17.7087	2.57447e-05	7.46675e-05
YJL176C	0.548081	5.92441	17.6785	2.61568e-05	7.57855e-05
YLR253W	0.535349	6.11494	17.6671	2.63137e-05	7.62016e-05
YBR203W	0.592052	4.78986	17.599	2.72733e-05	7.89003e-05
YGR075C	0.93751	3.06709	17.5909	2.73897e-05	7.91967e-05
YKL045W	0.545831	5.31574	17.5677	2.77252e-05	8.01263e-05
YDR463W	0.574594	6.98289	17.5329	2.82379e-05	8.15666e-05
YGL173C	0.736397	8.74675	17.5264	2.83349e-05	8.17639e-05
YLR018C	0.555652	6.38999	17.4125	3.00846e-05	8.65501e-05
YIR003W	0.579403	6.99237	17.3958	3.03492e-05	8.71793e-05
YML057W	0.52043	6.68951	17.3549	3.101e-05	8.90328e-05
YPL279C	0.737342	3.74914	17.2948	3.20061e-05	9.18001e-05
YKL187C	0.716956	3.97567	17.2023	3.36035e-05	9.60919e-05
YML112W	0.541167	5.95691	17.1966	3.37044e-05	9.63321e-05
YNL167C	0.58908	5.84887	17.1841	3.39266e-05	9.69187e-05
YDR277C	0.593528	4.83243	17.1424	3.46788e-05	9.89188e-05
YHR084W	0.508268	6.19953	17.0421	3.65598e-05	0.00010392
YPL115C	0.523577	6.47359	17.0011	3.73584e-05	0.000106009
YNL258C	0.543329	5.31594	16.9544	3.82894e-05	0.000108458
YDL202W	0.565156	4.81685	16.9376	3.86284e-05	0.000109256
YPR018W	0.687141	4.01793	16.9324	3.87357e-05	0.000109505
YPL018W	0.835157	3.66859	16.8833	3.97507e-05	0.000112207
YPL159C	0.554258	5.70388	16.7809	4.19527e-05	0.000117956
YGL060W	0.511273	5.66738	16.774	4.21065e-05	0.000118249
YJR039W	0.660277	4.48216	16.7734	4.21192e-05	0.000118249
YJL078C	0.534762	7.18793	16.732	4.30493e-05	0.000120623
YDR425W	0.573489	5.34068	16.7223	4.327e-05	0.000121122
YCR005C	0.709493	8.65684	16.7207	4.33054e-05	0.000121162
YMR024W	0.562439	6.41599	16.7142	4.34548e-05	0.00012152
YFR015C	0.573004	6.29912	16.7014	4.37477e-05	0.000122279
YOL084W	0.599501	5.18866	16.6848	4.41324e-05	0.000123173
YGL141W	0.514721	5.86322	16.679	4.42689e-05	0.000123494
YDR239C	0.559481	4.87828	16.6519	4.49051e-05	0.000125207
YDR197W	0.531368	5.73655	16.5927	4.6329e-05	0.000129051
YMR160W	0.567945	5.08542	16.5488	4.74142e-05	0.000131881
YNL192W	0.6437	7.67653	16.5459	4.74862e-05	0.000132017
YAL021C	0.775864	9.20792	16.5106	4.83798e-05	0.00013437
YLR318W	0.860194	3.38278	16.3987	5.13195e-05	0.000142327
YGR032W	0.564517	6.74368	16.3737	5.20009e-05	0.000144076
YJL116C	1.15912	2.38234	16.345	5.27956e-05	0.000146207
YOL105C	0.689674	4.27653	16.3061	5.38913e-05	0.000149097
YKL125W	0.548956	5.76784	16.2733	5.48309e-05	0.000151365
YOL148C	0.567026	5.78621	16.2616	5.51699e-05	0.000152044
YML007W	0.62477	6.73853	16.1687	5.79446e-05	0.000159306
YJL212C	0.533794	7.30678	16.1633	5.81102e-05	0.000159664
YOR353C	0.598228	4.79436	16.1555	5.83476e-05	0.000160182
YDL209C	1.06207	3.1663	16.1186	5.94973e-05	0.000163024
YDL105W	0.727022	4.47582	16.0667	6.11483e-05	0.000167468
ICR1	0.837314	3.86673	16.06	6.1367e-05	0.000167905
YLL054C	0.590409	4.79224	16.0027	6.32512e-05	0.000172895
YNL313C	0.548737	7.40199	15.9711	6.43155e-05	0.000175552
YOL042W	0.63207	5.04844	15.9156	6.62291e-05	0.000180257
YOR272W	0.576872	7.55922	15.9045	6.66188e-05	0.000181145
YDR247W	0.494417	6.41866	15.8688	6.78885e-05	0.000184333
YIL092W	0.736233	3.73996	15.8211	6.96217e-05	0.000188949
YBR095C	0.621917	4.98227	15.8084	7.00898e-05	0.000189768
YNL125C	0.534759	5.53855	15.7619	7.18352e-05	0.000194033
YLR163C	0.507643	6.81957	15.7317	7.29915e-05	0.000196784
YJL095W	0.55027	5.53418	15.7219	7.33705e-05	0.000197712
YKL171W	0.552382	5.35563	15.6996	7.42405e-05	0.000199865
YAR007C	0.524978	7.38544	15.6636	7.56665e-05	0.000203419
YBR157C	0.604641	4.62278	15.6484	7.6277e-05	0.000204963
YMR231W	0.538292	5.61512	15.6021	7.8169e-05	0.000209652
YML052W	0.586018	7.966	15.5738	7.9348e-05	0.000212614
YGL227W	0.56585	4.69618	15.5724	7.94069e-05	0.000212672
YBR138C	0.698868	4.12269	15.5604	7.99109e-05	0.000213821
YAL061W	0.576957	4.68217	15.5481	8.04308e-05	0.00021501
YNL185C	0.491219	6.02965	15.5399	8.07804e-05	0.000215721
YMR172W	0.529747	5.22875	15.5345	8.1014e-05	0.000216164
YGR013W	0.546364	5.1052	15.4953	8.27117e-05	0.000220076
YER035W	0.593639	7.68761	15.4606	8.42411e-05	0.000223936
YKR027W	0.538022	5.35622	15.4472	8.48411e-05	0.000225426
YDL138W	0.506844	5.79039	15.4112	8.64724e-05	0.000229439
YPR015C	0.761083	3.58182	15.3994	8.7014e-05	0.000230662
YBL013W	0.76734	4.13535	15.3954	8.72013e-05	0.000231051
YMR031C	0.501938	6.19291	15.3926	8.73286e-05	0.000231281
YJL042W	0.584552	7.95818	15.3505	8.92979e-05	0.000236167
YGL144C	0.541711	4.89529	15.333	9.01263e-05	0.000237917
YLR369W	0.55984	5.59775	15.3258	9.04745e-05	0.000238725
YGL045W	0.502482	5.60077	15.3229	9.06093e-05	0.00023897
YHR035W	0.845654	3.28604	15.3112	9.11727e-05	0.000240344
YDR116C	0.511423	5.93356	15.2615	9.36074e-05	0.000246194
YDR501W	0.701232	3.81864	15.2269	9.53371e-05	0.000250397
YGR257C	0.474473	6.31853	15.1158	0.000101114	0.000264594
YGL194C-A	0.672715	4.12606	15.1031	0.000101798	0.000266262
YNL027W	0.550449	6.11382	15.0979	0.000102079	0.000266876
YGL010W	0.540942	4.7654	15.0597	0.000104161	0.000271945
YDR076W	0.926126	2.71978	15.0569	0.000104318	0.000272105
YOR341W	0.92361	10.0875	15.0477	0.00010483	0.000273317
YBR049C	0.481156	6.51951	15.015	0.000106661	0.000277834
YLR402W	0.977709	3.04307	14.9387	0.000111058	0.000288894
YLR454W	0.572775	5.49373	14.9296	0.000111596	0.00029016
YLL040C	0.565235	7.47953	14.9031	0.000113176	0.000294134
YDR324C	0.5799	6.95569	14.8487	0.000116487	0.000302188
YBR240C	0.694874	3.67871	14.845	0.000116714	0.00030264
YBR132C	0.511349	5.39973	14.8372	0.000117199	0.000303757
YDR131C	0.592604	4.26365	14.8063	0.000119136	0.0003086
YKL075C	0.682846	4.17034	14.8056	0.000119183	0.0003086
YIL137C	0.521119	7.55506	14.8025	0.000119378	0.000308844
YIL074C	0.475796	6.63057	14.6686	0.000128165	0.000330828
YPR053C	0.83042	3.63354	14.6434	0.000129886	0.000334965
YDR198C	0.590005	4.36792	14.6417	0.000130008	0.000335128
YDR150W	0.48959	6.4671	14.6283	0.00013093	0.000337202
YER060W	0.556353	5.21387	14.5823	0.000134172	0.000344771
YOL080C	0.489976	5.58665	14.5432	0.000136984	0.000351365
YNL304W	0.64211	4.05091	14.5254	0.00013828	0.00035421
YCL004W	0.572746	4.42308	14.5234	0.000138432	0.00035444
YJL127C	0.509046	5.41026	14.5105	0.000139383	0.000356716
YMR168C	0.581126	4.69804	14.4763	0.000141936	0.000363087
YLR260W	0.494563	5.28721	14.4662	0.000142697	0.000364869
YPR040W	0.468291	5.95421	14.4248	0.000145871	0.000372651
YBL093C	0.469195	6.2144	14.3477	0.000151963	0.000387347
YDL058W	0.538257	6.25457	14.3455	0.000152145	0.000387638
YDR258C	0.568722	7.82295	14.3442	0.000152244	0.000387717
YDR179W-A	0.672243	4.40061	14.3334	0.000153126	0.000389614
YGR239C	0.531828	4.72554	14.3191	0.000154292	0.000392055
YJR107W	0.680629	3.85399	14.2853	0.000157091	0.000398635
YKL134C	0.547402	4.68985	14.2808	0.000157462	0.00039922
YLR067C	0.643902	4.10497	14.2706	0.00015832	0.000401219
YLR142W	0.692222	3.59869	14.2689	0.000158463	0.000401402
YLR410W	0.533511	7.81946	14.2524	0.000159856	0.00040439
YMR255W	0.528089	5.55266	14.2056	0.000163884	0.000413846
YLL034C	0.482351	5.94985	14.1705	0.000166965	0.000421346
YDR354W	0.575824	7.98411	14.1693	0.000167075	0.000421346
YGR091W	0.643499	5.05703	14.1527	0.000168554	0.000424887
YOR110W	0.47118	5.58714	14.1258	0.000170981	0.000430624
YDR375C	0.49654	5.69726	14.1238	0.000171166	0.000430901
YMR227C	0.76863	3.20026	14.1135	0.000172103	0.000432908
YKR069W	0.639422	3.98639	14.1125	0.000172191	0.000432908
YGL208W	0.464712	5.87821	14.1081	0.000172596	0.000433544
YJR109C	0.765938	9.46361	14.0775	0.000175432	0.000440472
YLR223C	0.507955	5.2047	14.073	0.000175849	0.000441326
YGL131C	0.522363	4.95752	14.0251	0.000180382	0.000452304
YPL179W	0.551118	6.81202	14.0112	0.000181724	0.000455269
YOR380W	0.53507	4.7609	13.9275	0.000190002	0.00047538
YMR199W	0.535693	5.42332	13.9254	0.000190209	0.00047538
YHR099W	0.583687	8.31074	13.925	0.000190252	0.00047538
YDR335W	0.47122	6.13791	13.9237	0.000190382	0.000475497
YMR257C	0.678146	4.24254	13.9144	0.000191328	0.000477441
YJL133W	0.579793	6.33312	13.9037	0.000192423	0.000479963
YPR121W	0.732554	3.91873	13.8997	0.000192826	0.000480128
YPR124W	0.462418	5.82183	13.895	0.000193317	0.00048114
YMR076C	0.492328	5.54233	13.8888	0.000193952	0.000482509
YDR176W	0.545582	5.46833	13.8756	0.000195319	0.000485488
YDR141C	0.472586	6.77398	13.8594	0.00019701	0.000489479
YMR211W	0.620434	3.97962	13.8541	0.00019757	0.000490443
YHR168W	0.579465	4.40919	13.851	0.000197888	0.000491017
YOR153W	0.727749	9.28453	13.8018	0.000203136	0.000503602
YBR212W	0.484842	6.68177	13.7832	0.000205163	0.000508405
YOR191W	0.500641	5.51021	13.7783	0.000205698	0.000509508
YKR090W	0.530367	6.20917	13.7374	0.000210224	0.000520268
YGR112W	0.5449	4.63605	13.678	0.000216976	0.000536513
YNL018C	1.72535	0.632112	13.6436	0.000220998	0.00054551
YHR032W-A	1.10371	5.02746	13.6349	0.000222022	0.000547564
YNL316C	0.540781	5.28686	13.6079	0.000225237	0.000555252
YDL140C	0.704795	9.16919	13.5906	0.000227324	0.000560157
YOL087C	0.451451	5.87915	13.5773	0.000228933	0.000563876
YLR247C	0.485935	5.4486	13.5745	0.000229281	0.00056449
YER162C	0.755723	3.66212	13.5528	0.000231939	0.000570789
YDR130C	0.555587	4.51829	13.5437	0.000233078	0.000573343
YPR096C	1.07642	1.96446	13.533	0.000234405	0.000576359
YPL139C	0.626471	4.70528	13.4957	0.000239113	0.000587428
YDR437W	0.60093	4.06128	13.4881	0.000240076	0.000589287
YPL248C	0.68822	3.72045	13.468	0.000242673	0.000594893
YDL113C	0.501018	5.26202	13.4481	0.000245258	0.000600714
YFL034C-B	0.505124	5.86057	13.4416	0.000246105	0.00060227
YPL133C	0.540844	4.51227	13.3994	0.000251711	0.000615097
YNL065W	0.469288	6.88233	13.3827	0.00025395	0.000619608
YMR125W	0.511089	7.33328	13.3718	0.000255436	0.000622967
YPL184C	0.47902	7.08686	13.3627	0.000256684	0.000625743
YLR320W	0.68891	4.03975	13.3608	0.00025694	0.000626099
YPR120C	0.720048	3.98719	13.3582	0.0002573	0.000626708
YER073W	0.558506	7.96685	13.2824	0.000267904	0.000650868
YDR108W	0.592433	4.84359	13.2483	0.00027283	0.000662553
YPR048W	0.492764	6.14227	13.1662	0.000285046	0.000690161
YMR162C	0.482289	5.41133	13.1512	0.00028734	0.000694832
YNL054W	0.474803	5.49157	13.1414	0.000288848	0.000698181
YCR063W	0.727836	3.99269	13.1125	0.000293327	0.000707965
YOR035C	0.51728	5.92074	13.1078	0.000294066	0.00070929
YOR017W	0.565939	4.61532	13.1045	0.000294593	0.000710262
YDR296W	0.520047	6.57278	13.0919	0.000296581	0.000714148
YOR106W	0.535119	5.47704	13.073	0.000299586	0.000721079
YHR080C	0.543301	5.149	13.0577	0.000302036	0.000726058
YKR052C	0.461186	5.96981	13.0285	0.000306789	0.000736552
YDR359C	0.500707	6.14841	13.0213	0.000307964	0.000739061
YLL058W	0.489197	5.88856	13.016	0.000308846	0.000740554
YLR133W	0.489318	6.88791	13.0139	0.000309184	0.000740743
YLR352W	0.5085	5.40463	12.9864	0.000313766	0.00075046
YHR088W	0.509626	5.34956	12.9068	0.000327394	0.000780435
YIL061C	0.500678	4.80336	12.8833	0.000331525	0.000789952
YPL007C	0.481366	4.99531	12.8824	0.000331679	0.000789989
YNL077W	0.463778	7.1109	12.8349	0.000340218	0.000807965
YER164W	0.452531	6.62288	12.8232	0.000342357	0.000812367
YOR192C-C	1.69689	1.18679	12.8129	0.000344232	0.000816478
YML081W	0.452755	6.79656	12.8082	0.000345099	0.000817906
YBR160W	0.475005	6.47747	12.7747	0.000351336	0.000831943
YGL086W	0.550095	4.39468	12.7673	0.000352733	0.000834211
YGR202C	0.454497	5.81765	12.7654	0.000353082	0.000834344
YER151C	0.472614	7.01673	12.6536	0.00037484	0.000881377
YGR241C	0.542664	6.9923	12.6372	0.000378145	0.000888049
YJR110W	0.532355	4.72251	12.6279	0.000380023	0.000892092
YOR101W	0.472266	5.93058	12.6202	0.000381593	0.000895311
YLR191W	0.496505	4.95956	12.6189	0.000381866	0.000895311
YHL023C	0.478969	5.09448	12.5983	0.000386104	0.000904504
YGR249W	0.465706	7.01266	12.5887	0.000388095	0.000908796
YMR152W	0.43192	6.30635	12.5876	0.00038832	0.000908948
YPL085W	0.49354	7.6241	12.5583	0.000394448	0.000921779
YCL008C	0.435666	6.58387	12.5507	0.000396065	0.0009248
YJR115W	0.60354	4.02964	12.5292	0.000400652	0.000934791
YPR144C	0.474846	6.69617	12.4835	0.000410568	0.000955145
YOR299W	0.431065	6.25989	12.4659	0.00041445	0.000962997
YNL267W	0.484476	6.03263	12.4545	0.000416997	0.000968125
YLR297W	0.464555	5.77387	12.4347	0.000421439	0.000977643
YNL191W	0.460366	6.63117	12.4139	0.000426153	0.000987058
YLR072W	0.471798	5.86326	12.412	0.000426582	0.000987564
YDL167C	0.475734	6.43977	12.3772	0.000434619	0.00100495
YJR090C	0.462833	6.43672	12.3751	0.000435103	0.00100566
YJR146W	2.05598	0.113573	12.3576	0.000439185	0.00101468
YMR104C	0.451263	5.52134	12.329	0.000445972	0.00102869
YDL019C	0.446127	6.75451	12.2738	0.000459351	0.00105784
YGR077C	0.441121	5.96929	12.2559	0.000463791	0.00106678
YHR206W	0.501209	6.68844	12.2514	0.000464901	0.00106818
YLR014C	0.522686	4.46477	12.2512	0.000464964	0.00106818
YER007W	0.742798	3.07215	12.2445	0.000466638	0.00107142
YOR147W	0.509482	4.83824	12.244	0.00046675	0.00107142
YOL063C	0.434317	5.74255	12.2406	0.000467615	0.00107297
YPR084W	0.466984	5.21175	12.2369	0.000468529	0.00107464
YOR207C	0.441135	6.93826	12.212	0.000474835	0.00108823
YDL150W	0.46777	6.4912	12.2052	0.000476574	0.00109177
YNL063W	0.496277	5.12502	12.1851	0.00048174	0.00110228
YAR050W	1.01757	2.37168	12.1367	0.000494391	0.00112987
YDL031W	0.460405	7.22347	12.1341	0.000495084	0.00113059
YDR069C	0.473653	4.95155	12.1337	0.000495189	0.00113059
YDR125C	0.655867	3.52944	12.1086	0.000501892	0.00114517
YLR430W	0.456125	6.94501	12.0804	0.000509548	0.00116133
YPL070W	0.457716	5.29698	12.0758	0.000510811	0.00116366
YOL020W	0.491085	7.13576	12.034	0.000522385	0.0011886
YOR247W	0.502114	7.41444	12.0264	0.000524527	0.001193
YJL101C	0.485666	7.6636	12.025	0.000524915	0.00119341
YOR316C	0.437951	6.35531	11.9674	0.000541382	0.00122742
YDR311W	0.468889	5.13139	11.9474	0.000547243	0.00123923
YGR062C	0.539106	5.26153	11.9099	0.00055836	0.0012634
YLR381W	0.525353	4.70405	11.9056	0.000559668	0.00126586
YNL124W	0.437857	6.7697	11.8511	0.000576276	0.00130136
YDR181C	0.592141	3.87268	11.8463	0.000577745	0.00130364
YBR002C	0.431507	5.81833	11.8302	0.000582774	0.00131447
YJL094C	0.446889	5.57325	11.8074	0.000589966	0.00132964
YDL060W	0.449248	7.26494	11.8032	0.0005913	0.00133212
YPL017C	0.623893	3.74872	11.7453	0.000609959	0.00137199
YOR334W	0.577615	4.15779	11.6982	0.000625618	0.00140278
YLR194C	0.507505	7.97274	11.6957	0.000626457	0.00140411
YER088C-A	0.568022	4.71673	11.692	0.00062769	0.00140632
YIL077C	0.513974	4.39714	11.6187	0.000652936	0.00145944
YOR250C	0.440091	6.12665	11.5496	0.000677625	0.00151107
YOL045W	0.451012	5.16696	11.5339	0.000683367	0.00152328
YLR405W	0.449882	5.19872	11.5265	0.000686104	0.00152879
YHL032C	0.536525	6.31101	11.5241	0.000686995	0.00153017
YCL061C	0.450459	5.06749	11.515	0.000690379	0.00153711
YML103C	0.475627	7.52667	11.4774	0.00070447	0.00156482
YGR014W	0.482479	7.67677	11.4693	0.000707545	0.00156981
YIL031W	0.444542	5.29888	11.4622	0.000710275	0.00157526
YIL056W	0.423007	6.07651	11.4605	0.000710927	0.00157603
YER116C	0.579436	3.85099	11.4598	0.000711177	0.00157603
YIL023C	0.542089	6.01558	11.4296	0.000722816	0.0016012
YCR079W	0.439641	5.75615	11.4176	0.000727516	0.00160849
YDL013W	0.448508	5.32905	11.4061	0.000732038	0.00161723
YER101C	0.481843	4.63431	11.4027	0.000733364	0.00161954
YOR212W	0.457446	7.5474	11.3919	0.00073765	0.00162774
YML118W	0.747207	3.36332	11.384	0.000740795	0.00163405
YIL070C	0.433404	6.4723	11.3484	0.000755122	0.00166414
YLR443W	0.450543	5.00366	11.348	0.000755311	0.00166414
YMR037C	0.508231	6.00317	11.3429	0.000757351	0.00166799
YKR089C	0.44973	6.57954	11.3159	0.000768479	0.00168988
YJL099W	0.493693	4.96486	11.2545	0.000794312	0.00174266
YNL107W	0.524998	5.17389	11.2183	0.000809939	0.00177325
YDR318W	0.66901	3.5042	11.2179	0.000810122	0.00177325
YDL020C	0.510989	7.23874	11.2151	0.000811335	0.00177522
YBR158W	0.599375	8.94307	11.2142	0.000811734	0.00177542
YMR304W	0.436856	6.78915	11.2088	0.000814099	0.00177854
YJL118W	0.484768	5.06755	11.1682	0.000832096	0.00181508
YBR099C	1.17224	1.4364	11.1608	0.000835431	0.00182166
YPL269W	0.529791	4.13924	11.1467	0.000841828	0.0018335
YEL017W	0.439836	7.26285	11.1199	0.000854072	0.00185875
YLL063C	0.536082	4.13001	11.093	0.000866539	0.00188268
YOR114W	0.698917	3.13858	11.0926	0.000866719	0.00188268
YLR256W-A	0.701313	4.34185	11.0535	0.000885203	0.00192063
YPR159W	0.493556	8.01642	11.0452	0.000889173	0.00192851
YLR129W	0.484591	6.91409	10.9659	0.00092802	0.00200287
YJL193W	0.503077	4.48319	10.9534	0.000934333	0.00201573
YJR123W	1.35687	12.8222	10.8976	0.000962874	0.0020726
YHR166C	0.614884	4.02294	10.8957	0.000963864	0.00207394
YER093C-A	0.50003	4.71121	10.8906	0.000966551	0.00207816
YGL241W	0.445813	5.13971	10.8749	0.000974754	0.00209422
YBR065C	0.50573	4.38749	10.8338	0.000996612	0.00213827
YDR480W	0.486405	4.6558	10.8171	0.00100567	0.00215657
YOR211C	0.43692	4.99297	10.7933	0.00101866	0.00218197
YJR098C	0.509247	4.28848	10.7838	0.00102393	0.00219242
YNR020C	0.914917	3.47985	10.7149	0.00106275	0.00227386
YMR291W	0.499031	7.83816	10.7094	0.00106595	0.00227984
YMR196W	0.421505	6.09144	10.6372	0.00110835	0.00236874
YGR071C	0.466188	4.84753	10.6164	0.00112087	0.00239192
YLL039C	0.452048	7.3541	10.6079	0.00112606	0.0024012
YML053C	0.606978	4.29339	10.6032	0.00112895	0.00240646
YPR107C	0.461041	5.12297	10.5928	0.00113527	0.00241812
YOR173W	0.489892	5.10731	10.5701	0.00114931	0.0024462
YER047C	0.550596	4.4844	10.5569	0.00115753	0.00246217
YBL095W	0.511536	4.36512	10.5541	0.00115929	0.00246468
YOL060C	0.449524	6.56823	10.5521	0.00116056	0.00246646
YPL202C	0.546813	4.99389	10.5494	0.00116223	0.00246909
YIL049W	0.509066	4.73751	10.5415	0.00116723	0.00247879
YDL035C	0.453071	5.186	10.5342	0.00117184	0.00248764
YMR087W	0.545422	4.35752	10.5313	0.00117369	0.00249066
YBR098W	0.73312	2.93675	10.5149	0.00118418	0.00251103
YOR352W	0.52029	5.10718	10.5002	0.00119361	0.00252915
YHL028W	0.413263	6.16047	10.4938	0.00119773	0.00253506
YLR115W	0.406391	5.68206	10.4822	0.00120527	0.00255008
YMR016C	0.433138	6.68203	10.48	0.00120672	0.00255219
YDL133W	0.527728	4.66398	10.4765	0.00120903	0.00255613
YNL328C	0.77365	2.99174	10.473	0.00121133	0.00256005
YNL186W	0.437635	6.42688	10.4663	0.0012157	0.00256832
YLR149C	0.515311	4.38205	10.4624	0.00121831	0.00257288
YDR159W	0.42559	5.49697	10.4574	0.0012216	0.00257794
YLR451W	0.511582	5.14297	10.3957	0.00126312	0.00265964
YMR207C	0.464452	4.91406	10.394	0.00126427	0.00266107
YMR261C	0.447131	7.67217	10.3505	0.00129439	0.00272348
YIR019C	0.876021	2.24542	10.3465	0.00129718	0.00272835
YOR328W	0.546412	5.13075	10.3402	0.00130164	0.00273571
YBR112C	0.435094	7.43839	10.3312	0.00130799	0.002746
YPL194W	0.475294	4.45722	10.3304	0.00130856	0.0027462
YOR037W	0.4611	5.16809	10.3175	0.00131776	0.00276347
YER144C	0.433384	6.05718	10.2789	0.00134563	0.00281984
YER172C	0.434302	6.19087	10.2665	0.00135469	0.00283779
YHR048W	0.519291	4.12689	10.2593	0.00136	0.00284785
YPR068C	0.656718	3.40364	10.2497	0.00136709	0.00285954
YAL002W	0.43595	5.64945	10.2371	0.00137644	0.00287595
YLR214W	0.405101	5.7759	10.219	0.00139003	0.00290327
YDR128W	0.473352	5.24656	10.1979	0.00140598	0.00293552
YMR117C	0.64277	3.47237	10.1954	0.00140789	0.00293843
YPL060W	0.521499	4.00129	10.1696	0.00142778	0.00297776
YER168C	0.393573	6.62761	10.1542	0.00143969	0.00300151
YDL233W	0.534142	4.80307	10.131	0.00145797	0.00303738
YAL001C	0.396287	5.65546	10.106	0.0014779	0.00307443
YOR077W	0.808379	2.83155	10.0894	0.00149125	0.00310097
YPR152C	0.481688	4.65858	10.0816	0.00149757	0.00311194
YJL070C	0.46708	4.53445	10.0729	0.00150462	0.00312545
YNL284C	0.415047	6.67298	10.0572	0.00151753	0.00314997
YCR089W	0.470291	5.53989	10.0307	0.00153951	0.0031921
YML051W	0.422931	6.90584	10.019	0.00154932	0.00320832
YGL130W	0.434631	7.13474	10.0187	0.00154958	0.00320832
YDR228C	0.403073	5.6358	9.96278	0.00159737	0.00330147
YGL162W	0.443402	4.82113	9.962	0.00159805	0.00330147
YNR007C	0.500327	4.1898	9.95434	0.00160471	0.00331403
YFR007W	0.436196	5.29209	9.93597	0.0016208	0.00334484
YBL042C	0.410804	7.06568	9.92965	0.00162637	0.00335513
YFR013W	0.40448	6.05987	9.92457	0.00163087	0.00336318
YBR059C	0.438931	7.18155	9.92304	0.00163222	0.00336476
YKL043W	0.481684	7.15018	9.91663	0.00163792	0.00337529
YPL173W	0.416723	5.31353	9.89413	0.00165807	0.00341558
YLR240W	0.402453	6.04803	9.88572	0.00166566	0.00342998
YLR206W	0.436738	7.57908	9.8103	0.00173537	0.00356194
YML119W	0.508633	4.0867	9.80511	0.00174028	0.00357073
YCL051W	0.388126	5.62532	9.77185	0.00177204	0.00363067
YPL255W	0.600483	4.00492	9.76483	0.00177882	0.00364325
YBL097W	0.648442	3.28447	9.74451	0.00179859	0.00368111
YGL059W	0.483516	4.7407	9.72616	0.00181664	0.00371671
YIL155C	0.414967	5.50027	9.71792	0.0018248	0.00373207
YIR033W	0.413251	6.08864	9.70175	0.00184093	0.003761
YMR080C	0.462837	7.97784	9.59262	0.00195361	0.0039798
YJR093C	0.413422	5.32037	9.55989	0.00198874	0.00404849
YBL024W	0.559462	8.98051	9.52837	0.0020232	0.00411276
YGR076C	0.503614	4.94251	9.50832	0.00204542	0.00415497
YCR086W	0.595346	3.66127	9.50352	0.00205078	0.00416437
YLR258W	0.486569	7.83324	9.40339	0.00216585	0.00438087
YKL168C	0.480213	5.87119	9.40183	0.00216769	0.00438304
YGL093W	0.417246	5.2982	9.3962	0.00217436	0.0043934
YKR085C	0.385986	6.48298	9.37073	0.00220478	0.00444699
YOR030W	0.459142	4.58534	9.36898	0.00220688	0.00444965
YLR202C	0.90196	2.62412	9.31118	0.0022776	0.00458414
YJL165C	0.380418	6.68358	9.29036	0.00230362	0.00463489
YHR161C	0.37881	6.59068	9.28615	0.00230893	0.00464392
YNL283C	0.405543	7.13896	9.27626	0.00232143	0.00466741
YDR265W	0.462517	4.96498	9.26639	0.00233398	0.00469099
YAR035W	0.583288	4.41549	9.24335	0.00236352	0.00474535
YML061C	0.438257	4.83121	9.23751	0.00237107	0.00475883
YNL020C	0.376875	5.6973	9.23605	0.00237296	0.00476095
YKL116C	0.371369	6.25817	9.19099	0.0024321	0.00487274
YOL073C	0.428705	5.66695	9.17917	0.00244785	0.00490134
YLR386W	0.419676	6.03137	9.17447	0.00245415	0.00491002
YBR069C	0.527927	8.52447	9.1733	0.00245572	0.00491144
YKL155C	0.46154	4.98006	9.17241	0.00245691	0.0049121
YNL086W	0.569677	4.31318	9.14936	0.00248805	0.00497087
YDR303C	0.399948	6.46118	9.11576	0.00253416	0.005057
YEL025C	0.505263	4.97206	9.10342	0.00255132	0.00508837
YHR188C	0.435452	7.49633	9.08827	0.00257254	0.0051271
YML100W	0.639892	9.57786	9.07292	0.00259422	0.0051667
YJR140C	0.398356	5.35721	9.0577	0.00261591	0.00520626
YJR061W	0.644554	3.25259	9.02887	0.00265748	0.00528346
YKL062W	0.394217	6.05892	9.01184	0.00268236	0.0053292
YPL126W	0.435751	7.89651	9.00179	0.00269715	0.00535672
YDR498C	0.388046	5.71712	8.99671	0.00270466	0.00536976
YHR018C	0.41132	7.46034	8.97738	0.00273342	0.00542498
YOL106W	1.47143	0.378053	8.96722	0.00274866	0.00544953
YGL178W	0.403291	6.43918	8.95412	0.00276844	0.00548494
YJR112W	0.519874	3.80495	8.9328	0.00280094	0.00554548
YOR011W	0.43091	5.72267	8.88239	0.00287934	0.00569673
YDL176W	0.547018	3.84197	8.88082	0.00288182	0.00569769
YDR243C	0.464493	4.3257	8.85486	0.0029231	0.0057733
YOR338W	0.500245	4.11179	8.8393	0.00294812	0.00581667
YBR259W	0.446277	4.93397	8.81924	0.00298072	0.00587692
YPL040C	0.453511	4.379	8.80117	0.00301038	0.00593211
YDR074W	0.496062	8.62329	8.79483	0.00302085	0.00594988
YCR107W	0.75571	3.05993	8.78689	0.00303403	0.00597377
YLR174W	0.816549	2.26022	8.78448	0.00303804	0.00597959
YGL129C	0.417924	6.57902	8.78198	0.0030422	0.00598573
YMR273C	0.465865	5.51128	8.78049	0.0030447	0.00598851
YER111C	0.399778	5.23216	8.77988	0.00304572	0.00598851
YKL164C	0.834924	10.8785	8.76124	0.00307701	0.00604794
YDL230W	0.391359	5.78483	8.7224	0.00314324	0.00617174
YBR021W	0.534642	3.73388	8.70424	0.00317471	0.00622711
YDR312W	0.381505	5.39156	8.69496	0.00319092	0.00625674
YDR005C	0.459509	5.24978	8.61973	0.0033254	0.00650255
YFL023W	0.442458	4.55634	8.57556	0.00340706	0.00665766
YCL027W	0.408641	4.79616	8.5687	0.00341991	0.0066782
YCR026C	0.407503	5.24141	8.53597	0.00348195	0.00678772
YGL237C	0.464223	4.98226	8.53143	0.00349065	0.00680235
YMR224C	0.46362	4.24137	8.43277	0.00368518	0.00716674
YIL024C	0.547041	3.86793	8.41456	0.00372227	0.00723147
YGL211W	0.37427	5.45812	8.41256	0.00372638	0.007237
YGL142C	0.374142	5.70374	8.38821	0.00377664	0.0073321
YBL086C	0.447504	4.93015	8.3746	0.00380502	0.00738469
YBL011W	0.445388	7.37264	8.35419	0.00384798	0.00746299
YLR355C	1.01374	12.0233	8.34748	0.00386223	0.00748808
YDR352W	0.40481	4.94327	8.3334	0.00389226	0.00754118
YPR171W	0.373196	5.63121	8.31244	0.00393744	0.00762093
YCL029C	0.373102	5.61196	8.29625	0.0039727	0.00768658
YGR198W	0.358638	6.27582	8.29373	0.00397822	0.00769203
YML020W	0.540437	4.19802	8.2894	0.00398771	0.00770777
YGL063W	0.492791	4.86319	8.27476	0.00401999	0.00776753
YKL018W	0.368629	6.09506	8.27281	0.00402432	0.00777326
YMR232W	0.734714	2.85157	8.22709	0.00412698	0.00796076
YMR300C	0.449053	8.27371	8.18476	0.00422438	0.00813214
YLR039C	0.381299	5.00954	8.17824	0.0042396	0.00815869
YLR114C	0.436209	5.48811	8.16332	0.00427461	0.00821956
YIR005W	0.521915	3.79505	8.15726	0.00428891	0.00824245
YFR022W	0.364978	6.25193	8.14137	0.00432666	0.0083094
YMR313C	0.358515	6.11282	8.12145	0.00437445	0.0083927
YAL010C	0.501877	4.94845	8.12002	0.00437791	0.00839652
YPL204W	0.460241	6.71142	8.09082	0.00444899	0.00852424
YMR165C	0.360374	6.45153	8.08456	0.00446441	0.00854804
YPR061C	0.582102	3.3424	8.0819	0.00447096	0.00855772
YPR024W	0.375019	7.19348	8.07695	0.00448319	0.00857537
YHR002W	0.578152	3.67684	8.03131	0.00459755	0.00879116
YOL032W	0.350386	5.88098	8.01272	0.004645	0.00887689
YHR176W	0.500165	3.72174	7.96869	0.00475933	0.00907312
YBL058W	0.419604	8.007	7.93377	0.00485205	0.00924371
YMR023C	0.456224	4.07872	7.92225	0.00488305	0.00929965
YIL154C	0.593792	7.37465	7.90078	0.00494134	0.00940558
YNR013C	0.39463	7.18511	7.90025	0.00494279	0.00940558
YOL096C	0.408289	4.56744	7.89995	0.00494362	0.00940558
YPR097W	0.350935	6.28212	7.85655	0.0050637	0.00962441
YOL082W	0.350839	5.73919	7.83183	0.00513342	0.00975043
YMR041C	0.36508	5.26788	7.81657	0.00517693	0.00982978
YMR240C	0.504177	4.07997	7.80853	0.00520002	0.00987035
YNR028W	0.386917	6.11394	7.79474	0.00523985	0.00993933
YDL002C	0.483535	4.34481	7.78973	0.00525439	0.0099636
YOR004W	0.36621	5.99965	7.76157	0.00533696	0.0101168
YML127W	0.367247	7.33586	7.69319	0.00554295	0.0104864
YOR160W	0.34535	5.79757	7.67753	0.00559126	0.0105743
YPL230W	0.494603	3.6839	7.55149	0.00599604	0.0113173
YER130C	0.412711	7.91716	7.54852	0.00600593	0.0113322
YPR181C	0.659158	10.1439	7.547	0.006011	0.0113342
YPR140W	0.343619	5.7119	7.50562	0.00615067	0.0115859
YKL093W	0.651024	2.6953	7.49937	0.00617206	0.0116187
YDL039C	0.396417	4.97572	7.49856	0.00617483	0.0116201
YDL215C	0.371934	5.17746	7.4873	0.00621356	0.0116853
YGR119C	0.428019	6.99366	7.47816	0.00624518	0.011737
YHR194W	0.361307	5.73364	7.46299	0.00629803	0.0118285
YNL212W	0.340454	6.40351	7.43983	0.00637959	0.0119699
YHR016C	0.352348	6.93656	7.43695	0.00638981	0.0119851
YPL124W	0.495653	3.63433	7.432	0.00640741	0.0120102
YGR187C	0.397061	5.33556	7.41132	0.00648149	0.0121411
YBL059W	0.464098	3.90427	7.40122	0.00651795	0.0122014
YBR270C	0.515849	3.53913	7.39544	0.00653896	0.0122367
YMR176W	0.390325	5.16772	7.39155	0.00655309	0.0122551
YKR079C	0.365435	5.06716	7.38346	0.00658264	0.0123023
YJL092W	0.362778	5.40475	7.38216	0.00658738	0.0123071
YNL095C	0.450962	4.36506	7.35923	0.00667193	0.0124528
YJL108C	0.383591	4.67155	7.35715	0.00667964	0.0124631
YMR157C	0.377722	4.9801	7.32743	0.00679099	0.0126543
YPL146C	0.396313	5.12813	7.28703	0.00694543	0.0129252
YOR258W	0.543585	3.66345	7.28489	0.00695369	0.0129364
YBR288C	0.342766	5.91513	7.23415	0.00715296	0.013289
YGR142W	0.427493	8.1009	7.22112	0.00720507	0.0133692
YLR026C	0.333568	6.20631	7.2108	0.00724662	0.0134375
YKL078W	0.334824	5.61164	7.2064	0.00726439	0.0134617
YIR010W	0.345068	5.45577	7.2033	0.00727698	0.0134806
YNL311C	0.389321	4.94722	7.1961	0.0073062	0.0135304
YGR018C	1.00381	1.01784	7.18299	0.00735981	0.0136199
YMR187C	0.5137	3.46797	7.18126	0.0073669	0.0136251
YDL149W	0.457003	3.85499	7.14557	0.00751494	0.0138944
YOR370C	0.351772	7.21478	7.10743	0.00767651	0.0141768
YDR052C	0.365287	5.37136	7.09991	0.00770878	0.0142205
YNL223W	0.495286	3.59764	7.08225	0.0077851	0.014352
YFR033C	0.339005	6.43011	7.05924	0.00788575	0.0145234
YCR006C	0.624529	2.93295	7.04668	0.00794125	0.0146209
YEL019C	0.667645	2.8785	7.0459	0.00794471	0.0146226
YMR019W	0.361601	5.11452	7.03885	0.00797601	0.0146754
YGR070W	0.400565	4.45325	7.02583	0.00803424	0.0147778
YAL019W	0.339327	6.94742	7.02068	0.00805736	0.0148156
YPR138C	0.378666	5.16171	7.00936	0.00810845	0.0149047
YEL046C	0.612779	9.69335	6.99762	0.00816181	0.0149883
YPL119C-A	1.03118	1.76188	6.99558	0.00817111	0.0149969
YOR274W	0.375387	4.89896	6.99541	0.00817188	0.0149969
YFR045W	0.417614	4.17898	6.95047	0.00837973	0.0153637
YLR404W	0.406413	4.67744	6.93538	0.00845069	0.0154839
YJL072C	0.381199	5.72407	6.92918	0.00848006	0.0155277
YPL045W	0.420967	4.72157	6.92088	0.00851951	0.0155849
YOL140W	0.338243	5.85295	6.91397	0.00855249	0.0156403
YOR116C	0.370841	7.57134	6.91224	0.00856079	0.0156454
YFL016C	0.365308	6.99394	6.88775	0.00867884	0.0158459
YGL254W	0.357171	5.06894	6.87283	0.0087516	0.0159706
YNL238W	0.345284	6.14752	6.8726	0.00875272	0.0159706
YLR385C	0.77278	1.95258	6.8662	0.00878411	0.0160227
YPL221W	0.372936	7.44372	6.86302	0.00879977	0.0160462
YDR262W	0.321939	6.37787	6.83327	0.00894751	0.0162999
YDR499W	0.407131	4.25413	6.81515	0.00903876	0.0164609
YOL152W	0.74632	2.10736	6.81172	0.00905615	0.0164844
YCR045W-A	0.437742	4.21422	6.80867	0.00907162	0.0165049
YDR314C	0.525755	3.42799	6.80215	0.0091048	0.0165547
YOR172W	0.373058	4.75013	6.79582	0.00913714	0.0166029
YBL014C	0.340451	5.56714	6.78525	0.00919143	0.0166856
YHR105W	0.453151	4.00317	6.77697	0.00923413	0.0167525
YOR306C	0.498342	3.92266	6.7763	0.00923763	0.0167535
YER145C	0.379102	7.60528	6.76964	0.00927216	0.0168108
YJR053W	0.536297	3.07801	6.75801	0.00933277	0.0169099
YJL016W	0.319934	5.90564	6.70927	0.00959132	0.0173618
YLR091W	0.351619	5.18409	6.70316	0.00962421	0.0174158
YHL050C	1.02828	0.877171	6.70237	0.00962847	0.017418
YIL085C	0.34381	5.98323	6.69585	0.00966376	0.0174652
YER059W	0.36301	4.97767	6.69191	0.00968514	0.0174983
YPL256C	0.362335	7.14966	6.68857	0.00970331	0.0175256
YGL065C	0.319304	5.6817	6.68032	0.00974831	0.0175957
YPR157W	0.35687	6.1709	6.67204	0.00979369	0.0176608
YNL165W	0.381369	4.64059	6.67079	0.00980059	0.0176621
YDR275W	0.432578	3.96965	6.66918	0.00980946	0.0176725
YDR490C	0.321085	6.49034	6.65802	0.00987106	0.0177779
YDL057W	0.371441	4.61672	6.63723	0.00998689	0.0179581
YGR225W	0.735741	1.98748	6.63665	0.00999017	0.0179584
YJL088W	0.336125	5.81929	6.61013	0.01014	0.0181991
YKR028W	0.366934	6.70292	6.60147	0.0101895	0.0182821
YER015W	0.460093	3.67917	6.59653	0.0102178	0.0183222
YJL085W	0.427729	4.4828	6.59644	0.0102183	0.0183222
YOR137C	0.457483	4.48588	6.5751	0.0103415	0.0185373
YGR223C	0.382762	4.84115	6.56998	0.0103713	0.018585
YGR054W	0.533018	9.5553	6.55174	0.0104782	0.0187647
YDL231C	0.380568	5.71818	6.53819	0.0105583	0.0188962
YDR496C	0.338263	7.09023	6.51244	0.0107123	0.0191357
YOL047C	0.951266	1.0816	6.4963	0.0108099	0.0193041
YHR118C	0.454223	3.77144	6.48674	0.0108682	0.01939
YDR369C	0.450234	3.74022	6.46223	0.0110191	0.0196286
YNL041C	0.316352	5.75583	6.44159	0.0111479	0.0198393
YOR125C	0.319278	6.00756	6.43933	0.0111621	0.0198522
YKL205W	0.348552	6.3907	6.4371	0.0111761	0.0198709
YGR197C	0.340694	5.39084	6.43568	0.011185	0.0198806
YHR198C	0.370773	4.57358	6.41485	0.011317	0.0201089
YPL112C	0.36528	6.36676	6.40507	0.0113795	0.0202073
YIL128W	0.314512	6.3129	6.39894	0.0114188	0.0202646
YNL073W	0.319145	6.82218	6.3817	0.0115303	0.0204497
YDR307W	0.31332	5.75758	6.37941	0.0115452	0.0204697
YJR147W	0.368557	6.85888	6.37501	0.0115738	0.0205142
YLR353W	0.362514	4.70206	6.37089	0.0116007	0.0205554
YPL250C	0.508844	8.66865	6.3652	0.011638	0.0206087
YDR164C	0.333124	5.57652	6.36375	0.0116475	0.020619
YDR042C	0.808528	1.66672	6.36206	0.0116586	0.0206324
YJR036C	0.665208	2.30125	6.35099	0.0117316	0.020755
YGL021W	0.311444	6.10848	6.33034	0.011869	0.0209786
YLR343W	0.849077	1.86024	6.32464	0.0119072	0.0210396
YPL264C	0.659448	2.34684	6.32195	0.0119253	0.021065
YBR265W	0.439766	7.08878	6.28216	0.0121959	0.0214965
YIL113W	0.477188	4.3734	6.2763	0.0122364	0.0215411
YDR395W	0.403253	8.37368	6.24339	0.0124658	0.0219112
YGR101W	0.363375	5.73511	6.23711	0.01251	0.0219689
YLR046C	0.489818	3.41248	6.23709	0.0125102	0.0219689
YDR504C	0.583414	2.89664	6.23461	0.0125277	0.0219929
YDR460W	0.370548	4.83119	6.22255	0.0126134	0.0221296
YMR267W	0.346499	5.48801	6.21556	0.0126632	0.0222103
YJR122W	0.384975	4.66076	6.20686	0.0127256	0.022306
YCR068W	0.512772	5.1817	6.20039	0.0127722	0.0223739
YML114C	0.337229	6.45476	6.1987	0.0127844	0.0223884
YGL071W	0.324391	5.36256	6.19773	0.0127914	0.0223938
YDR061W	0.334631	5.21797	6.19703	0.0127965	0.0223958
YBR239C	0.341661	5.18211	6.14159	0.0132038	0.0230722
YMR054W	0.317772	6.37785	6.13285	0.0132693	0.0231522
YOL136C	0.310896	6.51345	6.11626	0.0133944	0.0233562
YJL187C	0.348667	5.22084	6.11472	0.0134061	0.0233695
YLR033W	0.341692	5.10682	6.10851	0.0134532	0.0234445
YPR067W	0.32862	5.7898	6.10425	0.0134857	0.0234867
YBR068C	0.490838	9.14508	6.07343	0.013723	0.0238491
YDR399W	0.415607	8.48516	6.05714	0.0138502	0.0240627
YCR067C	0.314288	6.91435	6.05189	0.0138915	0.024127
YGR072W	0.625245	3.65757	6.0417	0.0139718	0.0242592
YHR189W	0.507916	3.90936	6.04037	0.0139824	0.024264
YLR459W	0.321109	5.82576	6.0378	0.0140027	0.0242906
YJR034W	0.412767	4.4753	6.0371	0.0140083	0.0242929
YBR102C	0.310064	5.62315	6.02668	0.0140912	0.0244293
YJR027W	0.824199	1.36018	5.9927	0.0143652	0.0248666
YNL240C	0.386424	6.74694	5.98895	0.0143957	0.0249118
YBR071W	0.368141	5.8052	5.98295	0.0144449	0.0249893
YIL009W	0.307278	5.87144	5.98169	0.0144552	0.0249995
YOR044W	0.430097	3.87271	5.97995	0.0144694	0.0250166
YBR271W	0.31618	5.43881	5.95984	0.0146354	0.0252882
YEL077C	0.707414	1.9316	5.91539	0.0150092	0.0259105
YIL108W	0.318682	7.24213	5.90895	0.0150642	0.0259975
YDR534C	0.736646	2.3329	5.88905	0.0152353	0.0262532
YCR048W	0.473211	7.13139	5.88565	0.0152647	0.0262959
YNL022C	0.327368	5.99068	5.88137	0.0153019	0.0263361
YHR140W	0.639507	2.66547	5.84782	0.0155964	0.0268052
YOL024W	1.13371	0.313048	5.84764	0.015598	0.0268052
YHR196W	0.311926	5.98218	5.83001	0.0157551	0.0270425
YPL058C	0.321874	5.90126	5.81641	0.0158773	0.0272278
YAL054C	0.416814	4.25727	5.80288	0.0159999	0.0274133
YDL194W	0.462384	3.75019	5.76393	0.0163584	0.0280024
YMR218C	0.341179	4.79515	5.74933	0.016495	0.0282233
YML107C	0.464805	3.46072	5.74869	0.016501	0.0282233
YOR079C	0.434923	3.59944	5.74146	0.016569	0.0283288
YFL052W	0.892565	1.0338	5.72309	0.0167432	0.0285924
YFR031C	0.406937	3.99345	5.66923	0.0172651	0.0294468
YNR056C	0.960717	0.794108	5.65995	0.0173567	0.0295779
YML071C	0.415741	4.29928	5.65265	0.017429	0.0296835
YDL070W	0.552647	8.20416	5.63557	0.0175996	0.029965
YCR025C	0.943602	0.861833	5.62831	0.0176727	0.0300805
YKL053C-A	0.405191	4.09482	5.6025	0.0179349	0.030445
YDR235W	0.350201	5.00414	5.59904	0.0179704	0.0304961
YDR231C	0.350463	5.28416	5.57497	0.018219	0.030863
YHL031C	0.308604	6.2654	5.55615	0.0184159	0.0311687
YPR022C	0.310467	6.33107	5.53878	0.0185996	0.0314236
YKL017C	0.38352	4.67721	5.53716	0.0186168	0.0314434
YJL082W	0.296981	6.65933	5.52083	0.0187914	0.0317289
YOL059W	0.563015	9.67078	5.51149	0.0188919	0.0318798
YBR223C	0.341875	4.78848	5.48629	0.0191662	0.032333
YLR387C	0.32958	6.25928	5.47514	0.0192889	0.0325111
YOR350C	0.333614	4.75485	5.46527	0.0193981	0.0326662
YDL187C	0.809635	1.29794	5.44334	0.019643	0.0330592
YHR050W	0.290219	6.66211	5.39198	0.0202295	0.033946
YFL049W	0.464016	4.28301	5.39045	0.0202472	0.0339658
YLR326W	0.326316	5.56235	5.37958	0.0203738	0.0341379
YBR119W	0.357134	4.49501	5.35858	0.0206205	0.034531
YOR291W	0.323177	6.24719	5.35725	0.0206363	0.0345473
YDR329C	0.287318	5.7639	5.32716	0.0209956	0.0350973
YIR034C	0.296377	6.95501	5.31841	0.0211012	0.0352429
YKL039W	0.286855	6.78761	5.29096	0.0214364	0.0357592
YMR137C	0.575126	2.42942	5.28237	0.0215424	0.0359165
YBL004W	0.34927	7.84739	5.27981	0.0215742	0.035959
YPL049C	0.332479	7.65278	5.27863	0.0215888	0.0359729
YDL142C	0.303719	5.59251	5.27572	0.0216248	0.0360224
YDR325W	0.336789	5.11351	5.26812	0.0217194	0.0361589
YGR125W	0.307898	5.64853	5.26369	0.0217748	0.0362352
YBR156C	0.334789	4.53895	5.26344	0.021778	0.0362352
YDR171W	0.460532	9.43706	5.25156	0.0219272	0.0364515
YEL053C	0.296775	5.72918	5.23876	0.022089	0.0366884
YKL170W	0.365522	6.19186	5.22353	0.0222833	0.0369788
YLR134W	0.454128	3.99143	5.21512	0.0223913	0.0371473
YPL011C	0.315269	5.5167	5.20653	0.0225022	0.0373204
YGL179C	0.295316	6.40924	5.20153	0.022567	0.0374169
YIL015W	0.356088	8.30653	5.19107	0.0227032	0.037621
YLR228C	0.284045	6.26685	5.18154	0.0228281	0.037795
YMR278W	0.285292	5.66577	5.17157	0.0229595	0.0379684
YPL036W	0.437864	3.61132	5.16397	0.0230601	0.0381203
YHL008C	0.30762	5.802	5.16178	0.0230892	0.0381497
YLR034C	0.2914	7.04115	5.14322	0.0233373	0.038515
YKL033W	0.384599	4.35985	5.14262	0.0233453	0.0385171
YER104W	0.45625	3.19727	5.1377	0.0234116	0.0386153
YNR066C	0.605531	2.99805	5.1348	0.0234507	0.0386686
YER170W	0.424245	4.06138	5.12033	0.0236471	0.0389812
YPR174C	0.36506	4.09785	5.11839	0.0236736	0.0390135
YNL290W	0.300733	6.7484	5.11786	0.0236808	0.0390142
YPL252C	0.308211	7.35676	5.11495	0.0237205	0.039057
YKL104C	0.422066	9.06675	5.11365	0.0237383	0.0390751
YOR292C	0.364253	4.05036	5.10962	0.0237935	0.0391455
YKR086W	0.292255	5.50672	5.08229	0.0241714	0.0397191
YMR246W	0.454852	9.44077	5.03703	0.024811	0.0406808
YBR293W	0.392286	4.18189	5.03684	0.0248137	0.0406808
YHL035C	0.351236	4.6567	5.0163	0.0251098	0.0411077
YMR059W	0.397958	3.87029	4.98436	0.0255774	0.0418366
YGL124C	0.361225	4.43323	4.97263	0.0257515	0.0420991
YIL153W	0.290783	7.22041	4.96292	0.0258965	0.0422978
YLR198C	0.70183	3.38357	4.9515	0.0260681	0.042566
YMR042W	0.319498	6.15706	4.94731	0.0261313	0.042657
YPR066W	0.358199	4.02682	4.87993	0.0271707	0.0442396
YNL144C	0.31909	4.6857	4.86832	0.0273541	0.0445128
YBR237W	0.360941	4.30903	4.85404	0.0275815	0.0448701
YKR053C	0.474294	3.247	4.85054	0.0276375	0.0449484
YDL238C	0.394995	3.88812	4.84826	0.027674	0.044995
YOL150C	0.579377	2.28191	4.81986	0.0281337	0.0456902
YCR073C	0.331399	4.48842	4.78786	0.0286611	0.046507
YDR001C	0.285082	7.27584	4.7483	0.0293273	0.0475068
YPL168W	0.351357	4.05341	4.73819	0.0295001	0.0477732
YKL012W	0.304876	5.25419	4.72086	0.0297988	0.0482433
YNL152W	0.276801	5.99564	4.72015	0.0298111	0.0482496
YDR113C	0.305117	4.86878	4.71643	0.0298756	0.0483265
YDR127W	0.451458	9.46553	4.71156	0.0299605	0.0484362
YMR222C	0.277799	6.5447	4.68931	0.0303508	0.0490117
YGR108W	0.304275	6.29398	4.68552	0.0304178	0.049106
YPL103C	0.336912	4.69659	4.67641	0.0305795	0.0493531
YGR161C	0.28023	7.06268	4.67378	0.0306264	0.0494148
YJR046W	0.347051	7.19808	4.65269	0.031005	0.0499973
YDL104C	0.397014	3.56818	4.63461	0.0313333	0.0504696
YNL253W	0.295361	5.47306	4.60193	0.0319359	0.0513677
YGR028W	0.316012	4.87398	4.58871	0.0321832	0.0517509
YJR054W	0.37381	3.73592	4.58795	0.0321974	0.0517592
YIL047C	0.342528	7.72118	4.58577	0.0322384	0.0518105
YDR249C	0.430357	3.99095	4.58093	0.0323297	0.0519424
YNL214W	0.439757	3.65943	4.5731	0.0324777	0.0521509
YLR360W	0.331819	4.57249	4.57258	0.0324876	0.0521522
YER060W-A	0.865965	0.829035	4.56779	0.0325786	0.0522834
YPL161C	0.321497	4.46114	4.56272	0.0326752	0.0524238
YPR010C	0.491982	9.88986	4.56215	0.0326861	0.0524265
YLL055W	0.367523	4.29216	4.56098	0.0327084	0.0524475
YDR137W	0.276619	5.2707	4.5429	0.0330556	0.0529595
YLR276C	0.282251	6.81996	4.52948	0.0333158	0.0533465
YIL147C	0.291876	5.62955	4.51765	0.0335468	0.0536937
YJR101W	0.274727	6.07314	4.51742	0.0335515	0.0536937
YDL139C	0.577737	2.98007	4.51531	0.0335929	0.0537448
YJL209W	0.300665	4.69719	4.51138	0.0336701	0.0538382
YMR026C	0.290425	5.21881	4.5106	0.0336854	0.0538476
YER088C	0.324384	8.05314	4.48888	0.0341161	0.0544749
YJL197W	0.278197	6.08698	4.48668	0.03416	0.0545297
YKL121W	0.308636	5.14733	4.48242	0.0342453	0.0546353
YPL135W	0.279771	7.33031	4.46297	0.0346372	0.0551959
YDR305C	0.284705	4.95925	4.46211	0.0346547	0.0551959
YLR393W	0.376428	3.84856	4.45664	0.0347658	0.0553516
YGR270W	0.272852	6.33485	4.45546	0.0347897	0.0553645
YER077C	0.386924	3.94982	4.4401	0.0351043	0.0558495
YNL142W	0.42015	3.45086	4.435	0.0352093	0.0560009
YJR005W	0.2865	5.97749	4.42537	0.0354084	0.0562549
YLR433C	0.264071	6.47831	4.41228	0.0356811	0.0566692
YKL014C	0.273149	7.2128	4.4119	0.0356891	0.0566692
YOR267C	0.303432	7.2614	4.40129	0.0359118	0.0570052
YKL194C	0.280162	5.08041	4.39942	0.0359511	0.0570237
YDR151C	0.289398	6.20799	4.39935	0.0359527	0.0570237
YJL129C	0.311726	5.85594	4.38976	0.0361555	0.0572822
YOL101C	0.314052	4.67774	4.38678	0.0362187	0.0573664
YLR189C	0.318571	4.89329	4.37536	0.0364622	0.05772
YPL086C	0.259624	6.25289	4.37115	0.0365522	0.0578304
YGR212W	0.378492	3.58813	4.36659	0.0366502	0.0579693
YKL120W	0.310036	7.49253	4.3566	0.0368658	0.0582902
YOL104C	0.366601	4.23379	4.35624	0.0368735	0.0582902
YPL167C	0.404882	3.66609	4.35278	0.0369487	0.0583928
YER152C	0.370577	7.42125	4.33488	0.0373391	0.0589608
YLR207W	0.258127	6.08927	4.33139	0.0374158	0.0590492
YMR067C	0.275732	6.12944	4.32692	0.0375142	0.0591881
YMR086C-A	0.896878	0.54824	4.32554	0.0375444	0.059217
YEL065W	0.295394	6.85212	4.3146	0.0377866	0.0595352
YML097C	0.286321	5.21318	4.31414	0.0377968	0.0595352
YJL162C	0.451488	3.3263	4.30507	0.037999	0.0598371
YDL234C	0.267092	6.08301	4.29726	0.0381738	0.0600683
YHR131C	0.301071	5.02553	4.29127	0.0383086	0.0602581
YPL213W	0.334298	4.32085	4.27435	0.0386917	0.0608104
YEL064C	0.390381	3.43708	4.26575	0.0388881	0.0611023
YNL170W	0.889644	0.562618	4.24142	0.0394492	0.0618986
YJL180C	0.296712	4.80758	4.23685	0.0395555	0.0620482
YPR008W	0.264333	6.17775	4.22858	0.0397488	0.0623172
YMR268C	0.409446	3.36827	4.22735	0.0397775	0.0623401
YGL248W	0.280308	6.46762	4.22702	0.0397853	0.0623401
YDR011W	0.265363	7.04105	4.20301	0.0403522	0.0630889
YDR118W	0.34235	4.04044	4.20257	0.0403627	0.0630889
YGR188C	0.354935	3.95095	4.20199	0.0403766	0.0630933
YKR038C	0.27672	7.11902	4.19581	0.040524	0.0632543
YLR186W	0.294821	7.53724	4.191	0.0406392	0.0633993
YDR344C	0.478851	2.69876	4.18784	0.040715	0.0635002
YGR138C	0.32261	8.21563	4.18215	0.040852	0.0636616
YGR009C	0.312485	4.96081	4.17326	0.0410667	0.0639788
YKR010C	0.379433	4.01284	4.16716	0.0412149	0.0641746
YGL240W	0.530781	2.9691	4.15983	0.0413937	0.0644002
YAL027W	0.330918	4.29887	4.14619	0.0417283	0.0648324
YDR394W	0.348975	8.58131	4.10785	0.0426846	0.066282
YLR313C	0.432001	3.95639	4.10579	0.0427367	0.0663268
YAL009W	0.311656	4.75989	4.09552	0.042997	0.0666944
YOR049C	0.621859	1.85193	4.08413	0.0432876	0.067127
YDR257C	0.310663	4.48498	4.06502	0.0437801	0.0678169
YML064C	0.377687	4.75735	4.04343	0.0443436	0.0685984
YJL050W	0.26639	7.2003	4.04263	0.0443646	0.0685984
YHR123W	0.260764	6.85493	4.04247	0.0443688	0.0685984
YCR069W	0.256213	6.95363	4.04094	0.044409	0.068642
YDR503C	0.301878	4.75855	4.03772	0.0444939	0.0687545
YOL085W-A	0.357141	4.14489	4.03641	0.0445284	0.0687892
YDR320W-B	1.02331	0.0794905	4.02917	0.0447201	0.0690666
YKL167C	0.289417	4.8933	4.02022	0.0449577	0.0694149
YMR221C	0.266056	6.20247	3.99602	0.0456079	0.0703425
YMR025W	0.461824	2.79718	3.99404	0.0456615	0.0704061
YLR363W-A	0.262767	5.457	3.98032	0.0460349	0.0709243
YNL074C	0.268067	7.50449	3.96811	0.0463698	0.071421
YCR024C	0.359024	4.38485	3.93888	0.0471823	0.0726332
YPL084W	0.251576	6.37953	3.9332	0.0473418	0.0728394
YBR130C	0.259723	6.20241	3.92092	0.0476888	0.0733338
YBR129C	0.267492	5.51023	3.92008	0.0477125	0.0733505
YHR115C	0.26937	7.38955	3.91769	0.0477804	0.0734349
YLR130C	0.296285	7.66047	3.90541	0.0481309	0.0739538
YBL074C	0.452039	2.75016	3.9009	0.0482603	0.0741326
YMR192W	0.310288	5.19274	3.89373	0.0484667	0.0744095
YMR282C	0.343957	3.99252	3.88587	0.0486939	0.0747383
YHR079C	0.280068	4.90925	3.87912	0.0488901	0.0750192
YHR114W	0.259439	5.93781	3.87475	0.0490175	0.0751945
YGL213C	0.255076	6.44653	3.86563	0.0492846	0.0755635
YNR032W	0.259667	6.14784	3.86208	0.0493889	0.0756625
YDR358W	0.260499	5.16828	3.85452	0.0496121	0.0759839
YOL065C	0.306041	4.90738	3.84847	0.0497913	0.076238
YPR194C	0.375409	3.51517	3.84485	0.0498989	0.0763822
YKL132C	0.292525	4.63236	3.81671	0.0507438	0.0775921
YPL272C	0.563633	2.09567	3.81121	0.0509108	0.0778058
YBR295W	0.329552	4.47145	3.80652	0.0510533	0.0779818
YKR042W	0.471079	9.95188	3.79806	0.0513119	0.0783558
YHR015W	0.587594	1.73895	3.79602	0.0513747	0.0784307
YDL232W	0.254249	5.26897	3.78743	0.0516389	0.0787286
YDR097C	0.23832	6.41437	3.7765	0.0519773	0.0792021
YGR126W	0.321451	4.23281	3.76834	0.0522315	0.079547
YMR263W	0.306999	6.60821	3.75365	0.0526923	0.0801846
YFR051C	0.332494	8.30457	3.74523	0.0529586	0.0805683
YKL209C	0.270738	7.66645	3.73408	0.0533129	0.0810641
YPR104C	0.314999	4.62621	3.71216	0.0540176	0.0820261
YOR296W	0.254253	5.02384	3.70148	0.0543644	0.0824869
YNL218W	0.302069	4.39999	3.69731	0.0545001	0.0826544
YNL137C	0.237621	6.59722	3.6972	0.0545038	0.0826544
YMR305C	0.385415	9.13726	3.68952	0.0547554	0.0829918
YJL033W	0.240147	6.29314	3.67973	0.0550778	0.0833966
YAL056W	0.239355	5.71967	3.67963	0.0550809	0.0833966
YDR306C	0.283526	4.92265	3.67783	0.0551405	0.0834645
YDR317W	0.555464	1.88131	3.65221	0.0559949	0.0846455
YBR034C	0.269161	7.58499	3.63021	0.0567397	0.0857487
YGR173W	0.245105	6.73602	3.62675	0.0568578	0.0859044
YHR031C	0.265055	4.90252	3.62032	0.057078	0.0861686
YKR103W	0.569878	1.92827	3.61579	0.0572336	0.0863805
YOR181W	0.303423	6.30401	3.59885	0.0578195	0.0871726
YMR307W	0.559814	10.8411	3.57346	0.0587098	0.0883747
YGR221C	0.278195	4.74559	3.57162	0.0587748	0.0884492
YDR003W-A	0.439844	2.93179	3.56828	0.0588931	0.0886039
YIL022W	0.260976	7.5171	3.56477	0.059018	0.0887683
YEL067C	0.475294	2.54312	3.56384	0.059051	0.0887946
YMR045C	0.867629	0.474127	3.55335	0.0594255	0.0893106
YHR171W	0.287705	4.34729	3.55163	0.059487	0.0893794
YPR158C-D	0.728051	1.24764	3.51573	0.0607888	0.0912151
YEL015W	0.315847	6.45675	3.49227	0.0616561	0.0923884
YLR382C	0.285268	4.5233	3.49185	0.0616718	0.0923884
YGR036C	0.333509	4.20997	3.49168	0.0616781	0.0923884
YIR025W	0.485043	2.61533	3.49152	0.0616841	0.0923884
YGL127C	0.260112	6.14321	3.48348	0.0619842	0.0927648
YDR320C	0.231656	5.90752	3.47443	0.0623242	0.0932164
YDR289C	0.354804	3.73067	3.47414	0.062335	0.0932164
YBR257W	0.322894	4.04114	3.47311	0.0623738	0.09325
YGR171C	0.274236	4.4853	3.47187	0.0624208	0.0932957
YHR182W	0.294934	4.96777	3.47019	0.062484	0.0933657
YGR196C	0.290835	4.22986	3.45455	0.063078	0.0941793
YHR103W	0.244701	6.79785	3.4302	0.0640145	0.0955025
YOL094C	0.230384	5.87577	3.41954	0.0644288	0.0960704
YDR028C	0.232282	6.03699	3.41516	0.0646	0.0962868
YDL180W	0.258599	4.93944	3.41497	0.0646077	0.0962868
YAL039C	0.238033	5.96211	3.41354	0.0646638	0.0963451
YOR178C	0.461417	2.44495	3.40722	0.0649116	0.0966218
YPL190C	0.244751	7.26105	3.40274	0.0650881	0.0968256
YBR245C	0.252433	7.06947	3.40105	0.0651551	0.0968747
YLR210W	0.251914	4.79119	3.39328	0.0654625	0.0972936
YPL260W	0.230265	6.72134	3.3887	0.0656446	0.0975171
YNL026W	0.244338	6.37715	3.38843	0.0656556	0.0975171
YPL005W	0.271537	4.52199	3.3741	0.0662286	0.0982914
YNR017W	0.238235	7.0866	3.36927	0.0664232	0.0985545
YIR023W	0.248401	5.79308	3.36732	0.0665017	0.0986453
YLR368W	0.248081	5.09485	3.36079	0.0667661	0.0990118
YPL008W	0.310006	4.01443	3.35581	0.0669682	0.0992856
YGL220W	0.301828	6.30971	3.35526	0.0669906	0.099293
YBR175W	0.231582	6.06642	3.35307	0.06708	0.0993738
YOR344C	0.230906	6.786	3.33845	0.0676782	0.100182
YJR094C	0.486158	3.2976	3.33478	0.0678295	0.10038
YDR489W	0.306659	4.52009	3.33183	0.0679514	0.100534
YGL038C	0.263942	5.28173	3.32872	0.0680799	0.100698
YMR144W	0.301071	4.21874	3.3202	0.0684335	0.101169
YER139C	0.301068	4.08346	3.31888	0.0684883	0.101223
YOR076C	0.288696	4.70625	3.30593	0.0690302	0.101945
YBR012W-B	0.752179	0.842218	3.30287	0.069159	0.102109
YLL012W	0.295578	4.55126	3.29983	0.069287	0.102271
YJL061W	0.228338	5.67075	3.295	0.0694909	0.102546
YKL191W	0.325811	8.04709	3.27609	0.0702963	0.103639
YDL199C	0.299239	3.96881	3.27589	0.0703047	0.103639
YKL099C	0.229675	5.5636	3.27453	0.0703632	0.103699
YHR120W	0.346757	3.5799	3.26238	0.070886	0.104415
YGR121C	0.389449	3.14653	3.25841	0.0710579	0.104641
YGL120C	0.289427	8.37371	3.254	0.0712495	0.104897
YOR303W	0.255242	7.77177	3.23086	0.0722625	0.106278
YCR091W	0.358559	3.69045	3.22988	0.072306	0.106287
YDR349C	0.230698	6.27449	3.22318	0.0726025	0.106668
YNL036W	0.244358	6.26295	3.21347	0.0730343	0.107247
YOR329C	0.262338	6.32167	3.19947	0.0736622	0.108086
YLR283W	0.264945	4.86364	3.18793	0.0741838	0.108739
YPL029W	0.281969	4.43767	3.18133	0.074484	0.109123
YML123C	0.41341	4.09365	3.17808	0.0746325	0.109313
YKR035C	0.864146	0.163322	3.17737	0.0746647	0.109332
YBR192W	0.339594	4.29233	3.1696	0.0750207	0.109825
YPL265W	0.21845	6.42801	3.15906	0.0755067	0.11048
YKR100C	0.259441	4.48836	3.1531	0.0757826	0.110827
YHR001W	0.229901	6.92022	3.1355	0.0766047	0.112
YHR111W	0.230276	5.45069	3.12826	0.076946	0.11247
YFL055W	0.409457	2.99622	3.1176	0.0774507	0.113121
YOR143C	0.271291	4.47292	3.11435	0.0776054	0.113318
YLR389C	0.232223	7.15245	3.10638	0.077986	0.113844
YKL003C	0.228288	5.32192	3.10012	0.0782865	0.114254
YOR134W	0.361434	3.30981	3.08591	0.0789731	0.115197
YKR006C	0.225215	6.90842	3.07117	0.079692	0.116216
YOR149C	0.254428	4.68993	3.06651	0.0799209	0.11652
YNL326C	0.312333	3.71534	3.06488	0.0800009	0.116607
YER154W	0.220689	6.83901	3.05513	0.0804828	0.117219
YPL224C	0.242109	5.56995	3.04399	0.0810364	0.117965
YPR182W	0.286105	6.69478	3.02631	0.0819241	0.119105
YPL231W	0.56663	11.4401	3.02077	0.0822043	0.119482
YOR208W	0.236982	5.02567	3.00472	0.0830225	0.12061
YOR259C	0.234437	7.29088	3.0028	0.083121	0.120722
YDR350C	0.25694	4.66816	3.00054	0.0832369	0.120798
YGL177W	0.413423	2.78147	2.97763	0.0844227	0.122395
YDR419W	0.254404	4.76566	2.97517	0.0845511	0.12255
YHR155W	0.212214	5.88014	2.9739	0.0846178	0.122615
YDR477W	0.23818	7.03894	2.96055	0.0853189	0.123443
YIL013C	0.372579	3.27907	2.94787	0.0859911	0.124384
YOR343C	0.531601	1.61911	2.92723	0.0870966	0.125919
YHR072W	0.241309	7.66706	2.91899	0.0875427	0.126468
YGL019W	0.335381	8.18072	2.9185	0.0875695	0.126474
YDR493W	0.29192	4.98453	2.90934	0.0880679	0.127162
YNL300W	0.301299	8.21458	2.89995	0.0885824	0.12784
YNR010W	0.257877	4.47801	2.89847	0.0886635	0.127925
YCR061W	0.217516	5.88345	2.89612	0.0887929	0.128079
tW(CCA)P	0.528615	1.89128	2.89147	0.0890496	0.128417
YKL048C	0.328483	3.4818	2.87918	0.0897317	0.129303
YHR195W	0.228792	5.38283	2.8782	0.0897866	0.129349
YMR202W	0.286236	8.46017	2.84813	0.0914802	0.131556
YMR110C	0.221701	6.86989	2.84646	0.0915756	0.13166
YMR251W	0.591387	1.30182	2.84321	0.0917608	0.131893
YNL080C	0.211119	6.96947	2.83765	0.0920788	0.132317
YPR190C	0.235062	6.21205	2.82876	0.09259	0.132951
YCL002C	0.218729	5.26065	2.81447	0.0934179	0.134038
YGR086C	0.447674	10.6097	2.80997	0.0936803	0.134381
YDR065W	0.307961	3.63965	2.80691	0.093859	0.134604
YPL250W-A	0.740359	0.704692	2.80434	0.0940095	0.134752
YJR091C	0.253844	7.66369	2.79816	0.0943724	0.135238
YCL025C	0.208509	5.91477	2.79016	0.0948448	0.135812
YDL071C	0.595068	1.10629	2.77188	0.0959334	0.137233
YPL076W	0.288916	3.94308	2.767	0.0962264	0.137584
YHL026C	0.254942	4.4254	2.76477	0.0963607	0.137731
YOR390W	0.399361	3.07712	2.758	0.0967689	0.138255
YIL112W	0.23436	4.97604	2.75075	0.0972091	0.138814
YNL222W	0.261747	4.90998	2.73352	0.0982626	0.140249
YMR253C	0.256169	4.30527	2.73036	0.0984572	0.140456
YCR028C	0.237161	5.12301	2.71699	0.0992849	0.141495
YLR418C	0.20281	5.62499	2.71	0.0997208	0.142045
YDL198C	0.206298	6.23322	2.70354	0.100126	0.142551
YDR398W	0.249198	7.18863	2.69886	0.10042	0.142899
YDL119C	0.288441	4.3341	2.69527	0.100646	0.143185
YER097W	0.396002	3.59126	2.67568	0.101892	0.144812
YDL080C	0.216658	5.71109	2.66792	0.10239	0.145375
YKR102W	0.413414	2.32663	2.64705	0.103742	0.147112
YGR083C	0.278795	7.32491	2.62325	0.105308	0.149148
YKR008W	0.203589	5.97473	2.61577	0.105806	0.149816
YKL105C	0.240574	4.59445	2.6113	0.106105	0.150163
YMR309C	0.304916	9.16329	2.60948	0.106227	0.150299
YDR093W	0.209127	6.55374	2.60267	0.106684	0.150884
YGR058W	0.29466	4.68183	2.60253	0.106693	0.150884
YPL187W	0.577805	1.11918	2.58509	0.107875	0.152404
YPR162C	0.215201	5.08706	2.57937	0.108265	0.152841
YNR055C	0.197395	5.92845	2.5718	0.108784	0.153536
YDL173W	0.210935	6.84312	2.54287	0.110794	0.155915
YGL114W	0.235598	5.12852	2.54204	0.110851	0.155915
YIL066C	0.36406	2.86861	2.54203	0.110852	0.155915
YNL199C	0.236419	5.13316	2.54203	0.110852	0.155915
YMR306W	0.345023	3.4962	2.5393	0.111044	0.156146
YHR069C-A	0.693463	0.434328	2.5312	0.111615	0.156795
YMR193W	0.267515	4.37672	2.52803	0.11184	0.157072
YJR154W	0.457314	1.84225	2.51815	0.112542	0.157903
YBR086C	0.238914	8.02198	2.51206	0.112978	0.158475
YOR003W	0.345086	3.13207	2.50348	0.113595	0.159301
YGL175C	0.352966	3.07065	2.49939	0.113891	0.159637
YHL040C	0.222509	5.33251	2.49691	0.11407	0.159849
[truncated: 3,703 more rows]

## Sheet: PAT1 IP vs Trancriptome
	logFC	logCPM	LR	PValue	FDR
YDR451C	2.17934	6.98067	582.657	9.91218e-129	1.41149e-125
YML027W	2.19802	6.52323	545.68	1.09576e-120	1.04024e-117
YHL020C	1.97086	7.75511	457.186	1.96872e-101	1.12138e-98
YNL278W	1.94718	6.82316	447.524	2.49449e-99	1.29169e-96
YGL209W	1.98018	7.83412	429.716	1.87401e-95	8.89532e-93
YDL227C	1.94656	7.61689	420.794	1.63943e-93	6.22545e-91
YLR131C	2.01001	5.97978	412.041	1.31808e-91	4.41633e-89
YER068W	1.79776	7.33146	398.277	1.30626e-88	3.54307e-86
YOR373W	1.70024	6.55291	365.932	1.43836e-81	3.0344e-79
YNL277W	1.91927	5.96001	354.853	3.7175e-79	7.56245e-77
YBR289W	1.77796	6.54403	353.689	6.66394e-79	1.30889e-76
YIL006W	1.93836	5.67959	349.619	5.12874e-78	9.73777e-76
YNL289W	1.7854	6.95373	334.596	9.5873e-75	1.65483e-72
YMR093W	1.72585	8.38328	325.745	8.12022e-73	1.32151e-70
YOR233W	1.75519	6.48378	323.402	2.62942e-72	4.16033e-70
YPL253C	2.54947	4.52313	319.93	1.50052e-71	2.30999e-69
YPR161C	1.66272	7.17475	318.955	2.44623e-71	3.66678e-69
YOR140W	1.78596	6.80827	314.031	2.89154e-70	4.22313e-68
YOL066C	1.74301	6.00095	308.388	4.90245e-69	6.98109e-67
YKR024C	1.70211	6.32116	305.349	2.25182e-68	2.98288e-66
YGR092W	1.63419	6.71998	305.022	2.65238e-68	3.43362e-66
YGR079W	1.71518	6.17377	304.074	4.26806e-68	5.40242e-66
YCR065W	1.59019	6.60563	303.586	5.45174e-68	6.75068e-66
YER064C	1.55362	7.63739	302.946	7.51652e-68	9.10939e-66
YJL069C	1.59192	6.36714	302.21	1.08695e-67	1.28984e-65
YNL309W	1.72066	6.324	301.778	1.35013e-67	1.56946e-65
YJL084C	1.59645	6.30982	298.88	5.77736e-67	6.09405e-65
YGR068C	1.63084	5.96522	291.37	2.50017e-65	2.54303e-63
YCR072C	1.50682	7.41789	291.109	2.85027e-65	2.84827e-63
YNL106C	1.6308	6.52535	287.005	2.23413e-64	2.15688e-62
YPR032W	1.50424	6.70196	286.46	2.93749e-64	2.78865e-62
YPL155C	1.70697	5.67851	285.394	5.01375e-64	4.68169e-62
YGL236C	1.51764	6.97027	283.886	1.06834e-63	9.65915e-62
YGR271W	1.59935	6.73328	282.638	1.99891e-63	1.77903e-61
YKR075C	1.56634	6.71825	280.031	7.39516e-63	6.48044e-61
YDR153C	1.51059	6.90286	279.426	1.0014e-62	8.6424e-61
YOR269W	1.66082	6.20973	278.796	1.37426e-62	1.16833e-60
YJL181W	1.83128	5.57583	276.93	3.50482e-62	2.89326e-60
YJL083W	1.52741	6.31955	273.153	2.33226e-61	1.84508e-59
YLR116W	1.51205	6.64903	272.969	2.55792e-61	1.99588e-59
YLR094C	1.51104	7.40196	272.629	3.03411e-61	2.33545e-59
YFR028C	1.54331	7.86554	271.745	4.72609e-61	3.58931e-59
YHR158C	1.41919	7.42665	263.261	3.34045e-59	2.47106e-57
YGL025C	1.49615	6.63821	262.391	5.16815e-59	3.77407e-57
YLR439W	1.51689	6.60076	262.114	5.93981e-59	4.28268e-57
YOR084W	1.63127	6.18293	261.996	6.30017e-59	4.48572e-57
YCR093W	1.84028	8.75422	259.375	2.34824e-58	1.6169e-56
YOR156C	1.62713	6.2428	259.368	2.35608e-58	1.6169e-56
YLL027W	1.41965	7.19289	256.224	1.14164e-57	7.65034e-56
YIL095W	1.54448	6.18707	256.118	1.20454e-57	7.97801e-56
YBL033C	1.39055	7.63791	250.353	2.17525e-56	1.40798e-54
YDL224C	1.59904	7.22997	250.275	2.26196e-56	1.44766e-54
YML113W	1.6669	6.91204	247.665	8.38531e-56	5.24865e-54
YOR070C	1.54787	6.85193	243.657	6.27234e-55	3.84164e-53
YPR189W	1.43078	6.69545	241.521	1.83219e-54	1.11023e-52
YOR018W	1.43154	6.19523	241.109	2.25325e-54	1.351e-52
YOR083W	1.5972	5.61785	238.48	8.43593e-54	4.90317e-52
YML080W	1.76617	5.70971	237.765	1.20819e-53	6.95136e-52
YKL112W	1.53696	7.48341	237.521	1.36523e-53	7.77637e-52
YBR172C	1.56302	6.72703	233.332	1.11872e-52	6.12716e-51
YMR001C	1.54325	6.31192	232.152	2.02293e-52	1.08704e-50
YDR089W	1.49776	6.37202	232.007	2.17591e-52	1.14759e-50
YAR042W	1.28731	6.77993	229.101	9.36271e-52	4.84818e-50
YGL073W	1.37607	6.28328	228.255	1.43223e-51	7.34953e-50
YAL043C	1.45466	8.35701	227.61	1.97967e-51	1.0068e-49
YDR430C	1.35593	6.66796	225.782	4.95695e-51	2.49865e-49
YBR165W	1.47925	5.87365	224.118	1.14335e-50	5.71271e-49
YOR359W	1.65318	6.31361	222.683	2.35051e-50	1.15418e-48
YIL038C	1.33541	6.54294	221.838	3.59305e-50	1.73441e-48
YKL129C	1.33764	6.88957	221.282	4.75119e-50	2.25523e-48
YFR034C	1.49001	5.82768	220.626	6.60314e-50	3.10839e-48
YLL013C	1.38507	6.8344	219.576	1.11917e-49	5.18277e-48
YBR202W	1.35258	7.96541	218.81	1.6446e-49	7.4941e-48
YOL010W	1.45857	6.52807	218.171	2.26632e-49	1.02452e-47
YBL106C	1.31223	6.26135	218.037	2.42481e-49	1.08754e-47
YDR351W	1.51151	5.60191	217.475	3.21481e-49	1.43059e-47
YPL158C	1.47646	6.07575	216.719	4.70061e-49	2.05959e-47
YPL116W	1.4862	5.72828	216.101	6.41093e-49	2.78753e-47
YJR019C	1.34198	6.177	213.973	1.86704e-48	7.99599e-47
YIL130W	1.37507	6.15189	213.821	2.01544e-48	8.50368e-47
YNL103W	1.36015	6.2568	213.346	2.55732e-48	1.06325e-46
YOR337W	1.42012	5.90218	213.26	2.67037e-48	1.1022e-46
YJL157C	1.42088	7.4742	213.206	2.7447e-48	1.12474e-46
YGR090W	1.393	8.22302	211.165	7.65042e-48	3.11263e-46
YIL046W	1.28766	6.75873	210.467	1.0864e-47	4.35785e-46
YDR299W	1.65971	5.65699	208.849	2.44913e-47	9.75541e-46
YPL128C	1.31159	7.68597	208.829	2.47318e-47	9.78278e-46
YHL029C	1.36221	6.50629	208.309	3.21267e-47	1.26203e-45
YPL095C	1.2525	7.26584	207.575	4.64375e-47	1.79937e-45
YNL053W	1.30673	6.52938	206.416	8.31306e-47	3.17793e-45
YPL141C	1.39625	6.1593	206.077	9.85694e-47	3.74301e-45
YDL155W	1.36753	6.34378	205.071	1.6342e-46	6.12394e-45
YHR086W	1.226	6.58552	204.31	2.39469e-46	8.91512e-45
YPR119W	1.52055	6.08612	203.512	3.57674e-46	1.32293e-44
YNL102W	1.36697	6.39473	201.624	9.2368e-46	3.39437e-44
YLR219W	1.20943	6.83571	200.034	2.05346e-45	7.44999e-44
YLR419W	1.49609	6.39055	199.884	2.21402e-45	7.98168e-44
YER070W	1.71684	10.1561	198.454	4.54108e-45	1.62679e-43
YGR048W	1.18757	6.72884	197.094	8.99655e-45	3.18288e-43
YPL172C	1.41082	5.62258	196.981	9.51883e-45	3.34687e-43
YPL243W	1.32534	7.77952	196.723	1.08409e-44	3.78833e-43
YIL106W	1.19926	7.21069	196.209	1.4032e-44	4.87355e-43
YNR014W	1.33094	6.42897	195.788	1.73378e-44	5.98523e-43
YKL068W	1.24716	7.71375	195.393	2.11512e-44	7.25767e-43
YMR047C	1.29444	7.72929	195.206	2.32276e-44	7.87525e-43
YAL013W	1.39722	6.19336	194.604	3.14322e-44	1.0594e-42
YOR188W	1.22521	6.48112	194.169	3.9122e-44	1.31082e-42
YAL032C	1.62274	5.83784	193.643	5.09671e-44	1.69771e-42
YKL204W	1.27608	7.24036	191.941	1.19829e-43	3.92269e-42
YBR225W	1.22796	6.4802	191.272	1.67788e-43	5.46127e-42
YOR023C	1.26799	6.55482	189.812	3.49508e-43	1.11842e-41
YPR034W	1.17724	7.00296	189.334	4.44239e-43	1.398e-41
YDL117W	1.34047	6.56422	189.215	4.71624e-43	1.47603e-41
YDR006C	1.23175	7.44572	188.426	7.01286e-43	2.1828e-41
YAL031C	1.43624	5.53682	187.849	9.37132e-43	2.90103e-41
YFL008W	1.71071	5.43847	187.766	9.77418e-43	3.00939e-41
YDR146C	1.30601	6.16874	187.62	1.05135e-42	3.21963e-41
YML025C	1.26589	6.16649	187.146	1.33464e-42	4.04369e-41
YJL039C	1.24511	7.26928	186.519	1.82862e-42	5.51103e-41
YMR288W	1.27939	6.05564	186.15	2.20113e-42	6.56421e-41
YBR195C	1.47205	5.61698	185.96	2.42224e-42	7.18597e-41
YGL197W	1.22091	7.16241	185.784	2.64696e-42	7.81195e-41
YIL126W	1.21134	7.34587	185.604	2.897e-42	8.50584e-41
YML120C	1.16289	6.74774	185.358	3.27882e-42	9.57753e-41
YHR165C	1.17829	7.50518	185.254	3.4544e-42	1.00389e-40
YDR507C	1.24833	6.49769	183.217	9.61667e-42	2.78053e-40
YNL262W	1.31137	6.28684	182.806	1.18215e-41	3.40078e-40
YOL034W	1.71685	4.63893	182.776	1.20038e-41	3.43587e-40
YPL105C	1.16559	6.5806	182.635	1.28852e-41	3.6697e-40
YJL128C	1.18003	7.24526	181.781	1.97969e-41	5.5276e-40
YAL040C	1.1529	7.09593	181.212	2.63559e-41	7.25233e-40
YGR109C	1.95287	4.03885	181.084	2.81022e-41	7.69568e-40
YKL198C	1.19688	6.47697	181.032	2.88454e-41	7.86141e-40
YBR267W	1.25138	6.72272	180.827	3.19767e-41	8.63218e-40
YNL329C	1.17749	6.41556	179.392	6.57834e-41	1.7428e-39
YPL267W	1.71017	4.42652	178.869	8.55692e-41	2.25649e-39
YDR293C	1.32175	8.70373	178.295	1.14203e-40	2.98394e-39
YDL220C	1.36898	5.62988	177.224	1.95734e-40	5.09086e-39
YKL052C	1.13975	6.52309	175.009	5.95881e-40	1.51524e-38
YPL089C	1.14367	6.60998	174.809	6.59003e-40	1.6683e-38
YLR436C	1.33029	6.68256	174.591	7.35244e-40	1.85308e-38
YAL041W	1.17762	6.46239	174.051	9.64762e-40	2.36866e-38
YNL097C	1.259	5.92773	173.256	1.43885e-39	3.51746e-38
YGR233C	1.48857	5.61871	173.236	1.45369e-39	3.53856e-38
YGR056W	1.20014	6.21882	172.857	1.75831e-39	4.24379e-38
YGR065C	1.25521	5.87101	172.469	2.13811e-39	5.13869e-38
YBR150C	1.51387	4.95404	171.182	4.08421e-39	9.65297e-38
YBL023C	1.12611	7.41636	169.731	8.46963e-39	1.98531e-37
YGL056C	1.1285	7.09616	169.479	9.6151e-39	2.24457e-37
YKL020C	1.14286	6.62252	169.333	1.03479e-38	2.40578e-37
YML091C	1.37608	5.58724	169.169	1.12388e-38	2.60228e-37
YDL127W	1.32213	5.61399	168.947	1.2563e-38	2.89712e-37
YOR025W	1.44	5.90702	168.243	1.79071e-38	4.11286e-37
YDR295C	1.59101	5.15718	167.44	2.68063e-38	6.13208e-37
YIL101C	1.78624	4.39708	166.629	4.03245e-38	9.15092e-37
YCL036W	1.39866	5.42203	166.305	4.74519e-38	1.07256e-36
YKR021W	1.22679	6.00611	165.428	7.37645e-38	1.65418e-36
YBL066C	1.34005	5.70349	165.361	7.62974e-38	1.69762e-36
YDR448W	1.32244	5.66807	165.184	8.34101e-38	1.84865e-36
YLR139C	1.55607	4.86462	164.951	9.37487e-38	2.06974e-36
YLL036C	1.10014	6.89234	164.102	1.43722e-37	3.13655e-36
YIL036W	1.15014	7.25098	163.609	1.84173e-37	3.95867e-36
YLR177W	1.24034	7.16005	162.972	2.53664e-37	5.3913e-36
YPR065W	1.07702	7.14139	162.475	3.25833e-37	6.89941e-36
YOR138C	1.12309	7.54206	162.361	3.45044e-37	7.27915e-36
YOR062C	1.16657	6.08796	162.153	3.82979e-37	8.04962e-36
YLR203C	1.1012	7.48376	162.01	4.11694e-37	8.62135e-36
YAR019C	1.32681	5.54338	161.761	4.66442e-37	9.66128e-36
YEL011W	1.17191	6.05317	160.985	6.89184e-37	1.41208e-35
YGR052W	1.28975	7.3054	160.762	7.71221e-37	1.57451e-35
YML029W	1.09483	6.62296	160.525	8.68925e-37	1.76135e-35
YCL016C	1.29481	5.45904	159.795	1.25429e-36	2.52453e-35
YDR208W	1.08006	7.22331	158.938	1.93081e-36	3.85891e-35
YML032C	1.06601	6.80895	158.923	1.94536e-36	3.8744e-35
YPL055C	1.29018	6.36623	158.514	2.38961e-36	4.6774e-35
YKL038W	1.08481	6.46436	157.893	3.26558e-36	6.32678e-35
YDR191W	1.70225	4.51807	157.603	3.77997e-36	7.22507e-35
YDR072C	1.10111	7.58017	156.698	5.9588e-36	1.12961e-34
YEL007W	1.0634	6.90638	156.694	5.96934e-36	1.12961e-34
snR18	1.52692	5.16976	156.467	6.69159e-36	1.2621e-34
YDR405W	1.34996	6.27388	155.499	1.0895e-35	2.04138e-34
YOL126C	1.37455	8.7756	155.444	1.12015e-35	2.09192e-34
YDR122W	1.04192	7.04539	155.255	1.23181e-35	2.29293e-34
YPL183C	1.05548	6.93548	154.019	2.29439e-35	4.24313e-34
YOR290C	1.11494	6.88227	153.944	2.38252e-35	4.39185e-34
YMR213W	1.45696	4.84682	153.452	3.05208e-35	5.60795e-34
YDR103W	1.14385	6.07327	153.431	3.08417e-35	5.64868e-34
YCR077C	1.11038	7.44383	153.305	3.28619e-35	5.96119e-34
YLR096W	1.12906	6.73111	152.846	4.13871e-35	7.48384e-34
YCL054W	1.15514	6.20948	152.517	4.88349e-35	8.71986e-34
YOR371C	1.20025	5.73683	152.153	5.86515e-35	1.044e-33
YHR102W	1.06973	6.43951	151.261	9.18994e-35	1.62062e-33
YMR275C	1.30386	6.68402	150.691	1.22447e-34	2.13945e-33
YJR059W	1.08245	7.34943	150.408	1.41186e-34	2.45931e-33
YBL037W	1.28073	6.26628	150.289	1.49862e-34	2.60248e-33
YDR186C	1.02486	6.76169	149.635	2.08373e-34	3.60758e-33
YFL024C	1.21257	5.89018	149.6	2.12019e-34	3.65958e-33
YMR032W	1.43252	4.90856	149.583	2.1389e-34	3.68072e-33
YLR106C	1.16387	8.48916	149.292	2.47558e-34	4.24727e-33
YIL149C	1.29032	5.70685	149.197	2.59734e-34	4.44278e-33
YEL032W	1.19588	8.34217	149.157	2.65027e-34	4.51974e-33
YDL179W	1.31391	5.84247	149.005	2.86118e-34	4.86486e-33
YGL003C	1.23628	5.71255	148.635	3.44584e-34	5.82418e-33
YNL078W	1.13982	7.73788	148.43	3.82104e-34	6.42024e-33
YCR054C	1.37719	5.33784	148.228	4.22928e-34	7.06451e-33
YGL216W	1.18384	5.9389	148.055	4.6148e-34	7.68594e-33
YHR167W	1.59714	4.84055	147.742	5.40255e-34	8.94562e-33
YJL149W	1.2312	5.62888	147.569	5.89408e-34	9.70308e-33
YCR030C	1.01654	7.02175	147.482	6.15783e-34	1.01081e-32
YDR389W	1.06759	6.61714	146.987	7.8998e-34	1.29302e-32
YBR182C	1.41033	5.40377	146.847	8.47766e-34	1.38363e-32
YIL093C	1.08198	6.66109	146.741	8.94186e-34	1.45522e-32
YIR016W	1.36062	5.06404	146.34	1.0942e-33	1.77061e-32
YDR192C	1.09131	6.1136	146.204	1.17125e-33	1.88993e-32
YDR143C	1.13054	7.92835	144.207	3.20056e-33	5.0781e-32
YLR371W	1.05522	6.24091	143.881	3.77229e-33	5.91927e-32
YNL127W	1.11415	6.02078	143.328	4.98296e-33	7.79751e-32
YAL017W	1.08821	7.08465	143.314	5.01813e-33	7.83103e-32
YBL081W	1.36609	6.09308	142.813	6.45671e-33	1.00211e-31
YNR041C	1.14251	6.19657	142.559	7.33906e-33	1.13596e-31
YHR061C	1.25164	5.44488	142.468	7.6851e-33	1.1863e-31
YER028C	1.11764	6.14731	142.274	8.47246e-33	1.3043e-31
YHR066W	1.09709	6.65848	142.117	9.17015e-33	1.4079e-31
YHR205W	1.05501	7.35593	141.365	1.33882e-32	2.03358e-31
YHL030W	1.02818	7.43273	141.34	1.35611e-32	2.05436e-31
YLR256W	1.17151	8.78286	141.105	1.52577e-32	2.30524e-31
YLR357W	1.24396	6.57007	141.093	1.53551e-32	2.31382e-31
YNL091W	1.06217	6.69596	141.068	1.55471e-32	2.33658e-31
YDR229W	1.33148	5.66146	140.805	1.77537e-32	2.64725e-31
YOR360C	1.15413	6.57194	139.524	3.38364e-32	5.00603e-31
YFR009W	1.19231	7.84715	139.502	3.42018e-32	5.04697e-31
YHR006W	1.21573	6.24272	139.455	3.50249e-32	5.15509e-31
YPR122W	1.05223	6.52252	139.282	3.82203e-32	5.55415e-31
YNL123W	1.05365	7.47646	139.282	3.82238e-32	5.55415e-31
YBL079W	1.08457	7.8256	139.033	4.33088e-32	6.26109e-31
YEL061C	1.38923	5.04267	138.706	5.10752e-32	7.36518e-31
YLR397C	1.03665	7.33013	138.535	5.56751e-32	8.00822e-31
YML035C	1.03698	7.59921	138.452	5.80475e-32	8.32843e-31
YNL183C	1.1379	5.98623	138.362	6.07281e-32	8.69114e-31
YNL242W	1.20409	5.55067	138.169	6.69216e-32	9.55353e-31
YOL141W	1.35232	4.79367	137.806	8.03681e-32	1.14444e-30
YPL082C	1.03139	7.11014	137.341	1.01548e-31	1.43528e-30
YGR274C	1.21301	5.59318	137.147	1.11982e-31	1.57883e-30
YGL107C	1.21129	6.08052	136.441	1.59756e-31	2.24684e-30
YER132C	1.12028	6.12081	136.22	1.78603e-31	2.50572e-30
YNL119W	1.12679	5.6323	135.802	2.20408e-31	3.06205e-30
YLR446W	1.64792	4.02313	135.513	2.54936e-31	3.53313e-30
YNL298W	1.06647	6.70822	135.497	2.57033e-31	3.55354e-30
YBR103W	1.24368	5.15846	135.45	2.63188e-31	3.62982e-30
YPL042C	1.14293	5.64532	135.341	2.78102e-31	3.82625e-30
YCL039W	1.13091	6.30471	135.046	3.22583e-31	4.42754e-30
YLL007C	1.34115	4.73259	134.585	4.06988e-31	5.5726e-30
YKL079W	1.18015	5.64796	134.465	4.32265e-31	5.90451e-30
YOR201C	1.06959	6.18439	134.455	4.34405e-31	5.91954e-30
YOR322C	1.01288	6.34287	134.284	4.73651e-31	6.42361e-30
YMR280C	1.93156	3.54629	134.083	5.24093e-31	7.07402e-30
YIR008C	1.08722	6.34823	134.013	5.42814e-31	7.30939e-30
YCL024W	1.47307	5.61309	133.64	6.55113e-31	8.75945e-30
YNL076W	1.22922	5.64123	133.581	6.74869e-31	9.00247e-30
YNL172W	1.21137	5.29955	133.406	7.36898e-31	9.80694e-30
YNR052C	1.06708	8.07403	132.862	9.69132e-31	1.27782e-29
YLR407W	1.13455	6.08845	132.648	1.07934e-30	1.41984e-29
YFR048W	1.19108	5.54611	131.217	2.21947e-30	2.87976e-29
YDL088C	1.06892	6.51856	131.163	2.28079e-30	2.95258e-29
YMR136W	1.01404	7.02003	131.088	2.36889e-30	3.05276e-29
YNL251C	1.16008	7.86507	130.876	2.63528e-30	3.38839e-29
YDR443C	1.0347	6.16841	130.739	2.82394e-30	3.62279e-29
YIL131C	0.980129	7.43872	130.557	3.09447e-30	3.96092e-29
YNL161W	1.02845	6.63286	130.211	3.6844e-30	4.69493e-29
YPL023C	0.992837	7.31779	130.024	4.04839e-30	5.13578e-29
YJR111C	1.20471	5.21076	129.886	4.34091e-30	5.48913e-29
YIL091C	1.11878	5.8893	129.883	4.34621e-30	5.48913e-29
YOR361C	1.32731	9.86882	129.664	4.8527e-30	6.11527e-29
YIL105C	1.09359	5.94993	129.579	5.06689e-30	6.37108e-29
YJR041C	1.00862	6.30228	129.43	5.46158e-30	6.85224e-29
YDL156W	1.38747	4.54452	128.903	7.12237e-30	8.89671e-29
YLR002C	1.00809	6.37384	128.539	8.55659e-30	1.06184e-28
YLR409C	1.01606	7.27541	128.503	8.70951e-30	1.07846e-28
YPL177C	0.985548	7.07804	128.388	9.2302e-30	1.13799e-28
YLR278C	1.03031	6.58689	127.859	1.20507e-29	1.47933e-28
YDL240W	1.25813	5.32401	127.586	1.38311e-29	1.6906e-28
YMR055C	1.21863	5.1695	127.581	1.38619e-29	1.69073e-28
YDR123C	1.10376	5.67756	127.497	1.44639e-29	1.76039e-28
YHL027W	1.01572	7.91218	126.812	2.04242e-29	2.46999e-28
YCL044C	1.37809	6.70374	126.538	2.34513e-29	2.83005e-28
YBR066C	0.964393	7.39739	126.362	2.56267e-29	3.08604e-28
YNL207W	1.0051	6.95045	126.27	2.68348e-29	3.22471e-28
YNR023W	1.29831	5.49364	126.223	2.74774e-29	3.28805e-28
YLL032C	1.20983	5.24526	126.179	2.81011e-29	3.35563e-28
YBL029W	1.29426	4.73818	126.077	2.95781e-29	3.52462e-28
YMR198W	1.54788	4.3081	125.923	3.19673e-29	3.79346e-28
YLR032W	1.14063	5.40254	125.873	3.27877e-29	3.88272e-28
YKL185W	1.05355	6.69165	125.44	4.07738e-29	4.80844e-28
YFL021W	1.08849	6.18548	125.416	4.12718e-29	4.85711e-28
YPL210C	1.01164	7.19469	125.195	4.61343e-29	5.41817e-28
YCR033W	0.983909	6.5284	124.791	5.65421e-29	6.59967e-28
YKR077W	1.32912	4.77411	124.721	5.85822e-29	6.82381e-28
YDL102W	0.987915	6.51145	124.17	7.73175e-29	8.96945e-28
YJL198W	0.939342	6.89175	123.961	8.59361e-29	9.88873e-28
YOR056C	0.99392	6.35321	123.35	1.16877e-28	1.3395e-27
YDR195W	1.29667	5.1487	123.134	1.30367e-28	1.48812e-27
YIR021W	1.1709	5.27105	122.66	1.65487e-28	1.87772e-27
YGL194C	1.20666	5.63022	122.317	1.96759e-28	2.21929e-27
YNR009W	1.36264	5.32765	122.286	1.99858e-28	2.24979e-27
YJL005W	0.961108	6.51003	121.787	2.57014e-28	2.88748e-27
YKR099W	1.22137	5.47198	121.261	3.34943e-28	3.75558e-27
YKR031C	1.03962	5.78173	121.143	3.55545e-28	3.97095e-27
YPR042C	1.03101	6.33789	120.972	3.87547e-28	4.31146e-27
YBR170C	0.974574	6.26957	120.277	5.50079e-28	6.07219e-27
YGR194C	1.07701	5.90477	120.073	6.09891e-28	6.71941e-27
YGR084C	1.11515	6.44925	119.59	7.77703e-28	8.50249e-27
YLL029W	0.945257	7.57154	119.46	8.30528e-28	9.06261e-27
YFR021W	0.924458	6.79813	119.19	9.51682e-28	1.0345e-26
YGR243W	1.10099	5.5673	118.962	1.0677e-27	1.1584e-26
YNL126W	1.29786	5.40612	118.308	1.48451e-27	1.59844e-26
YBR108W	1.08148	6.15686	118.087	1.65914e-27	1.77975e-26
YBL101C	1.07974	6.1827	117.819	1.89987e-27	2.02652e-26
YOL115W	0.928863	6.5966	117.507	2.22355e-27	2.36736e-26
YLR422W	0.991177	6.30028	117.431	2.31023e-27	2.45505e-26
YFR029W	1.09372	5.76754	117.218	2.57136e-27	2.71734e-26
YDL056W	1.16102	5.39847	117.16	2.64862e-27	2.7938e-26
YML059C	0.984698	6.16487	117.015	2.84942e-27	3.00006e-26
YJL141C	0.925981	6.67834	116.933	2.96979e-27	3.12102e-26
YBL084C	1.18694	5.10786	116.856	3.0866e-27	3.23781e-26
YER075C	1.13276	5.57791	116.779	3.20981e-27	3.36086e-26
YMR070W	1.03378	6.00008	116.64	3.44286e-27	3.59827e-26
YJR119C	1.60685	4.1441	116.522	3.65315e-27	3.81105e-26
YML005W	1.26259	4.9773	116.407	3.87137e-27	4.03132e-26
YOL072W	1.23756	5.31152	116.113	4.49024e-27	4.65872e-26
YML109W	1.30754	5.494	116.038	4.66208e-27	4.82822e-26
YGR047C	1.4735	5.63276	115.851	5.12481e-27	5.27864e-26
YGR134W	1.11613	5.5776	115.791	5.28082e-27	5.42952e-26
YMR021C	1.01864	5.76416	115.412	6.39206e-27	6.54841e-26
YBR038W	0.90831	7.1835	114.923	8.1799e-27	8.34994e-26
YFL033C	0.955033	6.22146	114.641	9.42999e-27	9.60881e-26
YJL146W	1.18419	5.57382	114.075	1.25453e-26	1.2715e-25
YKL022C	1.02358	5.89446	113.919	1.35752e-26	1.37344e-25
YAL024C	1.25948	5.01307	113.503	1.67439e-26	1.68802e-25
YHR036W	1.27323	4.84877	113.496	1.67995e-26	1.69063e-25
YGL190C	1.03635	6.09058	113.286	1.8682e-26	1.87346e-25
YBR140C	0.898626	7.08694	112.83	2.35134e-26	2.35382e-25
YGR040W	1.14105	5.35739	112.773	2.42003e-26	2.41833e-25
YJR113C	0.998241	7.41881	112.712	2.49518e-26	2.48906e-25
YBL103C	1.25779	5.07314	112.669	2.55026e-26	2.53513e-25
YPR106W	1.01393	5.85598	112.613	2.62239e-26	2.60229e-25
YNL062C	0.925135	6.76679	111.747	4.05934e-26	3.99343e-25
YJR127C	0.90262	7.25076	111.702	4.15285e-26	4.07839e-25
YOR081C	0.94007	6.75344	111.65	4.26212e-26	4.17849e-25
YMR310C	0.911463	6.83091	111.424	4.77821e-26	4.67641e-25
YNL216W	0.948045	7.83366	111.07	5.71165e-26	5.58037e-25
YJR066W	0.948555	7.12392	110.939	6.10119e-26	5.95075e-25
YGR165W	0.967891	6.23689	110.467	7.74087e-26	7.53709e-25
YDR166C	1.15316	5.89418	110.155	9.06063e-26	8.80706e-25
YDR338C	1.36119	5.0613	109.271	1.41584e-25	1.36688e-24
YCR003W	1.11505	6.03887	109.087	1.55322e-25	1.49698e-24
YGL035C	0.939101	6.52766	109.054	1.5794e-25	1.51964e-24
YDR326C	0.910294	6.85879	108.89	1.71579e-25	1.64531e-24
YDL048C	1.07913	8.74027	108.862	1.73995e-25	1.66567e-24
YML111W	1.0496	5.60246	108.523	2.06432e-25	1.95646e-24
YJL006C	1.27077	4.56326	108.445	2.14775e-25	2.03216e-24
YGR113W	1.1019	5.80879	108.418	2.17679e-25	2.05622e-24
YDR081C	1.08458	5.45308	108.32	2.28744e-25	2.15716e-24
YDL122W	0.972889	6.40823	108.249	2.37005e-25	2.23137e-24
YIL122W	1.15423	5.0028	108.032	2.64498e-25	2.4861e-24
YLL004W	1.43084	4.42864	108.016	2.66567e-25	2.50143e-24
YLR234W	1.22122	5.23057	107.964	2.73732e-25	2.56443e-24
YKR091W	0.998047	6.1286	107.423	3.5952e-25	3.3626e-24
YJL100W	1.02748	5.48698	107.341	3.74771e-25	3.49378e-24
YOL044W	1.02497	5.5163	106.53	5.64436e-25	5.22769e-24
YGL116W	1.00683	5.57259	106.294	6.35711e-25	5.87827e-24
YHR033W	1.2408	4.53716	106.117	6.95011e-25	6.41618e-24
YBR081C	1.00918	5.8947	106.042	7.21931e-25	6.64737e-24
YLR380W	1.02429	8.90806	106.041	7.22388e-25	6.64737e-24
YPR141C	1.43874	4.49353	105.725	8.46983e-25	7.78132e-24
YJR060W	1.01904	6.14427	105.681	8.66256e-25	7.94556e-24
YBR037C	0.950796	5.99179	105.604	9.00453e-25	8.24595e-24
YOR372C	0.911882	6.61595	105.06	1.18512e-24	1.08007e-23
YPR125W	0.950061	6.18626	104.952	1.25135e-24	1.13861e-23
YNL047C	0.958225	5.77912	104.855	1.31397e-24	1.19368e-23
YER040W	1.08532	5.31807	104.712	1.41265e-24	1.27924e-23
YGL184C	1.19462	5.40375	104.49	1.58012e-24	1.4241e-23
YDL175C	1.39167	5.1168	104.421	1.63626e-24	1.47237e-23
YPL068C	1.1949	5.11879	104.168	1.85854e-24	1.66976e-23
YCL034W	0.87221	7.4486	104.144	1.88138e-24	1.68761e-23
YDR277C	1.01117	5.65751	103.957	2.06795e-24	1.84914e-23
YML117W	0.865667	7.30991	103.791	2.24771e-24	2.00673e-23
YMR293C	1.64589	3.67546	103.674	2.38457e-24	2.12559e-23
YJL036W	1.08114	5.56612	103.599	2.47757e-24	2.2016e-23
YKL032C	0.942123	7.38519	103.425	2.70438e-24	2.3994e-23
YBR260C	0.938888	6.90376	103.294	2.88969e-24	2.55585e-23
YOL068C	0.885124	6.56207	103.228	2.98673e-24	2.63758e-23
YLR086W	1.18678	5.39369	103.178	3.06414e-24	2.70175e-23
YDR475C	0.866072	6.55978	103.091	3.2009e-24	2.81363e-23
YBR083W	0.887036	7.37434	103.066	3.24164e-24	2.84505e-23
YKR019C	1.1654	5.69385	102.976	3.39161e-24	2.96298e-23
YGR177C	1.00806	8.59619	102.605	4.09146e-24	3.56345e-23
YMR109W	1.0486	8.32658	102.54	4.22648e-24	3.67542e-23
YDR407C	0.95464	6.40874	102.236	4.92952e-24	4.26725e-23
YHR177W	1.35204	4.19676	102.112	5.24649e-24	4.52788e-23
YBR214W	0.902374	7.76566	102.045	5.42787e-24	4.67733e-23
YDR485C	1.17135	4.79559	102.022	5.48953e-24	4.71619e-23
YML041C	1.30364	4.66436	101.825	6.06549e-24	5.19534e-23
YAL051W	0.9721	5.848	101.717	6.40359e-24	5.4767e-23
YNL068C	0.915315	6.01072	101.509	7.1146e-24	6.06658e-23
YFR002W	0.969129	7.11334	101.431	7.39846e-24	6.28979e-23
YMR102C	0.941953	6.35393	101.019	9.1088e-24	7.7323e-23
YNL224C	1.11993	5.08662	100.868	9.83032e-24	8.31999e-23
YBL104C	0.960886	5.74255	100.684	1.07876e-23	9.11665e-23
YBL105C	0.840686	6.64904	100.548	1.1556e-23	9.72272e-23
YDR309C	0.920653	6.45505	100.444	1.21771e-23	1.02152e-22
YLR045C	1.03959	5.94947	100.434	1.22425e-23	1.02549e-22
YML102W	0.997128	5.76526	100.254	1.34032e-23	1.12107e-22
YBR120C	1.43526	3.98219	100.083	1.46138e-23	1.22053e-22
YGR241C	0.854733	7.09804	99.906	1.59807e-23	1.33079e-22
YCL063W	0.943614	5.97847	99.7991	1.68664e-23	1.4025e-22
YDR422C	0.868614	6.26527	99.6745	1.79618e-23	1.4914e-22
YLR073C	1.02285	5.74979	99.4721	1.9895e-23	1.64473e-22
YBL061C	0.924848	6.11362	99.4084	2.05451e-23	1.69601e-22
YLR305C	0.916132	7.47968	98.8556	2.71603e-23	2.23562e-22
YDR301W	0.872393	6.78583	98.7296	2.89439e-23	2.379e-22
YKL183W	0.88649	6.13103	98.4297	3.36763e-23	2.76e-22
YJL058C	1.1213	4.75095	97.997	4.1901e-23	3.42422e-22
YIL103W	0.911135	6.01414	97.9355	4.32227e-23	3.52717e-22
YPL026C	1.14449	6.06335	97.8868	4.42987e-23	3.60981e-22
YLR403W	0.872239	6.40058	97.7384	4.77477e-23	3.87976e-22
YLR277C	0.976093	5.61341	97.5953	5.13257e-23	4.16454e-22
YDR436W	0.96757	5.54853	97.3962	5.6756e-23	4.59207e-22
YML052W	0.894315	8.06669	97.3147	5.91382e-23	4.77126e-22
YDR520C	1.29283	4.56603	97.2714	6.0448e-23	4.87004e-22
YBR131W	1.24144	4.88882	96.9722	7.03071e-23	5.64837e-22
YBR179C	1.06934	5.57819	96.7114	8.02045e-23	6.42539e-22
YKL215C	0.879072	6.63055	96.7059	8.04309e-23	6.43447e-22
YJL156C	1.09356	5.6935	96.5652	8.63538e-23	6.89862e-22
YPR019W	0.84625	7.5748	96.3526	9.61394e-23	7.64819e-22
YPL039W	1.34002	4.22813	96.1828	1.04752e-22	8.31013e-22
YCL014W	0.893533	6.06648	96.163	1.05806e-22	8.38207e-22
YBR280C	1.1223	5.33106	96.0913	1.09708e-22	8.67909e-22
YOL145C	0.872247	6.73059	95.8787	1.22141e-22	9.64932e-22
YPL014W	0.916949	8.28735	95.7235	1.32103e-22	1.04218e-21
YOR066W	0.914889	6.26326	95.5096	1.47179e-22	1.15952e-21
YMR124W	1.01222	5.56122	95.3358	1.60678e-22	1.26064e-21
YOR112W	0.914846	6.73788	95.1938	1.72626e-22	1.35251e-21
YLR187W	0.887954	6.31453	94.7095	2.20473e-22	1.72502e-21
YMR111C	1.22093	4.75297	94.6283	2.29714e-22	1.79486e-21
YPL188W	0.862752	6.89772	94.2507	2.77988e-22	2.16907e-21
YLR108C	0.864047	6.3258	94.1971	2.85619e-22	2.22556e-21
YLR399C	0.940383	7.78924	94.116	2.97557e-22	2.31542e-21
YLR087C	0.940869	5.7028	94.0589	3.06268e-22	2.37995e-21
YMR128W	0.963341	6.60933	93.7469	3.58555e-22	2.76738e-21
YDR175C	1.19229	5.81793	93.7182	3.63797e-22	2.80025e-21
YOL051W	0.866153	6.83528	93.6292	3.80529e-22	2.92509e-21
YOR113W	0.971029	5.91371	93.5052	4.05134e-22	3.11003e-21
YLR018C	0.848643	6.43478	93.1884	4.75465e-22	3.64012e-21
YMR068W	1.30111	4.30434	93.1666	4.80723e-22	3.67543e-21
YJR056C	1.09045	5.35013	92.9593	5.33801e-22	4.07578e-21
YER013W	1.21119	5.04003	92.9464	5.37308e-22	4.09706e-21
YPL153C	1.20359	5.09343	92.2896	7.48755e-22	5.67142e-21
YNL321W	0.929053	7.28827	92.0538	8.43519e-22	6.38072e-21
YPL219W	1.11589	5.19333	91.9822	8.74615e-22	6.60717e-21
YLR452C	0.995698	7.23445	91.7495	9.83728e-22	7.42161e-21
YDR017C	0.969213	5.64164	91.6778	1.02001e-21	7.68517e-21
YOR264W	0.85103	6.45605	91.647	1.03604e-21	7.78532e-21
YBR198C	0.804851	6.62961	91.3025	1.23307e-21	9.25373e-21
YJL025W	1.14295	4.6163	91.1719	1.3172e-21	9.87206e-21
YLR176C	1.20332	4.521	91.1066	1.36136e-21	1.01763e-20
YOR098C	0.906766	8.05776	90.8935	1.51621e-21	1.13189e-20
YGR166W	0.94141	5.62289	90.7733	1.6111e-21	1.19959e-20
YHR073W	0.815597	7.09342	90.7165	1.65804e-21	1.23132e-20
YPL016W	0.886375	6.13438	90.1365	2.22287e-21	1.63585e-20
YOR307C	1.01758	5.24174	90.0399	2.33409e-21	1.71548e-20
YNL118C	0.906305	6.17987	89.5749	2.9525e-21	2.15885e-20
YGL092W	0.858518	8.12347	89.5281	3.02308e-21	2.2048e-20
YJL048C	0.852967	6.30319	89.4616	3.1265e-21	2.27731e-20
YNL325C	1.1037	4.64936	89.3024	3.38846e-21	2.46182e-20
YLR312W-A	0.810098	6.47231	89.0348	3.87933e-21	2.80771e-20
YPL212C	0.842635	6.80877	88.9818	3.98461e-21	2.88025e-20
YHL002W	0.815282	6.75156	88.5187	5.03572e-21	3.61252e-20
YPL254W	0.82781	6.28426	88.3357	5.52383e-21	3.95273e-20
YER147C	1.07071	5.22515	88.2473	5.77612e-21	4.11774e-20
YDR237W	0.858585	6.91685	88.2358	5.80974e-21	4.13654e-20
YLR024C	1.04853	4.89092	88.1587	6.04076e-21	4.29565e-20
YLR319C	1.01514	5.17738	88.058	6.35634e-21	4.51443e-20
YKL010C	0.899122	6.54061	87.4275	8.7426e-21	6.16741e-20
YNL221C	0.82811	6.40648	87.4261	8.74871e-21	6.16741e-20
YDR096W	0.862499	6.31808	87.3826	8.94337e-21	6.29684e-20
YIL026C	1.00245	5.71312	87.2451	9.58706e-21	6.7334e-20
YHR023W	0.951197	6.11127	87.191	9.85327e-21	6.91185e-20
YFR030W	0.776194	7.04925	87.0733	1.04574e-20	7.32663e-20
YHL021C	0.828253	7.83998	86.8246	1.18585e-20	8.27768e-20
YDL003W	0.994779	5.39671	86.7899	1.20686e-20	8.41401e-20
YKL057C	0.855332	6.61282	86.6644	1.28591e-20	8.95422e-20
YEL020C	0.989425	5.05955	86.2493	1.58625e-20	1.09918e-19
YPL019C	1.01312	6.06984	86.0417	1.7618e-20	1.21639e-19
YER082C	0.809232	6.26463	85.9464	1.84877e-20	1.27335e-19
YBL034C	0.974706	5.25061	85.7907	2.00029e-20	1.37604e-19
YLR237W	0.975692	5.63378	85.7102	2.08337e-20	1.42974e-19
YOR047C	0.819721	6.51629	85.6138	2.18744e-20	1.49936e-19
YHR069C	0.842883	6.76404	85.4942	2.32387e-20	1.58905e-19
YDL129W	1.04548	4.79226	85.3562	2.49174e-20	1.70179e-19
YBL063W	1.11339	4.67526	85.3266	2.52932e-20	1.72539e-19
YDR207C	0.924986	5.90542	85.3012	2.56213e-20	1.74568e-19
YPR175W	0.832109	6.32737	85.2749	2.59635e-20	1.76688e-19
YML057W	0.779725	6.7109	84.8248	3.26004e-20	2.20536e-19
YGR156W	0.921618	5.81918	84.6813	3.50559e-20	2.36866e-19
YBL035C	1.01326	5.71336	84.5119	3.819e-20	2.56824e-19
YLR006C	0.792265	6.4946	84.4497	3.94112e-20	2.64725e-19
YDL020C	0.868875	7.22797	84.3388	4.16859e-20	2.79344e-19
YIR006C	1.01167	9.19522	83.9154	5.16396e-20	3.44425e-19
YOR109W	0.787281	7.40331	83.7712	5.55486e-20	3.6877e-19
YJL147C	1.32551	4.16058	83.6235	5.98572e-20	3.96911e-19
YNL116W	0.880791	5.86914	82.9915	8.24061e-20	5.42642e-19
YJR132W	0.771647	7.06632	82.8789	8.72358e-20	5.73782e-19
YIL150C	1.28539	3.95433	82.8262	8.95955e-20	5.88623e-19
YIL119C	0.973491	5.56606	82.7336	9.38907e-20	6.15422e-19
YER032W	1.02226	5.03187	82.5894	1.00996e-19	6.60474e-19
YOR301W	0.804036	7.02638	82.5609	1.02462e-19	6.69291e-19
YPL074W	0.979248	4.99971	82.2699	1.18718e-19	7.72818e-19
YOR054C	0.882291	5.62581	82.2373	1.2069e-19	7.83868e-19
YNL197C	0.940739	6.64206	82.1878	1.2375e-19	8.02822e-19
YBR007C	1.2123	4.92322	81.9915	1.36671e-19	8.82628e-19
YNL273W	1.03311	5.27948	81.9842	1.3718e-19	8.84909e-19
YOL021C	0.879642	8.00782	81.8673	1.45538e-19	9.37765e-19
YBR094W	0.801678	6.54265	81.8426	1.47366e-19	9.47399e-19
YNR053C	0.847094	8.46599	81.7827	1.51899e-19	9.73248e-19
YKL087C	0.976853	5.74959	81.6999	1.58398e-19	1.01375e-18
YGR072W	1.39681	3.71952	81.6743	1.60469e-19	1.02585e-18
YNL297C	0.804547	6.55968	81.4144	1.83022e-19	1.16479e-18
YOL089C	0.991391	5.34754	81.2717	1.96728e-19	1.25063e-18
YHR197W	0.982217	6.30854	80.6777	2.65698e-19	1.6797e-18
YPL125W	0.803388	6.50435	80.6041	2.75791e-19	1.74158e-18
YNL225C	1.22853	4.30969	80.3874	3.07753e-19	1.93697e-18
YPR115W	0.819745	5.96302	80.3345	3.16103e-19	1.98295e-18
YGL113W	1.01393	4.76034	80.2561	3.28889e-19	2.06089e-18
YOR151C	0.832899	8.15815	80.2114	3.36421e-19	2.10577e-18
YGL014W	0.79086	7.61875	80.1691	3.437e-19	2.14897e-18
YGR143W	0.912905	5.95744	80.0499	3.6508e-19	2.27765e-18
YHR151C	0.944997	5.67805	79.9931	3.75729e-19	2.34152e-18
YAL011W	1.27264	3.82786	79.7937	4.15625e-19	2.57887e-18
YGL176C	0.996098	5.01141	79.623	4.53115e-19	2.80232e-18
YDL087C	1.1637	4.41905	79.4641	4.91076e-19	3.03052e-18
YDR466W	0.856701	5.64985	79.3647	5.16399e-19	3.18334e-18
YDR147W	0.858631	5.95249	79.118	5.85092e-19	3.59901e-18
YDL132W	0.81896	7.02721	78.834	6.75559e-19	4.14207e-18
YMR216C	0.741877	7.18875	78.6932	7.25442e-19	4.42885e-18
YER158C	0.915654	5.26586	78.6583	7.3836e-19	4.50289e-18
YDR492W	0.87434	5.95422	78.549	7.80386e-19	4.74395e-18
YBR275C	0.925004	5.37037	78.3725	8.53339e-19	5.1819e-18
YLR090W	0.823509	6.27158	78.3296	8.72071e-19	5.29001e-18
YDR406W	0.792324	6.29565	78.2339	9.15351e-19	5.54664e-18
YCR057C	0.794091	7.96949	78.1988	9.31755e-19	5.64004e-18
YBL008W	0.978483	5.94732	78.1256	9.66906e-19	5.8466e-18
YER169W	0.973692	5.63741	78.0996	9.79729e-19	5.91785e-18
YFL007W	0.787723	7.88171	77.9032	1.08215e-18	6.5227e-18
YJR092W	0.753502	6.40766	77.6025	1.26011e-18	7.57928e-18
YDR138W	0.94485	5.04016	77.4366	1.37049e-18	8.23452e-18
YGR237C	0.880105	6.10591	77.2618	1.49737e-18	8.97793e-18
YOL004W	0.809174	8.29774	77.1417	1.59122e-18	9.5306e-18
YCR081W	0.958534	5.44225	77.1192	1.60941e-18	9.61934e-18
YLL021W	0.824255	6.26893	76.8857	1.81143e-18	1.08154e-17
YHR082C	0.785002	7.05784	76.6279	2.06408e-18	1.22853e-17
YPL030W	0.834118	6.02399	76.5007	2.20136e-18	1.3075e-17
YNL288W	0.792038	7.61474	76.4812	2.22319e-18	1.31909e-17
YGR098C	0.837084	5.87177	76.3076	2.4275e-18	1.43434e-17
YJR030C	1.06124	4.83014	76.2105	2.54983e-18	1.50506e-17
YNL243W	0.828843	8.55254	76.0553	2.75837e-18	1.62311e-17
YDL044C	1.32846	3.71708	76.018	2.81088e-18	1.6523e-17
YBR233W	0.988366	5.49385	75.6763	3.34189e-18	1.96039e-17
YNR040W	0.881951	5.7861	75.5915	3.48863e-18	2.04437e-17
YJL155C	0.903369	5.38496	75.5761	3.51595e-18	2.05826e-17
YGL163C	1.0802	4.84405	75.4422	3.76259e-18	2.19587e-17
YKL164C	1.0756	10.8091	75.3639	3.91478e-18	2.28235e-17
YDR310C	0.802232	5.86729	75.0657	4.55315e-18	2.6464e-17
YER019W	0.765721	7.24947	75.0605	4.56513e-18	2.65066e-17
YHR070W	0.843095	7.39579	74.9625	4.79733e-18	2.77699e-17
YER095W	0.750163	6.32302	74.918	4.90674e-18	2.83456e-17
YLR136C	1.11049	4.45044	74.8858	4.98736e-18	2.87822e-17
YNL072W	0.799318	5.9809	74.8578	5.05859e-18	2.91637e-17
YDR142C	0.83417	5.53015	73.8925	8.24894e-18	4.72696e-17
YMR285C	0.89703	5.47405	73.7598	8.82239e-18	5.05048e-17
YKR017C	1.07244	4.93966	73.3434	1.08944e-17	6.21789e-17
YIL143C	0.730676	6.44241	73.3324	1.09555e-17	6.24652e-17
YNL231C	0.763561	7.03868	73.3039	1.11146e-17	6.32453e-17
YKR037C	0.847124	5.64186	73.2274	1.15538e-17	6.55483e-17
YLL035W	0.740663	6.22783	73.1953	1.17437e-17	6.65591e-17
YOR349W	1.1258	4.26199	72.5985	1.58901e-17	8.95251e-17
YIL151C	0.873436	5.48769	72.572	1.61048e-17	9.06453e-17
YDR244W	0.834465	5.6575	72.3717	1.78251e-17	1.0013e-16
YPL247C	0.784943	7.26674	72.1317	2.01308e-17	1.12748e-16
YMR016C	0.784601	6.55966	72.0765	2.07013e-17	1.15716e-16
YMR075W	0.92261	4.98195	71.9275	2.23253e-17	1.24671e-16
YMR265C	0.749933	6.51244	71.9186	2.24261e-17	1.25112e-16
YKL135C	0.707568	6.70379	71.8804	2.28648e-17	1.2731e-16
YAL034C	0.925382	5.42091	71.8379	2.33624e-17	1.29826e-16
YBL016W	0.730805	7.6207	71.7934	2.38952e-17	1.32658e-16
YJL212C	0.738853	7.16948	71.548	2.70601e-17	1.49355e-16
YHL007C	0.704803	7.12307	71.4238	2.88171e-17	1.58439e-16
YER176W	0.76786	5.93387	71.3385	3.00908e-17	1.65282e-16
YIL135C	0.865672	5.91993	71.3132	3.04792e-17	1.67254e-16
YNR020C	1.38825	3.63595	71.2556	3.13822e-17	1.72043e-16
YEL050C	0.778704	6.35562	70.8866	3.78353e-17	2.07022e-16
YER107C	0.787806	6.86574	70.7558	4.04285e-17	2.20787e-16
YNL233W	0.974706	5.54759	70.707	4.14419e-17	2.25888e-16
YOR119C	1.11995	4.87454	70.6823	4.19639e-17	2.28515e-16
YIR018W	1.03456	4.36013	70.6177	4.33602e-17	2.35892e-16
YPR137W	0.915191	6.18265	70.6109	4.35104e-17	2.36484e-16
YHR169W	0.699146	6.71439	70.5797	4.42037e-17	2.40023e-16
YKL092C	0.91534	5.08802	70.5413	4.50722e-17	2.44041e-16
YJL012C	0.786455	7.37724	70.4607	4.69524e-17	2.53786e-16
YGR184C	0.733158	7.17566	70.4604	4.6961e-17	2.53786e-16
YDR457W	0.757016	7.96385	70.425	4.7811e-17	2.58134e-16
YGR238C	0.927019	4.89137	70.0488	5.7856e-17	3.12072e-16
YNL192W	0.723554	7.51917	70.026	5.85294e-17	3.15405e-16
YNL185C	0.806838	6.15826	69.8578	6.3738e-17	3.42502e-16
YBR146W	0.727975	6.61153	69.7999	6.5635e-17	3.52363e-16
YDR348C	0.743464	6.3575	69.2949	8.47884e-17	4.53053e-16
YIL115C	0.798895	6.87791	68.6664	1.1661e-16	6.18443e-16
YLR143W	1.02777	5.41023	68.5937	1.20987e-16	6.40469e-16
YLR095C	0.813482	6.35449	68.3364	1.37856e-16	7.28411e-16
YKL109W	0.807409	6.89034	68.2947	1.40802e-16	7.42598e-16
YGR217W	0.772733	5.8054	68.2866	1.41381e-16	7.44277e-16
YLR183C	0.793858	5.72789	68.2549	1.43673e-16	7.55644e-16
YMR163C	1.17272	3.97742	68.1243	1.53509e-16	8.05887e-16
YJL133W	0.726913	6.37188	67.908	1.71305e-16	8.97656e-16
YCL055W	1.05906	5.54108	67.684	1.91912e-16	1.00379e-15
YJL087C	0.892759	5.17298	67.4349	2.17757e-16	1.13688e-15
YNL036W	0.716375	6.51607	67.2955	2.33714e-16	1.21797e-15
YOL095C	1.04	4.26825	67.2115	2.43888e-16	1.26866e-15
YDL042C	0.819009	5.55306	67.1747	2.48485e-16	1.2914e-15
YFR040W	0.740266	6.4688	67.017	2.6917e-16	1.3961e-15
YML006C	0.915171	5.45659	66.844	2.93871e-16	1.51517e-15
YDR216W	0.874097	6.19687	66.8435	2.93937e-16	1.51517e-15
YGL064C	1.15279	4.2691	66.379	3.72054e-16	1.91093e-15
YDR409W	0.859352	5.6085	66.0668	4.35887e-16	2.22821e-15
YMR106C	1.19836	3.91686	65.9554	4.61249e-16	2.34998e-15
YIL017C	0.845391	5.17926	65.9244	4.68545e-16	2.38502e-15
YPL204W	0.770702	6.60906	65.895	4.7559e-16	2.41871e-15
YAL021C	0.817425	9.0681	65.7353	5.15747e-16	2.6206e-15
YLR194C	0.773611	8.0564	65.714	5.21333e-16	2.64662e-15
YOR341W	0.963886	9.85855	65.7025	5.24402e-16	2.65983e-15
YPL259C	0.709239	6.20738	65.6945	5.26536e-16	2.66828e-15
YKL124W	1.00257	4.36304	65.6787	5.30761e-16	2.6873e-15
YGL028C	0.704762	7.43828	65.6002	5.52333e-16	2.79156e-15
YDL033C	0.804957	5.62874	65.2496	6.59892e-16	3.32927e-15
YGL036W	0.747728	6.01954	65.1439	6.96232e-16	3.5095e-15
YPL056C	1.14796	4.60144	65.1355	6.99202e-16	3.52136e-15
YLR355C	1.19589	12.0138	65.0903	7.15447e-16	3.59681e-15
YOL019W	0.774196	6.22793	65.0683	7.23464e-16	3.63391e-15
YBR001C	0.717671	6.06005	64.8897	7.92085e-16	3.97158e-15
YML082W	0.71469	6.44816	64.8464	8.09715e-16	4.05641e-15
YGL150C	0.685994	6.53144	64.7608	8.45666e-16	4.22907e-15
YPL228W	0.858323	5.63674	64.7336	8.57396e-16	4.28397e-15
YDR463W	0.686505	6.84794	64.5483	9.41933e-16	4.70224e-15
YKR027W	0.823151	5.27749	64.4097	1.01059e-15	5.04056e-15
YIR011C	0.684756	6.55741	64.3631	1.03478e-15	5.15672e-15
YAL029C	0.672037	6.7004	64.2387	1.10224e-15	5.48327e-15
YLR321C	0.886347	5.795	64.0921	1.18736e-15	5.90157e-15
YDL074C	0.905364	5.74369	64.0408	1.2187e-15	6.05208e-15
YDR528W	0.927674	4.76069	63.8925	1.31399e-15	6.50827e-15
YML034W	0.866527	5.51486	63.7716	1.39714e-15	6.90809e-15
YIL084C	1.07886	4.00688	63.7446	1.4164e-15	6.99116e-15
YJR138W	0.83551	5.14078	63.7413	1.41879e-15	6.9969e-15
YCR038C	1.234	4.00929	63.7247	1.43078e-15	7.04996e-15
YGR266W	0.709527	6.28335	63.6866	1.45871e-15	7.18132e-15
YBR123C	0.928563	5.02801	63.6135	1.51388e-15	7.44651e-15
YMR100W	0.783224	5.63625	63.4258	1.66527e-15	8.16297e-15
YIL042C	0.778368	5.95035	63.1048	1.95994e-15	9.55808e-15
YDR470C	0.806404	5.44537	62.981	2.08711e-15	1.01522e-14
YPL001W	1.07982	4.92135	62.8305	2.25285e-15	1.09118e-14
YKL139W	1.03408	4.78327	62.7141	2.38994e-15	1.15268e-14
YDR425W	0.823046	5.24695	62.6997	2.40756e-15	1.16019e-14
YLR215C	0.897736	5.52811	62.6179	2.50965e-15	1.20734e-14
YBR136W	0.746096	5.84095	62.5946	2.53945e-15	1.22065e-14
YCR047C	0.856638	6.39593	62.5893	2.54636e-15	1.22294e-14
YPR135W	0.761074	5.65463	62.5758	2.56384e-15	1.2303e-14
YOL078W	1.08759	4.79583	62.5454	2.60379e-15	1.24842e-14
YOR093C	0.898708	5.2774	62.5316	2.62202e-15	1.2561e-14
YIL129C	0.678588	6.89471	62.3796	2.83247e-15	1.3535e-14
YNL271C	0.714012	6.20456	62.3188	2.9212e-15	1.39473e-14
YMR164C	0.881738	5.03252	62.0148	3.4089e-15	1.6235e-14
YGL017W	0.795995	5.38671	61.9309	3.55727e-15	1.69275e-14
YPR049C	0.966379	5.0341	61.9081	3.59875e-15	1.71106e-14
YOL116W	0.821119	5.16208	61.7237	3.9519e-15	1.87116e-14
YNL275W	0.891846	5.52944	61.6524	4.09766e-15	1.93856e-14
YHR109W	1.03614	4.56431	61.6247	4.15574e-15	1.96278e-14
YNL299W	0.90099	4.65279	61.5808	4.24953e-15	2.00541e-14
YNL039W	0.920842	4.94773	61.5593	4.29601e-15	2.02567e-14
YDL030W	0.984178	4.55659	61.4938	4.44149e-15	2.08908e-14
YLR442C	1.05973	4.10906	61.021	5.64696e-15	2.64951e-14
YBR231C	1.01242	4.21412	60.9225	5.93666e-15	2.78315e-14
YER157W	0.785388	5.88197	60.9109	5.97163e-15	2.79724e-14
YER127W	0.810029	5.24065	60.8652	6.11206e-15	2.86066e-14
YDR027C	0.840879	5.53934	60.8416	6.1856e-15	2.89271e-14
YKR090W	0.711366	6.11341	60.8098	6.28647e-15	2.93265e-14
YDR324C	0.684642	6.67384	60.7617	6.442e-15	3.0003e-14
YKR085C	0.724529	6.72035	60.6532	6.80696e-15	3.1651e-14
YGR161C	0.721837	7.19774	60.3203	8.06126e-15	3.724e-14
YPL075W	0.734349	5.633	60.3154	8.08143e-15	3.73029e-14
YDR449C	1.04404	4.84354	60.0412	9.28928e-15	4.28089e-14
YMR199W	0.79646	5.45697	59.997	9.50007e-15	4.37095e-14
YGL013C	0.764512	5.85982	59.9854	9.55639e-15	4.39331e-14
YDR399W	0.741388	8.41108	59.7934	1.05354e-14	4.83167e-14
YCR005C	0.769775	8.97457	59.3602	1.31296e-14	6.0021e-14
YHL036W	0.706486	6.03865	59.24	1.39567e-14	6.37508e-14
YKL146W	0.682703	7.6174	58.9505	1.61687e-14	7.36776e-14
YNL236W	0.690489	6.76793	58.9418	1.62404e-14	7.3886e-14
YHR097C	0.83066	6.05705	58.8588	1.69399e-14	7.7007e-14
YER018C	0.798935	5.81296	58.7025	1.83408e-14	8.31101e-14
YFL036W	0.64113	6.81146	58.653	1.88081e-14	8.50246e-14
YCR092C	0.922133	4.48943	58.496	2.03703e-14	9.20135e-14
YNL201C	0.794547	5.58624	58.4542	2.08075e-14	9.3914e-14
YPL110C	0.981255	4.91057	58.4459	2.08956e-14	9.42368e-14
YOR038C	0.930211	5.12224	58.41	2.12801e-14	9.58953e-14
YIL056W	0.647706	6.91446	58.3699	2.17193e-14	9.77196e-14
YCL005W	0.900264	5.96486	58.2302	2.33166e-14	1.04824e-13
YLL019C	0.684093	6.28901	58.1922	2.37723e-14	1.06704e-13
YLR362W	0.891653	4.97754	58.0718	2.52724e-14	1.13258e-13
YLL002W	0.952691	4.71605	58.0339	2.57634e-14	1.15368e-13
YIR003W	0.633028	6.80206	57.7106	3.03665e-14	1.35236e-13
YOL006C	0.712262	5.84678	57.6202	3.17948e-14	1.41156e-13
YDR104C	1.05302	3.95073	57.6074	3.20023e-14	1.41967e-13
YDR464W	0.812671	5.13677	57.4889	3.39884e-14	1.5066e-13
YER008C	0.693889	5.87691	57.28	3.7797e-14	1.66893e-13
YNL021W	0.697624	5.92016	57.1703	3.99653e-14	1.76058e-13
YLR099C	0.67355	7.23591	56.9613	4.44462e-14	1.95495e-13
YDL105W	0.972403	4.43651	56.9452	4.48122e-14	1.96952e-13
YPR040W	0.746056	5.9027	56.9363	4.50166e-14	1.97546e-13
YBR194W	1.31417	4.31818	56.9102	4.56175e-14	1.99875e-13
YNL163C	0.783206	6.28193	56.4919	5.64316e-14	2.45745e-13
YLR309C	0.850711	4.8527	56.4146	5.86936e-14	2.55205e-13
YDL209C	1.3271	3.08183	56.1867	6.59066e-14	2.85695e-13
YOR181W	0.72355	6.35705	56.053	7.05436e-14	3.051e-13
YER155C	0.665501	7.26931	55.9812	7.31689e-14	3.16214e-13
YHR005C	0.678049	6.04312	55.9371	7.48284e-14	3.23141e-13
YGL212W	1.10068	3.65972	55.6776	8.53857e-14	3.67617e-13
YER114C	0.620131	6.87446	55.6702	8.57097e-14	3.68733e-13
YIL104C	1.11615	4.43886	55.0627	1.16747e-13	5.00369e-13
YNL139C	0.778953	5.90857	55.0415	1.1801e-13	5.05404e-13
YFR015C	0.69571	6.6573	54.7291	1.38344e-13	5.90711e-13
YEL063C	0.608392	7.04696	54.7204	1.38956e-13	5.92877e-13
YPL085W	0.650496	7.5178	54.7038	1.40135e-13	5.97462e-13
YMR274C	0.967087	4.27543	54.6286	1.45602e-13	6.19353e-13
YHR099W	0.67276	8.08038	54.6224	1.46059e-13	6.20397e-13
YNR063W	1.09717	3.79397	54.4576	1.58835e-13	6.73159e-13
YOL128C	0.852179	4.97845	54.3109	1.71146e-13	7.22643e-13
YKL101W	0.675032	5.95182	54.241	1.77345e-13	7.48265e-13
YIL158W	0.669452	6.11716	54.1521	1.85556e-13	7.8175e-13
YHR011W	0.895811	4.83951	54.0008	2.00405e-13	8.41818e-13
YDR462W	0.70856	5.99535	53.9534	2.05301e-13	8.61748e-13
YBR262C	0.658936	6.05557	53.8264	2.19006e-13	9.18601e-13
YDL159W	0.917337	5.56524	53.7919	2.22894e-13	9.3422e-13
YLR019W	0.617261	7.09812	53.7543	2.27192e-13	9.50136e-13
YJL074C	0.91478	4.54601	53.7039	2.33103e-13	9.74143e-13
YLR455W	0.874237	5.18425	53.6941	2.34271e-13	9.78307e-13
YOR347C	0.636811	6.81622	53.6015	2.45571e-13	1.02474e-12
YAL048C	0.779242	5.20654	53.579	2.48401e-13	1.03579e-12
YJR033C	0.646789	6.2704	53.5688	2.49688e-13	1.03964e-12
YJL201W	0.750251	6.1235	53.3923	2.73165e-13	1.13573e-12
YFL009W	0.64373	6.18216	53.3555	2.78334e-13	1.15637e-12
YLR063W	1.06575	3.7556	53.3462	2.79645e-13	1.15928e-12
YPL052W	0.889007	4.64823	53.2825	2.88865e-13	1.19576e-12
YML037C	1.06559	3.71251	53.2668	2.9118e-13	1.2036e-12
YPL236C	0.818039	4.88788	53.2497	2.93732e-13	1.21327e-12
YAL061W	0.80211	5.12647	53.1552	3.08215e-13	1.27033e-12
YOL042W	0.827387	4.85738	52.9702	3.38645e-13	1.39373e-12
YGL173C	0.708936	8.59537	52.8672	3.56876e-13	1.46664e-12
YKL059C	0.732633	5.37898	52.5286	4.2402e-13	1.73507e-12
YPR107C	0.809958	5.18895	52.4531	4.40645e-13	1.80051e-12
YOL138C	0.822548	4.95215	52.2865	4.79655e-13	1.9557e-12
YMR086W	0.651338	6.15423	52.2234	4.95331e-13	2.01673e-12
YOL081W	0.639423	7.42267	52.1245	5.20913e-13	2.11937e-12
YDR251W	0.651509	6.59394	52.1039	5.26414e-13	2.1387e-12
YEL056W	0.634965	6.43397	52.0502	5.40991e-13	2.19636e-12
YJL109C	0.668937	8.13409	51.6936	6.48742e-13	2.61887e-12
YBL085W	0.694838	6.12768	51.6403	6.6659e-13	2.68902e-12
YGL201C	0.636302	6.47083	51.5136	7.11023e-13	2.86623e-12
YFR019W	0.645291	6.0548	51.4774	7.24252e-13	2.91749e-12
YPL069C	0.843641	5.1914	51.3364	7.78201e-13	3.1326e-12
YDR240C	0.81931	5.09365	51.2646	8.07192e-13	3.24646e-12
YCR052W	0.64434	7.92593	51.2635	8.07625e-13	3.24646e-12
YCL008C	0.669237	6.56018	51.2531	8.1194e-13	3.2615e-12
YKR011C	0.780288	5.23734	51.2454	8.15108e-13	3.27192e-12
YGR179C	0.848985	4.57752	51.2035	8.32714e-13	3.34024e-12
YKL042W	0.897619	4.62941	51.017	9.15672e-13	3.66784e-12
YOR272W	0.622791	7.35917	50.9237	9.60264e-13	3.84375e-12
YDL001W	0.917588	4.9191	50.9039	9.70006e-13	3.88002e-12
YER167W	0.66542	5.74312	50.8906	9.76622e-13	3.90101e-12
YML038C	0.658898	5.81076	50.7771	1.03473e-12	4.12156e-12
YPR095C	0.743636	5.23923	50.7692	1.03893e-12	4.13538e-12
YNL082W	0.948281	4.13089	50.6272	1.11686e-12	4.44248e-12
YBR153W	0.905454	4.16817	50.4765	1.20601e-12	4.78707e-12
YNL191W	0.692868	6.50928	50.3313	1.2986e-12	5.14741e-12
YLL010C	0.628287	6.50303	50.1533	1.42188e-12	5.62825e-12
YDR511W	0.802116	4.96296	49.9475	1.57918e-12	6.24168e-12
YGR257C	0.684648	6.39873	49.868	1.64449e-12	6.48684e-12
YGR091W	0.779361	4.96078	49.7551	1.74182e-12	6.86129e-12
YHR085W	0.976423	4.70655	49.7346	1.76012e-12	6.92857e-12
YDR034C	0.749491	5.36937	49.6853	1.80493e-12	7.10004e-12
YJR109C	0.723717	9.23446	49.5952	1.88971e-12	7.41309e-12
YJL207C	0.649583	6.17244	49.5183	1.96534e-12	7.69916e-12
YDR247W	0.655405	6.21156	49.5162	1.96736e-12	7.70178e-12
YMR222C	0.603549	6.77601	49.4707	2.01354e-12	7.87716e-12
YHL025W	0.629266	6.25416	49.4621	2.02242e-12	7.90647e-12
YLL038C	0.707627	5.39816	49.3241	2.16981e-12	8.47684e-12
YKR095W	0.786077	5.95011	49.1776	2.338e-12	9.1214e-12
YKL173W	0.663265	6.13075	49.1718	2.34503e-12	9.13506e-12
YDL190C	0.620255	7.1915	49.1684	2.34903e-12	9.1394e-12
YBR216C	0.734448	5.25775	49.08	2.45729e-12	9.55409e-12
YMR291W	0.704051	8.1449	48.9025	2.69003e-12	1.04447e-11
YHR159W	0.860093	4.34001	48.8944	2.70116e-12	1.04808e-11
YER124C	0.714955	7.56743	48.8544	2.75681e-12	1.06822e-11
YDL211C	1.28477	3.25705	48.7376	2.92606e-12	1.13303e-11
YBR112C	0.616313	7.27146	48.7229	2.948e-12	1.14075e-11
YER093C	0.720757	5.37082	48.7029	2.97828e-12	1.15168e-11
YJL090C	0.805142	4.85146	48.6932	2.99302e-12	1.1566e-11
YJL168C	0.742337	5.4961	48.6602	3.04379e-12	1.17303e-11
YBR071W	0.650821	5.84136	48.6248	3.09919e-12	1.19277e-11
YNR049C	0.681752	5.48609	48.6089	3.1245e-12	1.2017e-11
YDL113C	0.706962	5.29697	48.6062	3.12874e-12	1.20252e-11
YLR369W	0.736021	5.5106	48.5571	3.20808e-12	1.23179e-11
YBR049C	0.632805	6.25607	48.3628	3.54232e-12	1.3569e-11
YDR171W	0.78558	9.45164	48.2733	3.70773e-12	1.4174e-11
YCL032W	0.773733	5.14824	48.2388	3.77351e-12	1.44158e-11
YLR310C	0.594116	6.52233	48.2169	3.81589e-12	1.45679e-11
YOR106W	0.711792	5.41718	48.2042	3.84059e-12	1.46524e-11
YBL080C	0.907954	4.46885	48.1743	3.89958e-12	1.48675e-11
YNL313C	0.616449	7.11643	48.1482	3.952e-12	1.50572e-11
YPL269W	0.921895	4.06394	47.9783	4.30972e-12	1.63982e-11
YER153C	0.764784	4.8322	47.9662	4.3364e-12	1.64888e-11
YPL209C	1.63738	3.62246	47.8547	4.59002e-12	1.74182e-11
YDL112W	0.678445	7.53078	47.8472	4.60763e-12	1.74734e-11
YOR363C	0.786555	4.96581	47.569	5.31005e-12	2.00704e-11
YLR317W	0.994156	3.87037	47.3628	5.89921e-12	2.22677e-11
YOL148C	0.700896	5.64723	47.3115	6.05547e-12	2.28272e-11
YPR055W	0.852949	5.4138	47.2866	6.13304e-12	2.31044e-11
YIL144W	0.954348	4.5985	47.2554	6.23127e-12	2.34462e-11
YLL001W	0.587493	6.62608	47.2552	6.23201e-12	2.34462e-11
YIL159W	0.983974	4.28955	47.2186	6.34957e-12	2.38727e-11
YDL028C	0.719063	5.09235	46.9412	7.3147e-12	2.74289e-11
YOR069W	0.652693	6.1121	46.9047	7.45226e-12	2.79264e-11
YNL250W	1.23903	3.93822	46.8669	7.59754e-12	2.84521e-11
YPL119C	1.12604	3.79086	46.8089	7.82576e-12	2.92875e-11
YLR148W	0.769105	5.10344	46.6541	8.46892e-12	3.16529e-11
YDR296W	0.592035	6.51092	46.5812	8.78973e-12	3.28089e-11
YNL144C	0.82765	5.135	46.5522	8.92078e-12	3.32762e-11
YPR005C	0.829053	4.33832	46.5501	8.93068e-12	3.32913e-11
YMR179W	0.825343	4.52242	46.5178	9.07882e-12	3.38214e-11
YNL164C	0.982433	4.11855	46.3835	9.72293e-12	3.61973e-11
YGR119C	0.566679	6.84863	45.98	1.19466e-11	4.43597e-11
YOL105C	0.924939	4.10458	45.9724	1.19934e-11	4.45044e-11
YMR036C	0.781233	4.87858	45.9523	1.21165e-11	4.49029e-11
YMR167W	0.936117	4.36626	45.9479	1.21442e-11	4.49762e-11
YOR129C	0.831724	4.59641	45.7882	1.31754e-11	4.8637e-11
YPR124W	0.779566	5.70883	45.7043	1.37523e-11	5.07339e-11
YLR256W-A	0.868351	4.23713	45.6087	1.44397e-11	5.31664e-11
YOR354C	0.656335	5.96272	45.5234	1.5083e-11	5.54632e-11
YNR039C	0.693545	5.29516	45.3956	1.60993e-11	5.90101e-11
YDL116W	0.701868	6.34787	45.3431	1.6537e-11	6.04975e-11
YGR249W	0.595368	6.92222	45.3091	1.68269e-11	6.14793e-11
YDR176W	0.671917	5.42338	45.2154	1.76514e-11	6.43936e-11
YIL155C	0.628899	5.83395	45.2038	1.77559e-11	6.47073e-11
YMR037C	0.611497	6.05544	45.1408	1.83363e-11	6.6737e-11
YMR166C	0.681469	5.51193	45.0474	1.9232e-11	6.99078e-11
YPR179C	0.846097	4.38977	45.02	1.95031e-11	7.08479e-11
YKL203C	0.580967	6.53752	45.0013	1.96905e-11	7.14831e-11
YNR033W	0.561677	7.1825	44.9916	1.97884e-11	7.17929e-11
YLR071C	0.63063	6.19887	44.9437	2.02783e-11	7.34767e-11
YKR089C	0.568884	6.5707	44.8847	2.08988e-11	7.56685e-11
YPL070W	0.680422	5.21314	44.7891	2.19444e-11	7.93118e-11
YER033C	0.734071	5.04197	44.7662	2.22019e-11	8.01916e-11
YOL090W	0.619761	6.49922	44.7496	2.23909e-11	8.0823e-11
YKR002W	0.705733	6.06769	44.7433	2.24637e-11	8.09662e-11
YML007W	0.637999	6.6357	44.572	2.45177e-11	8.81091e-11
YDL140C	0.759784	8.98334	44.5367	2.49633e-11	8.95974e-11
YOR101W	0.630587	5.73357	44.525	2.5113e-11	9.0021e-11
YIR007W	0.572554	6.52138	44.3759	2.71004e-11	9.678e-11
YKR050W	0.814229	5.92671	44.2918	2.82899e-11	1.00901e-10
YML114C	0.67138	6.40345	44.1926	2.97599e-11	1.06078e-10
YOL025W	0.743662	5.32406	44.1328	3.06843e-11	1.09236e-10
YBR125C	0.592951	6.06763	44.1194	3.0895e-11	1.09918e-10
YLR182W	0.722078	5.24626	44.1008	3.11899e-11	1.10777e-10
YDR484W	0.835697	4.87096	44.016	3.25696e-11	1.15443e-10
YHR186C	0.611783	6.33106	43.8918	3.47036e-11	1.22854e-10
YHR091C	0.63517	5.62436	43.8794	3.49254e-11	1.23562e-10
YNR045W	0.721308	5.22531	43.8714	3.50671e-11	1.2391e-10
YBL043W	1.22179	3.09868	43.8569	3.53277e-11	1.24753e-10
YGL066W	0.906955	4.83351	43.8071	3.62382e-11	1.27889e-10
YML053C	1.0475	4.25513	43.7912	3.65353e-11	1.28858e-10
YLR168C	0.660868	5.5051	43.7877	3.65999e-11	1.29006e-10
YBL093C	0.608087	6.09364	43.7535	3.72444e-11	1.31196e-10
YKR052C	0.593651	6.14208	43.5858	4.05773e-11	1.42848e-10
YLR352W	0.708143	5.24728	43.5687	4.09344e-11	1.43839e-10
YER171W	0.727226	5.59291	43.55	4.13261e-11	1.45125e-10
YDR197W	0.703567	5.60526	43.3945	4.47452e-11	1.56746e-10
YAR007C	0.603778	7.09993	43.3875	4.49045e-11	1.57207e-10
YPL115C	0.570852	6.34146	43.2013	4.93874e-11	1.72478e-10
YIL070C	0.582817	6.41701	43.1405	5.0946e-11	1.77594e-10
YKL208W	0.791476	4.56215	42.956	5.59845e-11	1.94444e-10
YDR379W	0.707705	4.98543	42.8718	5.84464e-11	2.02624e-10
YLL011W	0.66611	6.26886	42.7808	6.12293e-11	2.12142e-10
YBR279W	0.6175	6.77586	42.773	6.14752e-11	2.12865e-10
YNL316C	0.68763	5.21632	42.7667	6.16736e-11	2.13422e-10
YMR255W	0.674654	5.48485	42.7336	6.27259e-11	2.16669e-10
YMR024W	0.603179	6.42548	42.7172	6.32529e-11	2.18357e-10
YLR092W	0.799681	4.33805	42.6774	6.45526e-11	2.22708e-10
YNL124W	0.561759	6.51107	42.647	6.55647e-11	2.26063e-10
YER017C	0.581834	6.32076	42.554	6.87586e-11	2.36789e-10
YNR026C	0.804892	5.70851	42.5308	6.95764e-11	2.39461e-10
YDL183C	1.09938	3.3423	42.4852	7.12175e-11	2.44961e-10
YMR204C	1.08892	3.57731	42.3658	7.57032e-11	2.59762e-10
YNL315C	0.635111	6.23744	42.0918	8.70861e-11	2.98102e-10
YJL194W	0.722171	4.9125	42.0182	9.0429e-11	3.09174e-10
YPR181C	0.765297	10.1135	41.8763	9.72356e-11	3.31451e-10
YPR155C	0.672908	5.40262	41.8412	9.89955e-11	3.37248e-10
YDR014W	0.907603	3.81868	41.8139	1.00386e-10	3.41779e-10
YBR097W	0.722298	5.28236	41.7703	1.0265e-10	3.49281e-10
YBR133C	0.533528	6.99484	41.6759	1.07726e-10	3.66115e-10
YAL039C	0.605523	6.10418	41.6115	1.11337e-10	3.77709e-10
YDL109C	0.799645	4.2754	41.5773	1.13304e-10	3.84155e-10
YDR515W	0.839168	4.09133	41.5205	1.16643e-10	3.9524e-10
YER143W	0.553398	6.63859	41.4552	1.20605e-10	4.08422e-10
YPL242C	0.585304	6.06684	41.3994	1.24095e-10	4.19991e-10
YMR140W	0.68984	5.38002	41.3174	1.29409e-10	4.37456e-10
YNL077W	0.56193	7.01229	41.0895	1.45419e-10	4.91284e-10
YDR043C	0.615127	5.81396	41.0112	1.51359e-10	5.10745e-10
YJL071W	0.737594	4.96591	40.9504	1.56146e-10	5.26588e-10
YHR206W	0.617825	6.5544	40.9017	1.60085e-10	5.39232e-10
YLR163C	0.54085	6.79648	40.8324	1.6586e-10	5.58355e-10
YBR055C	0.648981	5.70704	40.7878	1.69689e-10	5.70237e-10
YGR147C	0.550373	6.95707	40.7088	1.76691e-10	5.93065e-10
YNL023C	0.647894	5.96156	40.6445	1.82602e-10	6.12184e-10
YLR402W	1.03715	3.29388	40.6225	1.84671e-10	6.18757e-10
YNL311C	0.748402	4.82488	40.5947	1.87315e-10	6.27246e-10
YMR066W	0.952078	3.64497	40.5424	1.92395e-10	6.43815e-10
YLR144C	0.603185	5.98734	40.5415	1.92489e-10	6.43815e-10
YLR055C	0.645973	6.0418	40.5388	1.92747e-10	6.443e-10
YGL110C	0.722541	4.8807	40.5158	1.95031e-10	6.51554e-10
YHR034C	0.681101	5.53138	40.4536	2.01342e-10	6.72243e-10
YGR054W	0.670738	9.4653	40.4227	2.04552e-10	6.8216e-10
YDR110W	0.748499	4.94731	40.3507	2.12224e-10	7.06505e-10
YGR130C	0.544086	6.7917	40.3235	2.152e-10	7.15991e-10
YER047C	0.904022	4.39888	40.2936	2.18521e-10	7.26618e-10
YJL176C	0.648508	5.80572	40.2211	2.26786e-10	7.53221e-10
YDR270W	0.802244	4.36874	40.2045	2.28722e-10	7.58767e-10
YGR097W	0.56652	6.49904	40.1976	2.29525e-10	7.60985e-10
YFL001W	0.690762	5.45677	40.1197	2.38863e-10	7.91027e-10
YKR056W	0.593594	6.45307	40.105	2.40677e-10	7.96537e-10
YBR030W	0.722625	5.08457	40.0929	2.42174e-10	8.00592e-10
YIL153W	0.53565	7.41465	39.8111	2.7975e-10	9.21604e-10
YJL154C	0.53802	6.72058	39.71	2.94606e-10	9.69986e-10
YKR082W	0.570839	7.34465	39.5051	3.27206e-10	1.07608e-09
YBL054W	0.628203	5.6103	39.2794	3.67292e-10	1.20443e-09
YLR398C	0.531319	6.68895	39.2572	3.71501e-10	1.21683e-09
YNL304W	0.806441	4.08058	39.2094	3.80711e-10	1.24557e-09
YGR288W	0.702973	4.88828	39.1763	3.87213e-10	1.26539e-09
YKR029C	0.795317	4.2104	39.1623	3.89997e-10	1.27375e-09
YDL203C	0.533377	6.453	39.017	4.20132e-10	1.36903e-09
YLR430W	0.526512	6.68111	39.0112	4.21388e-10	1.37234e-09
YDR219C	0.759052	4.4469	38.972	4.29926e-10	1.39935e-09
YFL034C-B	0.642486	5.71791	38.9038	4.45222e-10	1.44831e-09
YOR005C	0.825014	3.96141	38.8964	4.469e-10	1.45293e-09
YJL095W	0.647788	5.33863	38.852	4.57196e-10	1.48556e-09
YNL186W	0.546143	6.23952	38.8484	4.58033e-10	1.48743e-09
YLR129W	0.561784	6.68858	38.7808	4.74165e-10	1.53807e-09
YMR115W	0.630638	5.61794	38.7541	4.80689e-10	1.55834e-09
YHL004W	0.543773	7.61957	38.673	5.01097e-10	1.62265e-09
YBL038W	0.655075	5.9459	38.6132	5.16689e-10	1.67029e-09
YDL233W	0.744102	4.84497	38.5111	5.44431e-10	1.755e-09
YEL062W	0.679912	4.87254	38.508	5.45292e-10	1.75637e-09
YBR158W	0.622147	8.74941	38.5074	5.45472e-10	1.75637e-09
YLR253W	0.587638	6.04234	38.1035	6.70913e-10	2.15055e-09
YPR048W	0.608774	5.89966	38.1006	6.7191e-10	2.15253e-09
YLR373C	0.66066	5.90448	38.037	6.94169e-10	2.22259e-09
YDR416W	0.715381	4.79602	38.0254	6.98289e-10	2.23453e-09
YOR279C	0.995137	3.57235	37.8953	7.4645e-10	2.38328e-09
YOR304W	0.665572	5.6589	37.7105	8.20596e-10	2.61416e-09
YBL042C	0.531922	7.28443	37.694	8.27603e-10	2.63501e-09
YOR043W	0.668908	6.4414	37.5282	9.01002e-10	2.86071e-09
YGL130W	0.511157	7.09869	37.5193	9.05116e-10	2.87217e-09
YOR324C	0.660591	5.39796	37.4249	9.50039e-10	3.00969e-09
YIL074C	0.510207	6.65777	37.3431	9.90695e-10	3.135e-09
YDL013W	0.729377	5.27312	37.3223	1.00135e-09	3.16519e-09
YHR172W	0.737626	5.02185	37.299	1.01338e-09	3.20144e-09
YJL042W	0.647352	7.90075	37.2859	1.02019e-09	3.2194e-09
YDL077C	0.731899	5.24173	37.2411	1.04391e-09	3.29241e-09
YDR375C	0.589021	5.67219	37.1997	1.06629e-09	3.35741e-09
YHR119W	0.61423	5.6601	37.182	1.076e-09	3.38615e-09
YLR049C	0.609841	5.8346	37.0568	1.14739e-09	3.60679e-09
YPL135W	0.53581	7.41674	36.9718	1.19852e-09	3.76338e-09
YPL159C	0.591805	5.50342	36.8886	1.25076e-09	3.91662e-09
YLR133W	0.534298	6.90406	36.8294	1.28933e-09	4.03295e-09
YPR171W	0.588546	5.541	36.8233	1.29333e-09	4.04324e-09
YLR072W	0.602013	5.86842	36.6414	1.41984e-09	4.4266e-09
YEL015W	0.531568	6.23178	36.6022	1.44865e-09	4.51395e-09
YPL272C	0.80633	3.96109	36.5622	1.4787e-09	4.60507e-09
YGR100W	0.610223	5.75506	36.4987	1.52769e-09	4.75244e-09
YBR017C	0.558131	8.09721	36.4961	1.52973e-09	4.75618e-09
YPL255W	0.820415	3.93536	36.4949	1.53066e-09	4.7565e-09
YLR336C	0.684681	4.95159	36.4288	1.58343e-09	4.91512e-09
YOL017W	0.905895	3.71212	36.2611	1.72573e-09	5.34225e-09
YOR153W	0.655003	9.6176	36.2242	1.75877e-09	5.4416e-09
YLR206W	0.52515	7.50725	35.9864	1.98697e-09	6.13099e-09
YML100W	0.67176	9.53105	35.9494	2.02513e-09	6.23877e-09
YIL092W	0.897859	3.5781	35.9493	2.02519e-09	6.23877e-09
YDL031W	0.537748	6.86908	35.9441	2.03057e-09	6.25197e-09
YLR425W	0.621084	5.18107	35.6543	2.35624e-09	7.21956e-09
YKL012W	0.631524	5.21617	35.626	2.39076e-09	7.31351e-09
YOR161C	0.554322	6.08295	35.5965	2.42729e-09	7.42127e-09
YOR352W	0.659565	5.00042	35.5922	2.43261e-09	7.43354e-09
YDR356W	0.769797	4.57779	35.5481	2.4883e-09	7.59967e-09
YMR259C	0.730654	5.75518	35.5145	2.53153e-09	7.72754e-09
YLR205C	0.972846	3.76841	35.4999	2.55067e-09	7.78181e-09
YNL256W	0.522059	6.75262	35.4891	2.56487e-09	7.82093e-09
YLR186W	0.546409	7.37526	35.4852	2.56998e-09	7.83233e-09
YBR240C	0.877245	3.67141	35.4712	2.58847e-09	7.88025e-09
YPL049C	0.506768	7.62444	35.4403	2.62989e-09	7.99778e-09
YPR184W	0.634105	5.37383	35.4337	2.63887e-09	8.02082e-09
YGL208W	0.612772	5.96173	35.4005	2.6842e-09	8.15423e-09
YKL043W	0.583854	7.19417	35.2748	2.86308e-09	8.67915e-09
YOR110W	0.628914	5.51336	35.1926	2.98658e-09	9.04869e-09
YDR333C	0.574488	5.9051	34.9517	3.37994e-09	1.02296e-08
YBR211C	0.687926	5.60305	34.9432	3.39463e-09	1.02632e-08
YLL034C	0.612099	5.56557	34.7533	3.7425e-09	1.13029e-08
YPR111W	0.728265	4.21956	34.7474	3.75389e-09	1.13313e-08
YIL077C	0.700962	4.57038	34.6923	3.86155e-09	1.16501e-08
YPL132W	0.674753	4.62075	34.68	3.88604e-09	1.17178e-08
YER144C	0.525676	5.97938	34.6281	3.9911e-09	1.20155e-08
YLR202C	1.49601	2.37464	34.6064	4.03585e-09	1.21374e-08
YCR042C	0.674273	4.8682	34.5811	4.0885e-09	1.22828e-08
YPR152C	0.755174	4.52667	34.4791	4.3086e-09	1.29235e-08
YLR260W	0.624001	5.15494	34.4576	4.35636e-09	1.30599e-08
YCR066W	0.884862	4.08963	34.4475	4.37899e-09	1.31139e-08
YIL156W	0.639451	5.38858	34.4106	4.46289e-09	1.33512e-08
YGR002C	0.69688	5.12297	34.4024	4.48174e-09	1.34005e-08
YJR110W	0.695752	4.64695	34.2499	4.84691e-09	1.44696e-08
YGL045W	0.545547	5.74988	34.2391	4.87409e-09	1.45355e-08
YER105C	0.511769	7.41434	34.2097	4.94821e-09	1.47411e-08
YCR032W	0.641964	4.94988	34.088	5.26739e-09	1.5651e-08
YKL108W	0.832414	3.77494	33.9921	5.53362e-09	1.64335e-08
YER088C	0.565536	8.18965	33.931	5.7103e-09	1.69405e-08
YDR354W	0.527018	8.05813	33.9211	5.73917e-09	1.70173e-08
YLR396C	0.683702	4.88197	33.8482	5.95841e-09	1.76399e-08
YCL004W	0.731725	4.17913	33.7784	6.17619e-09	1.82656e-08
YHL019C	0.641359	5.02935	33.6663	6.54238e-09	1.93185e-08
YPR008W	0.542055	6.04527	33.6131	6.7238e-09	1.98336e-08
YJR101W	0.605492	6.16196	33.5332	7.00597e-09	2.06553e-08
YDR074W	0.555136	8.66083	33.5319	7.01029e-09	2.06573e-08
YLR443W	0.647559	4.77741	33.3899	7.54154e-09	2.21998e-08
YMR211W	0.793567	3.96157	33.3703	7.61783e-09	2.24128e-08
YMR247C	0.535352	6.37082	33.1702	8.44331e-09	2.48002e-08
YMR223W	0.623073	5.17537	33.1208	8.6609e-09	2.54029e-08
YNL027W	0.570373	5.94457	33.0668	8.90475e-09	2.60913e-08
YDR394W	0.544632	8.60262	33.015	9.14507e-09	2.67817e-08
YOR330C	0.605723	5.13208	32.9598	9.40833e-09	2.75385e-08
YOR353C	0.648982	4.63214	32.8366	1.00239e-08	2.928e-08
YGR035C	0.661781	4.71055	32.7893	1.02711e-08	2.99715e-08
YOR267C	0.500905	7.05189	32.6679	1.0933e-08	3.18213e-08
YJL101C	0.519921	7.71382	32.6298	1.1149e-08	3.24169e-08
YKL171W	0.65515	5.43836	32.5702	1.14967e-08	3.34107e-08
YFR007W	0.581476	5.2429	32.5097	1.18602e-08	3.44496e-08
YGL145W	0.65733	4.88454	32.4357	1.232e-08	3.57304e-08
YLR091W	0.595032	5.19547	32.3877	1.26283e-08	3.66061e-08
YLR392C	0.715079	4.22955	32.255	1.3521e-08	3.91141e-08
YGR031W	0.497496	6.12187	32.2333	1.3673e-08	3.95136e-08
YOR141C	0.556336	5.95241	32.214	1.38089e-08	3.9886e-08
YJL173C	0.528336	6.09194	32.211	1.38304e-08	3.9928e-08
YJR090C	0.537902	6.21737	32.1248	1.44581e-08	4.1698e-08
YMR160W	0.646938	5.08476	32.1139	1.45391e-08	4.18889e-08
YNL284C	0.471899	6.61305	32.092	1.47043e-08	4.23222e-08
YLR274W	0.574691	6.35209	32.0462	1.50551e-08	4.32839e-08
YNR048W	0.586685	5.09435	32.0226	1.52389e-08	4.37504e-08
YJL056C	0.69485	5.85494	32.0211	1.52504e-08	4.37612e-08
YIR015W	0.760572	4.33436	32.0178	1.52765e-08	4.38143e-08
YPL133C	0.669508	4.46105	32.0162	1.52895e-08	4.38293e-08
YNL310C	0.492501	6.40383	31.8708	1.64775e-08	4.71873e-08
YOR212W	0.501339	7.3466	31.8614	1.65575e-08	4.73928e-08
YDR283C	0.577369	5.57932	31.8187	1.69253e-08	4.83968e-08
YPL100W	0.728174	4.98773	31.7662	1.73895e-08	4.96742e-08
YLR247C	0.585925	5.38844	31.7479	1.75543e-08	5.012e-08
YBR156C	0.711479	4.30903	31.7035	1.79597e-08	5.12259e-08
YGL241W	0.648553	4.87519	31.699	1.80014e-08	5.13192e-08
YNL317W	0.506121	5.93996	31.6107	1.88385e-08	5.35986e-08
YDR480W	0.650712	4.54786	31.5171	1.97691e-08	5.61061e-08
YDR180W	0.633841	5.00949	31.438	2.05916e-08	5.82951e-08
YKL125W	0.533253	5.66991	31.3725	2.12977e-08	6.02643e-08
YML081W	0.479724	6.61051	31.3047	2.2054e-08	6.22804e-08
YOR247W	0.828122	7.37068	31.1564	2.38054e-08	6.71265e-08
YJR011C	0.725485	4.0439	31.1433	2.39662e-08	6.75464e-08
YGL180W	0.556416	5.38136	31.0692	2.4899e-08	7.0037e-08
YDR359C	0.574469	5.94277	31.0292	2.54169e-08	7.14452e-08
YER073W	0.534379	8.04026	31.0287	2.54247e-08	7.14452e-08
YHR084W	0.548727	5.94315	30.9972	2.58397e-08	7.25753e-08
YOL067C	0.686982	4.9899	30.9675	2.62384e-08	7.36227e-08
YKR054C	0.553637	5.96692	30.9603	2.63364e-08	7.38613e-08
YPR144C	0.553175	6.32869	30.9162	2.69407e-08	7.54447e-08
YDL148C	0.660575	5.36287	30.9012	2.71508e-08	7.59581e-08
YPL152W	0.698181	5.09826	30.8015	2.85816e-08	7.99218e-08
YIL023C	0.505128	6.07166	30.7995	2.8611e-08	7.99647e-08
YPL175W	0.638361	5.08901	30.7534	2.92983e-08	8.18455e-08
YDL150W	0.483928	6.25774	30.749	2.9366e-08	8.19944e-08
YMR067C	0.514846	6.00762	30.6866	3.0325e-08	8.45891e-08
YNR031C	0.515128	5.69104	30.6509	3.08882e-08	8.6118e-08
YBR079C	0.550719	9.04705	30.6461	3.09642e-08	8.6277e-08
YHR147C	0.525898	5.97861	30.6454	3.09755e-08	8.6277e-08
YOL060C	0.496542	6.44339	30.6352	3.11396e-08	8.66916e-08
YJR022W	0.78452	3.79702	30.5441	3.26368e-08	9.07268e-08
YKR093W	0.485524	6.84498	30.5077	3.3254e-08	9.23974e-08
YGR278W	0.771831	4.40316	30.4763	3.37963e-08	9.38586e-08
YNL167C	0.510683	5.79301	30.3585	3.59133e-08	9.96407e-08
YPL229W	0.711726	4.47734	30.2892	3.72191e-08	1.03163e-07
YHL031C	0.512635	6.27236	30.2592	3.77988e-08	1.04719e-07
YPL113C	1.00479	2.87458	30.2239	3.84945e-08	1.06594e-07
YMR059W	0.701067	4.1438	30.2117	3.87367e-08	1.07176e-07
YKR096W	0.568509	5.84911	30.1275	4.04553e-08	1.11752e-07
YJR147W	0.581369	7.08084	30.1209	4.0593e-08	1.12078e-07
YER151C	0.486065	6.7236	30.0802	4.14553e-08	1.14348e-07
YIL137C	0.473804	7.39944	30.036	4.24092e-08	1.16923e-07
YPL150W	0.641376	4.9612	30.0321	4.24949e-08	1.17102e-07
YMR227C	0.974232	2.94828	29.9968	4.32769e-08	1.19142e-07
YPR182W	0.470988	6.91384	29.9744	4.37781e-08	1.20464e-07
YFL016C	0.505185	6.97007	29.9524	4.42792e-08	1.21725e-07
YBR203W	0.662949	4.92433	29.873	4.61294e-08	1.26628e-07
YPL146C	0.640612	4.81842	29.7097	5.01819e-08	1.3762e-07
YDR444W	0.588699	5.88659	29.4994	5.59337e-08	1.52878e-07
YLR166C	0.640298	5.90349	29.4652	5.69308e-08	1.55455e-07
YOL020W	0.454456	7.14459	29.4545	5.72438e-08	1.56234e-07
YJL127C	0.565584	5.20412	29.4247	5.81312e-08	1.5858e-07
YGL129C	0.460975	6.46411	29.4091	5.86031e-08	1.59791e-07
YER111C	0.576599	5.02966	29.39	5.91807e-08	1.61289e-07
YNL086W	0.662892	4.49264	29.3743	5.96628e-08	1.62447e-07
YOL054W	0.785919	4.47804	29.3679	5.98618e-08	1.62911e-07
YMR104C	0.57516	5.26362	29.3202	6.13521e-08	1.66887e-07
YPL252C	0.545813	7.46825	29.2817	6.25826e-08	1.70153e-07
YIL045W	0.725949	4.2562	29.2568	6.3393e-08	1.7211e-07
YBR212W	0.463552	6.53217	29.1209	6.7998e-08	1.84349e-07
YOR028C	0.727987	4.45579	29.0895	6.91091e-08	1.87272e-07
YHR154W	0.628484	5.61127	29.0142	7.18502e-08	1.94515e-07
YML076C	0.53626	5.31616	28.9639	7.37396e-08	1.9944e-07
YGR041W	0.523729	6.25228	28.6828	8.52566e-08	2.30043e-07
YML049C	0.49869	6.08524	28.616	8.82498e-08	2.37895e-07
YBR160W	0.530499	6.37129	28.5612	9.07823e-08	2.44374e-07
YCR089W	0.657753	5.17218	28.5528	9.11781e-08	2.45324e-07
YLR381W	0.630403	4.45745	28.5371	9.1919e-08	2.47201e-07
YJR106W	0.694203	4.76739	28.5019	9.36072e-08	2.51503e-07
YKR069W	0.728621	4.22947	28.4958	9.39031e-08	2.52179e-07
YMR300C	0.497362	8.15172	28.4881	9.42753e-08	2.53059e-07
YDR041W	0.480298	5.92265	28.4815	9.45963e-08	2.53801e-07
YLR141W	0.61999	5.09408	28.4677	9.52733e-08	2.55497e-07
YJL047C	0.649934	4.57007	28.4426	9.65178e-08	2.58713e-07
YNL063W	0.626247	4.91659	28.4339	9.69509e-08	2.59752e-07
YNL300W	0.585495	8.10422	28.3634	1.00549e-07	2.69012e-07
YCR079W	0.49037	5.8725	28.3595	1.00749e-07	2.6942e-07
YML097C	0.563476	5.01111	28.2524	1.06481e-07	2.8411e-07
YDR404C	0.475054	6.52157	28.2522	1.06491e-07	2.8411e-07
YPL184C	0.437638	7.03621	28.0875	1.15954e-07	3.08202e-07
YOR052C	0.472533	7.84714	28.0383	1.1894e-07	3.15843e-07
YLR459W	0.488131	5.82223	28.0292	1.19496e-07	3.17024e-07
YBL013W	0.722503	3.97108	27.9944	1.21668e-07	3.22485e-07
YPR120C	0.707685	3.91485	27.9794	1.22614e-07	3.24842e-07
YGL019W	0.493464	8.12202	27.8947	1.28101e-07	3.39062e-07
YHL023C	0.57567	4.80332	27.8613	1.30328e-07	3.44638e-07
YLR386W	0.498274	5.89042	27.8255	1.32762e-07	3.50909e-07
YER035W	0.485932	7.70951	27.8046	1.34204e-07	3.54392e-07
YNL258C	0.582146	5.13327	27.8007	1.34474e-07	3.54942e-07
YPL126W	0.451859	7.63334	27.7015	1.41554e-07	3.72937e-07
YDR494W	0.539239	5.21919	27.6771	1.43347e-07	3.77313e-07
YPR084W	0.546937	5.22965	27.6302	1.4687e-07	3.85872e-07
YGR140W	0.599136	5.0857	27.5757	1.51062e-07	3.96387e-07
YBL088C	0.673769	4.62164	27.5449	1.53493e-07	4.02348e-07
YKL053C-A	0.696543	4.2368	27.5408	1.53815e-07	4.03003e-07
YIL061C	0.621542	4.67655	27.5232	1.55225e-07	4.06511e-07
YBR251W	0.556685	5.46361	27.415	1.64154e-07	4.29105e-07
YCR063W	0.741247	3.85161	27.4108	1.64512e-07	4.29845e-07
YNL065W	0.437918	6.64207	27.256	1.78224e-07	4.65245e-07
YOR370C	0.456552	7.1052	27.1428	1.88968e-07	4.92841e-07
YML061C	0.583598	4.78816	27.1139	1.91818e-07	5.00043e-07
YMR210W	0.494864	5.71333	27.0566	1.97586e-07	5.14608e-07
YBL097W	1.02402	3.18561	27.0203	2.01335e-07	5.23654e-07
YOR386W	0.791791	4.32781	26.9389	2.09987e-07	5.45411e-07
YHL024W	0.714947	3.87024	26.799	2.25757e-07	5.85037e-07
YJL078C	0.607274	7.24123	26.7128	2.36054e-07	6.10611e-07
YPL137C	0.514896	6.7247	26.7088	2.36545e-07	6.11604e-07
YOL094C	0.479452	5.78722	26.6509	2.43741e-07	6.2935e-07
YJL206C	0.57259	4.76795	26.6457	2.44397e-07	6.30759e-07
YKR045C	0.51463	5.31093	26.6088	2.49105e-07	6.42329e-07
YIL154C	0.454822	7.32864	26.521	2.60689e-07	6.71589e-07
YDR505C	0.466374	6.12892	26.4817	2.66043e-07	6.85073e-07
YER154W	0.51737	6.81297	26.3256	2.88435e-07	7.40725e-07
YIL049W	0.667472	5.03087	26.3065	2.91308e-07	7.47764e-07
YDR488C	0.560961	4.9332	26.2756	2.96011e-07	7.58812e-07
YMR144W	0.71808	3.84267	26.2523	2.99599e-07	7.67187e-07
YHR161C	0.455291	6.61356	26.2191	3.048e-07	7.79937e-07
YLR410W	0.459701	7.6632	26.1715	3.12396e-07	7.98484e-07
YLR417W	0.512979	5.60177	26.1711	3.12469e-07	7.98484e-07
YBL024W	0.514069	8.59574	26.1488	3.1609e-07	8.07376e-07
YGL127C	0.50985	6.30641	26.1451	3.16706e-07	8.08587e-07
YLR297W	0.464038	6.00346	26.1198	3.2087e-07	8.18484e-07
YDL060W	0.421581	6.82914	26.0461	3.33358e-07	8.49577e-07
YER145C	0.512552	8.13554	26.002	3.41068e-07	8.68838e-07
YDR329C	0.489968	5.70858	25.8423	3.70472e-07	9.3996e-07
YDR198C	0.667001	3.97949	25.8409	3.70741e-07	9.40223e-07
YBR213W	0.502783	5.54981	25.8265	3.73522e-07	9.46853e-07
YDR132C	0.670527	4.20913	25.8	3.78692e-07	9.59532e-07
YBL095W	0.607577	4.6607	25.7014	3.98532e-07	1.00801e-06
YPR138C	0.524141	5.40476	25.6771	4.03591e-07	1.0199e-06
YBR095C	0.687394	4.95536	25.5647	4.27801e-07	1.07964e-06
YBR138C	0.642373	4.06707	25.4973	4.42995e-07	1.11552e-06
YPL139C	0.621647	4.63	25.4477	4.54531e-07	1.14355e-06
YPR164W	0.519414	5.80538	25.4255	4.59804e-07	1.15631e-06
YMR231W	0.517737	5.35153	25.3111	4.87881e-07	1.22476e-06
YMR261C	0.431247	7.53552	25.2974	4.91359e-07	1.23294e-06
YOL080C	0.643909	5.29277	25.2816	4.95416e-07	1.24258e-06
YMR202W	0.584132	9.7718	25.2807	4.95655e-07	1.24263e-06
YDR380W	0.683319	4.10777	25.253	5.02806e-07	1.25945e-06
YKL017C	0.656087	4.52412	25.2226	5.10801e-07	1.27779e-06
YML127W	0.423097	7.30988	25.1809	5.21953e-07	1.30454e-06
YDL076C	0.504079	5.23397	25.0139	5.69191e-07	1.42011e-06
YPR015C	0.868218	3.24817	25.0093	5.7053e-07	1.42283e-06
YLR320W	0.697593	3.74012	24.9972	5.74141e-07	1.43058e-06
YKL075C	0.702867	3.8606	24.9418	5.90869e-07	1.47162e-06
YBR192W	0.68067	4.24424	24.9144	5.99327e-07	1.49203e-06
YML099C	0.561507	4.83162	24.8643	6.15113e-07	1.52999e-06
YGR014W	0.523905	7.52783	24.8089	6.3306e-07	1.57257e-06
YHR198C	0.695639	4.532	24.712	6.65679e-07	1.65072e-06
YKL120W	0.43077	7.60485	24.6827	6.75891e-07	1.67532e-06
YGR112W	0.603978	4.57351	24.6765	6.78066e-07	1.67997e-06
YMR263W	0.423301	6.42511	24.6059	7.03356e-07	1.74036e-06
YDR150W	0.431212	6.25189	24.6037	7.04162e-07	1.7416e-06
YOL087C	0.454058	5.92799	24.5961	7.0695e-07	1.74774e-06
YMR287C	0.747018	4.49223	24.5816	7.12285e-07	1.7594e-06
YGR071C	0.776463	4.64356	24.5268	7.32838e-07	1.8086e-06
YHR166C	0.724703	3.69754	24.4351	7.68562e-07	1.8943e-06
YOL096C	0.590855	4.50904	24.3451	8.05308e-07	1.98401e-06
YHR182W	0.551259	4.81816	24.3009	8.24009e-07	2.02833e-06
YDR228C	0.564765	5.50762	24.2973	8.25565e-07	2.03041e-06
YMR207C	0.60859	4.68763	24.1953	8.70453e-07	2.13896e-06
YDR069C	0.589588	4.69601	24.1709	8.81536e-07	2.16432e-06
YIL031W	0.589423	5.04755	24.1121	9.08851e-07	2.22946e-06
YGR023W	0.630015	4.31162	24.0578	9.34892e-07	2.29038e-06
YJL187C	0.538894	5.00261	24.055	9.36242e-07	2.29271e-06
YKL089W	0.874001	3.61018	24.0419	9.42625e-07	2.30735e-06
YJR035W	0.66995	3.82585	23.9738	9.76565e-07	2.38735e-06
YGR073C	1.44417	2.08567	23.9692	9.78884e-07	2.39199e-06
YFL034W	0.475102	5.71129	23.9355	9.96197e-07	2.43325e-06
YGL162W	0.588868	4.882	23.9109	1.00901e-06	2.46243e-06
YGL141W	0.455288	5.71739	23.8421	1.04568e-06	2.54975e-06
YDR213W	0.409405	7.18944	23.834	1.05011e-06	2.55945e-06
YJL108C	0.587766	4.49522	23.7229	1.11253e-06	2.70694e-06
YDR113C	0.613161	4.602	23.6247	1.17074e-06	2.84494e-06
YLR149C	0.685999	4.30613	23.545	1.22025e-06	2.96145e-06
YJL029C	0.497281	6.24225	23.4656	1.27165e-06	3.08096e-06
YPL202C	0.687795	4.80104	23.3787	1.33045e-06	3.22068e-06
YPL032C	0.425065	7.75252	23.2675	1.40964e-06	3.40803e-06
YOR035C	0.48168	5.72655	23.2113	1.45143e-06	3.5046e-06
YPL256C	0.418097	6.8024	23.1892	1.46819e-06	3.54206e-06
YDR239C	0.565497	4.66096	23.1819	1.47374e-06	3.55245e-06
YIR019C	1.20169	2.20875	23.1805	1.47485e-06	3.55361e-06
YDR420W	0.561816	5.33072	23.1507	1.49791e-06	3.60766e-06
YGL237C	0.553034	4.98999	23.1245	1.5184e-06	3.65405e-06
YDR303C	0.42843	6.2556	23.1245	1.51846e-06	3.65405e-06
YGR142W	0.501781	7.71278	23.117	1.52435e-06	3.66667e-06
YDR052C	0.502663	5.32667	23.0727	1.55987e-06	3.75055e-06
YGR108W	0.471018	6.04526	23.0367	1.58941e-06	3.81833e-06
YJL072C	0.478051	5.67976	23.028	1.59656e-06	3.83391e-06
YER088C-A	0.56251	4.58638	22.9718	1.64394e-06	3.94269e-06
YLR142W	0.78582	3.21792	22.9707	1.64488e-06	3.94328e-06
YDL230W	0.467733	5.8139	22.9477	1.66469e-06	3.98909e-06
YIL146C	0.684054	4.07762	22.8705	1.73291e-06	4.14907e-06
YEL064C	0.739392	3.5142	22.8386	1.76192e-06	4.21145e-06
YOR077W	0.950899	2.85879	22.8126	1.78587e-06	4.26513e-06
YIR005W	0.685756	3.86316	22.6851	1.90839e-06	4.54249e-06
YFR031C	0.657694	3.91971	22.5858	2.00963e-06	4.77593e-06
YHR002W	0.685536	3.62	22.5856	2.00981e-06	4.77593e-06
YHR018C	0.404502	7.4644	22.5799	2.01588e-06	4.78834e-06
YGL010W	0.539003	4.98754	22.5281	2.0709e-06	4.91084e-06
YOR004W	0.511021	5.68007	22.5184	2.08137e-06	4.93361e-06
YNL125C	0.451134	5.53303	22.4201	2.19066e-06	5.18619e-06
YDR460W	0.61306	4.82619	22.333	2.29229e-06	5.4223e-06
YBL089W	0.539878	4.91986	22.3313	2.29439e-06	5.42501e-06
YJL098W	0.478819	5.41549	22.2632	2.37723e-06	5.61855e-06
YGR101W	0.458031	5.83651	22.2051	2.45026e-06	5.78634e-06
YMR190C	0.504627	5.08257	22.1555	2.51438e-06	5.93039e-06
YGL133W	0.567307	4.41448	22.1476	2.52466e-06	5.95219e-06
YML058W	0.541851	7.80657	22.1191	2.56252e-06	6.03895e-06
YLR067C	0.726774	4.00626	22.111	2.57336e-06	6.06197e-06
YMR273C	0.491844	5.32812	22.0952	2.59457e-06	6.1069e-06
YGR055W	0.433866	8.23308	22.0075	2.71585e-06	6.3818e-06
YER093C-A	0.513695	4.77977	21.9675	2.77306e-06	6.51354e-06
YGR076C	0.509412	4.8795	21.9335	2.82261e-06	6.62396e-06
YNL176C	0.483051	5.73867	21.9329	2.82356e-06	6.62396e-06
YNL283C	0.471814	6.99316	21.9282	2.83041e-06	6.63731e-06
YDR141C	0.393436	6.52892	21.8918	2.88457e-06	6.75597e-06
YHR035W	0.815179	3.14977	21.8684	2.92007e-06	6.83349e-06
YGR046W	0.570261	5.01976	21.7898	3.04216e-06	7.10461e-06
YDR080W	0.594377	4.8495	21.7807	3.05667e-06	7.13264e-06
YMR193W	0.603353	4.29376	21.6124	3.33679e-06	7.77674e-06
YML112W	0.581775	5.82036	21.5721	3.40775e-06	7.93238e-06
YMR219W	0.545424	5.12934	21.5675	3.41592e-06	7.9449e-06
YNL267W	0.451481	5.7942	21.5388	3.46739e-06	8.06134e-06
YKL003C	0.486856	5.32119	21.5291	3.48498e-06	8.09893e-06
YOR191W	0.470361	5.23959	21.5238	3.49456e-06	8.11787e-06
YGL065C	0.457653	5.64227	21.5141	3.51239e-06	8.15595e-06
YNR010W	0.588352	4.54625	21.487	3.56243e-06	8.26879e-06
YPL018W	0.668539	3.62826	21.4416	3.64775e-06	8.45992e-06
YGL038C	0.481582	5.23493	21.366	3.79442e-06	8.78884e-06
YDR496C	0.494084	6.61719	21.247	4.03748e-06	9.32204e-06
YHR211W	0.807787	3.53714	21.2188	4.09719e-06	9.45609e-06
YPL248C	0.670213	3.80973	21.1737	4.19483e-06	9.67358e-06
YDL138W	0.439005	5.69152	21.1039	4.35032e-06	1.00281e-05
YEL065W	0.386171	6.60471	21.0672	4.43448e-06	1.02015e-05
YPL103C	0.55201	4.62697	21.0557	4.46118e-06	1.02587e-05
YPR070W	0.571828	4.58366	21.0302	4.52098e-06	1.0392e-05
YBL009W	0.464229	5.27444	20.97	4.66527e-06	1.07151e-05
YPL020C	0.587835	4.86815	20.9639	4.68027e-06	1.07452e-05
YJR094C	0.810015	3.27473	20.9076	4.81973e-06	1.10609e-05
YOR037W	0.615254	5.18952	20.8854	4.876e-06	1.11855e-05
YGL144C	0.605101	4.80677	20.8589	4.94393e-06	1.13322e-05
YJR136C	0.543802	4.51276	20.8396	4.99387e-06	1.14375e-05
YKL062W	0.42092	5.90876	20.8153	5.05767e-06	1.15745e-05
YHL032C	0.54114	6.30371	20.8153	5.05776e-06	1.15745e-05
YBL014C	0.513749	5.36834	20.8106	5.0701e-06	1.15934e-05
YMR080C	0.391315	7.63269	20.7475	5.24013e-06	1.19726e-05
YJL193W	0.542751	4.41979	20.716	5.32696e-06	1.21661e-05
YDR005C	0.489439	5.17085	20.6686	5.46043e-06	1.2456e-05
YLR023C	0.448894	5.40726	20.6004	5.65844e-06	1.28973e-05
YGL178W	0.394238	6.30258	20.5934	5.67906e-06	1.29392e-05
YLR214W	0.483157	5.2836	20.5178	5.90801e-06	1.34393e-05
YMR054W	0.4709	6.27033	20.5052	5.94692e-06	1.3517e-05
YJR061W	0.857825	3.00994	20.4944	5.98048e-06	1.35879e-05
YHL028W	0.481008	5.72325	20.49	5.99425e-06	1.36137e-05
YKL168C	0.451584	5.81507	20.475	6.04143e-06	1.37154e-05
YOR344C	0.382658	6.61049	20.3219	6.54486e-06	1.48111e-05
YNR017W	0.369313	7.02602	20.303	6.60972e-06	1.49519e-05
YNL020C	0.440248	5.71813	20.2701	6.72446e-06	1.51934e-05
YPR117W	0.560629	5.10881	20.189	7.01566e-06	1.58388e-05
YLR240W	0.422128	5.87408	20.126	7.25056e-06	1.63432e-05
YAL010C	0.504495	4.81897	20.1141	7.29557e-06	1.64316e-05
YEL017W	0.394801	7.26812	20.0795	7.42884e-06	1.67054e-05
YLR191W	0.526494	5.10952	20.0241	7.64732e-06	1.71831e-05
YDR395W	0.413482	8.15557	19.9553	7.92725e-06	1.7798e-05
YDR116C	0.42271	5.86658	19.9533	7.93589e-06	1.78104e-05
YMR125W	0.414555	7.1027	19.926	8.04994e-06	1.80379e-05
YBL086C	0.523356	4.55421	19.9078	8.12684e-06	1.81888e-05
YIL108W	0.376757	7.33096	19.8808	8.24229e-06	1.84399e-05
YGR220C	0.424401	5.76673	19.8617	8.32536e-06	1.86039e-05
YDL039C	0.514727	5.05396	19.8581	8.34075e-06	1.8631e-05
YGR086C	0.530881	10.4505	19.8458	8.39477e-06	1.87369e-05
YDL035C	0.480104	4.96087	19.7588	8.78556e-06	1.95631e-05
YNL022C	0.429867	5.90167	19.7438	8.85488e-06	1.97021e-05
YLL040C	0.375697	7.29027	19.7346	8.89759e-06	1.97894e-05
YOR292C	0.578215	4.26491	19.6318	9.3894e-06	2.08507e-05
YGR083C	0.383285	7.18746	19.5687	9.70486e-06	2.15344e-05
YOR058C	0.517574	4.68259	19.4726	1.02055e-05	2.26278e-05
YBR034C	0.400901	7.28768	19.4296	1.04377e-05	2.31336e-05
YOR308C	0.713727	4.09339	19.4141	1.05227e-05	2.33129e-05
YDL222C	1.10785	2.60602	19.3793	1.07161e-05	2.3732e-05
YJL165C	0.450126	6.68378	19.3704	1.07666e-05	2.38346e-05
YDR200C	0.530672	4.67778	19.33	1.09965e-05	2.43153e-05
YIL134W	0.504647	4.91762	19.2611	1.14008e-05	2.51799e-05
YOL047C	1.39751	1.32606	19.2131	1.16905e-05	2.57898e-05
YER101C	0.563057	4.46869	19.1749	1.19273e-05	2.63019e-05
YJL105W	0.948518	3.11052	19.1579	1.20336e-05	2.6526e-05
YDR159W	0.458643	5.2801	19.1455	1.21125e-05	2.66793e-05
YGL021W	0.402405	5.79638	19.139	1.21537e-05	2.67598e-05
YOL059W	0.462516	9.50959	19.1031	1.2384e-05	2.72353e-05
YKL170W	0.392412	6.03069	19.0377	1.2816e-05	2.81527e-05
YMR313C	0.388102	6.1938	18.9692	1.32844e-05	2.91367e-05
YJR112W	0.695395	3.59378	18.9221	1.36163e-05	2.98532e-05
YNL240C	0.402267	6.74895	18.9199	1.36326e-05	2.98774e-05
YEL022W	0.393677	6.75636	18.9087	1.37126e-05	3.00412e-05
YPR010C	0.467404	9.71165	18.8872	1.3868e-05	3.03579e-05
YAR035W	0.579596	4.52291	18.8865	1.38732e-05	3.03579e-05
YKL116C	0.377967	6.16723	18.8552	1.41028e-05	3.08442e-05
YNL122C	0.529024	4.883	18.8547	1.41063e-05	3.08442e-05
YER168C	0.458526	6.47248	18.848	1.41558e-05	3.09408e-05
YBR282W	0.475515	5.27281	18.7996	1.45194e-05	3.17233e-05
YOL073C	0.419561	5.70089	18.7971	1.45385e-05	3.17527e-05
YDR128W	0.453898	5.13253	18.7893	1.45984e-05	3.18714e-05
YCL051W	0.409425	5.63074	18.7618	1.48105e-05	3.23097e-05
YOR316C	0.401776	6.34435	18.7168	1.51639e-05	3.3068e-05
YNL018C	1.52987	1.37998	18.6916	1.53657e-05	3.34952e-05
YNL272C	0.518954	5.51434	18.6624	1.56029e-05	3.39992e-05
YBR265W	0.362057	7.08395	18.614	1.60038e-05	3.48329e-05
YLR315W	0.823053	3.21623	18.6019	1.61062e-05	3.50425e-05
YDR501W	0.593839	3.76974	18.5207	1.68065e-05	3.64964e-05
YNL088W	0.428821	6.24427	18.4178	1.77391e-05	3.84189e-05
YDR049W	0.51494	4.76608	18.3703	1.81868e-05	3.93735e-05
YKL155C	0.443558	5.03765	18.2115	1.9768e-05	4.26995e-05
YIL113W	0.52559	4.47973	18.1926	1.99653e-05	4.30766e-05
YHR088W	0.524866	5.10256	18.1143	2.08033e-05	4.47491e-05
YBR239C	0.451717	4.99995	18.0884	2.10877e-05	4.53267e-05
YOL063C	0.424079	5.56275	17.9855	2.22589e-05	4.77359e-05
YPL190C	0.38548	7.03018	17.9322	2.28918e-05	4.90748e-05
YHR168W	0.594384	4.18984	17.905	2.32211e-05	4.9762e-05
YDR325W	0.491521	4.90032	17.7938	2.46178e-05	5.2656e-05
YJL085W	0.527362	4.44444	17.7909	2.46556e-05	5.26972e-05
YGR212W	0.679089	3.43991	17.6598	2.64148e-05	5.63305e-05
YNL054W	0.408054	5.4015	17.6472	2.65912e-05	5.66855e-05
YLR228C	0.39529	5.97048	17.6417	2.66675e-05	5.68267e-05
YDR312W	0.517052	5.11781	17.6299	2.6834e-05	5.71602e-05
YGR121C	0.651191	3.34179	17.626	2.68889e-05	5.72558e-05
YHL038C	0.594644	4.19742	17.4875	2.89203e-05	6.1352e-05
YLR289W	0.561656	3.899	17.4713	2.91674e-05	6.17612e-05
YKL189W	0.487654	4.48691	17.4373	2.96935e-05	6.27585e-05
YML103C	0.371891	7.26017	17.4109	3.01096e-05	6.36143e-05
YLR313C	0.64877	3.55358	17.4052	3.02004e-05	6.37607e-05
YNR037C	0.545895	5.8573	17.387	3.049e-05	6.42989e-05
YER116C	0.631758	3.5096	17.3498	3.10927e-05	6.55214e-05
YGL063W	0.547066	4.75846	17.3278	3.14544e-05	6.62589e-05
YGR062C	0.451074	5.22849	17.2858	3.21581e-05	6.76865e-05
YLR387C	0.434249	6.08118	17.279	3.22737e-05	6.78593e-05
YDR289C	0.619745	3.65117	17.2235	3.32298e-05	6.97411e-05
YLR451W	0.526835	4.80403	17.1521	3.45022e-05	7.23315e-05
YGL211W	0.457135	5.495	17.0726	3.59784e-05	7.5343e-05
YHR188C	0.409841	7.45549	17.06	3.62163e-05	7.58133e-05
YCL027W	0.52035	4.66901	17.034	3.67168e-05	7.67763e-05
YBR021W	0.530069	4.02423	17.0157	3.70716e-05	7.74898e-05
YGL227W	0.53005	4.61219	17.0055	3.72716e-05	7.78507e-05
YOR205C	0.502566	4.61057	16.999	3.73985e-05	7.80873e-05
YBL021C	0.428511	5.05357	16.9444	3.84904e-05	8.03082e-05
YDR130C	0.524058	4.44537	16.9286	3.88133e-05	8.09225e-05
YDL202W	0.466575	4.73421	16.9063	3.92708e-05	8.18465e-05
YDR438W	0.61403	3.87755	16.9037	3.93245e-05	8.19285e-05
YMR045C	1.93182	0.364772	16.8752	3.99195e-05	8.31376e-05
YLL063C	0.527284	4.29586	16.7264	4.31754e-05	8.97872e-05
YDL037C	0.512696	4.74929	16.7141	4.34572e-05	9.03402e-05
YFR051C	0.372865	8.23599	16.6686	4.45109e-05	9.23958e-05
YNL203C	0.9549	2.30412	16.6615	4.46777e-05	9.27083e-05
YMR309C	0.449935	8.73726	16.6547	4.48379e-05	9.30069e-05
YPR022C	0.447716	6.13911	16.6494	4.49642e-05	9.32348e-05
YIR033W	0.364445	6.00769	16.618	4.57148e-05	9.46877e-05
YNL107W	0.436835	5.07518	16.575	4.67638e-05	9.67902e-05
YEL046C	0.470958	9.55389	16.5572	4.72047e-05	9.76672e-05
YBL011W	0.34498	7.179	16.551	4.73594e-05	9.79518e-05
YDR490C	0.344869	6.50482	16.5037	4.85545e-05	0.000100351
YGL172W	0.531211	5.92371	16.488	4.89599e-05	0.000101078
YJL099W	0.445374	4.85502	16.4722	4.93699e-05	0.000101851
YDR398W	0.330315	6.98982	16.4533	4.9864e-05	0.000102759
YJR063W	0.400669	6.4802	16.4485	4.99894e-05	0.00010298
YJR115W	0.50512	4.18153	16.4011	5.12557e-05	0.000105436
YDL058W	0.386218	6.05501	16.3673	5.21784e-05	0.000107295
YJR151C	0.674593	3.3622	16.3204	5.34842e-05	0.000109782
YIL001W	0.512454	4.60238	16.3097	5.37884e-05	0.000110367
YLR115W	0.473558	5.47499	16.2705	5.49111e-05	0.00011259
YLL051C	0.411231	6.28169	16.1871	5.73835e-05	0.000117447
YLR288C	0.575231	4.76862	16.1797	5.76088e-05	0.000117866
YPR067W	0.403545	5.76965	16.1784	5.76486e-05	0.000117905
YOR299W	0.356491	6.13315	16.1681	5.79606e-05	0.000118501
YJL082W	0.334228	6.5924	16.1614	5.81687e-05	0.000118871
YPL066W	0.384806	5.86742	16.1523	5.84474e-05	0.000119368
YMR023C	0.566576	3.75629	16.1207	5.94314e-05	0.000121334
YOR334W	0.575506	4.03571	16.0974	6.01666e-05	0.000122703
YGL059W	0.450675	4.70717	15.9911	6.36395e-05	0.000129646
YCL029C	0.385779	5.4678	15.9274	6.58192e-05	0.000133943
YKL045W	0.464314	5.06216	15.9113	6.63804e-05	0.000134899
YLR223C	0.479643	4.92339	15.8989	6.68177e-05	0.000135732
YDL215C	0.424174	4.94982	15.8096	7.00446e-05	0.000142034
YNL222W	0.549873	4.87806	15.7293	7.30814e-05	0.000148034
YMR209C	0.410721	5.23229	15.6932	7.44905e-05	0.000150835
YLR174W	1.02583	2.03305	15.6846	7.48324e-05	0.000151473
YPR134W	0.466639	4.37266	15.6834	7.48765e-05	0.000151509
YMR103C	0.721888	2.85672	15.6727	7.5303e-05	0.000152317
YJR091C	0.363602	7.57145	15.6327	7.69141e-05	0.000155521
YGR036C	0.513793	4.27159	15.5216	8.15662e-05	0.000164752
YJL122W	0.389919	5.94411	15.4237	8.59041e-05	0.00017333
YJR116W	0.395614	6.08989	15.4148	8.63116e-05	0.000174029
YJL118W	0.474936	5.09341	15.3935	8.72899e-05	0.000175939
YDL149W	0.524271	3.88077	15.3925	8.73319e-05	0.000175961
YKL105C	0.481178	4.34025	15.295	9.19591e-05	0.000185023
YBL059W	0.521764	3.98492	15.294	9.20084e-05	0.000185056
YLR082C	0.751971	3.46174	15.2815	9.26175e-05	0.000186216
YLR318W	0.663744	3.09934	15.2654	9.34118e-05	0.000187746
YJL063C	0.385926	6.60664	15.2531	9.40202e-05	0.000188903
YML020W	0.47871	4.28773	15.2176	9.5805e-05	0.000192285
YGR032W	0.437035	6.45783	15.2145	9.5962e-05	0.000192465
YNL261W	0.393258	5.28685	15.184	9.75242e-05	0.00019546
YPR068C	0.64831	3.31924	15.1802	9.7722e-05	0.000195788
YMR042W	0.336351	6.28283	15.153	9.91411e-05	0.000198561
YLR014C	0.490625	4.09694	15.1309	0.000100308	0.000200829
YMR117C	0.639694	3.1614	15.098	0.00010207	0.00020414
YJR005W	0.440879	5.88242	15.0679	0.000103714	0.000207282
YGR202C	0.360211	5.80437	15.0581	0.000104251	0.000208282
YOR329C	0.364629	6.20013	15.0169	0.000106555	0.000212588
YDR181C	0.549628	3.77861	14.9967	0.000107699	0.000214645
YIR023W	0.364519	5.63209	14.9886	0.000108165	0.000215498
YOR044W	0.576189	3.95286	14.9582	0.000109917	0.000218836
YML064C	0.654748	4.82766	14.9521	0.000110274	0.000219469
YMR232W	0.805698	2.51092	14.9071	0.00011294	0.000224461
YHR195W	0.400093	5.31322	14.895	0.000113663	0.00022582
YKL167C	0.442042	4.72185	14.8864	0.000114182	0.000226718
YOR342C	0.382907	6.32844	14.8862	0.000114195	0.000226718
YOR125C	0.359888	5.98695	14.8408	0.000116979	0.000232084
YBR208C	0.471806	5.34952	14.8327	0.000117478	0.000232912
YDL019C	0.334872	6.56693	14.8262	0.000117884	0.000233635
YLL058W	0.337916	6.31128	14.8249	0.000117967	0.000233719
YMR043W	0.36417	7.30643	14.8094	0.000118943	0.000235569
YGL179C	0.328203	6.23208	14.7254	0.000124357	0.00024595
YDR249C	0.544795	3.89831	14.6988	0.000126126	0.000249276
YMR165C	0.325107	6.35646	14.6881	0.000126845	0.000250611
YMR162C	0.38372	5.24991	14.678	0.000127524	0.000251777
YKL134C	0.458279	4.58352	14.663	0.000128543	0.000253525
YJL150W	1.90185	0.343841	14.6298	0.00013083	0.000257947
YBR284W	0.780791	3.16578	14.6157	0.000131813	0.000259795
YER130C	0.335027	7.43807	14.5786	0.000134432	0.000264866
YDL133W	0.465923	4.81943	14.5698	0.000135064	0.000265926
YDR265W	0.525211	4.7824	14.5669	0.000135273	0.000266246
YER162C	0.613439	3.55962	14.5598	0.000135783	0.000267157
YNR013C	0.347835	7.14737	14.5135	0.000139157	0.000273607
YDR311W	0.47013	4.91486	14.4701	0.000142405	0.000279509
YOR017W	0.459628	4.41199	14.4494	0.000143979	0.000282113
YOR193W	0.670764	3.34265	14.4431	0.000144456	0.000282853
YOL135C	0.411138	5.39277	14.3933	0.000148326	0.000290132
YDR231C	0.383097	5.37734	14.3783	0.000149515	0.000292357
YKL205W	0.373496	6.14806	14.3674	0.000150387	0.000293963
YPL215W	0.382005	5.90663	14.3082	0.000155186	0.000302926
YOR211C	0.486815	4.62192	14.3072	0.000155269	0.000302984
YMR246W	0.387217	9.29269	14.2703	0.000158346	0.000308777
YMR087W	0.470897	4.36166	14.2053	0.000163908	0.000319405
YOR064C	0.556251	4.15139	14.1858	0.000165616	0.000322512
ICR1	0.540838	3.6968	14.1672	0.000167264	0.000325611
YHR114W	0.371884	5.86538	14.1183	0.000171669	0.000333956
YOL032W	0.359266	5.82371	14.0403	0.000178932	0.000347612
YGR128C	0.347816	6.47893	14.023	0.00018059	0.000350712
YIL024C	0.558562	3.76973	13.9844	0.000184333	0.000357616
YHR115C	0.329867	7.26705	13.9352	0.000189221	0.00036685
YDR291W	0.379599	5.37194	13.908	0.000191984	0.00037208
YGL023C	0.339533	6.40473	13.9072	0.00019206	0.0003721
YIL055C	0.599627	3.57291	13.8912	0.000193706	0.000375161
YGR009C	0.434412	4.85511	13.823	0.000200858	0.000388353
YGR271C-A	0.492451	4.34713	13.7792	0.000205605	0.000397127
YDR313C	0.47268	4.46774	13.7781	0.000205724	0.000397222
YJR039W	0.452938	4.28162	13.7667	0.000206968	0.000399353
YHL026C	0.427177	4.77288	13.7484	0.000208996	0.000403129
YPL231W	0.483354	11.3472	13.7436	0.000209532	0.000404026
YJL208C	0.338716	6.13177	13.7222	0.000211932	0.000408516
YBR270C	0.557369	3.42014	13.6697	0.000217944	0.000419678
YAL019W	0.30889	6.74457	13.6161	0.000224254	0.0004311
YCR091W	0.566701	3.81244	13.6123	0.000224709	0.00043183
YOR147W	0.475604	4.70843	13.5735	0.000229399	0.000440248
YBR119W	0.44977	4.31169	13.5434	0.000233105	0.00044721
YPR018W	0.484365	3.94166	13.5232	0.000235634	0.000451909
YBR059C	0.359599	7.01693	13.462	0.000243449	0.00046674
YKR101W	0.555117	3.59105	13.4512	0.000244855	0.000469278
YJL092W	0.414291	5.08983	13.4254	0.000248241	0.000475128
YJR034W	0.416587	4.58305	13.4133	0.000249849	0.000478044
YGL040C	0.330106	7.35775	13.3845	0.000253717	0.000484958
YIL013C	0.448735	4.25266	13.3666	0.000256139	0.000489094
YDR498C	0.341375	5.68836	13.3568	0.00025749	0.000491509
YDL194W	0.47859	3.97405	13.3408	0.000259698	0.000495392
YJL211C	1.40739	0.778179	13.3321	0.0002609	0.000497519
YLR418C	0.364338	5.54357	13.3277	0.000261511	0.000498516
YCR075C	0.482276	4.51075	13.2919	0.000266556	0.000507624
YDR300C	0.3108	7.22573	13.2407	0.000273929	0.000521317
YJL209W	0.425154	4.48113	13.2371	0.000274468	0.000522168
YCL021W-A	0.641701	3.47886	13.2112	0.000278274	0.000529055
YMR171C	0.353351	5.47653	13.2054	0.000279142	0.000530529
YER164W	0.307172	6.46959	13.145	0.000288289	0.000546819
YMR278W	0.371751	5.51773	13.0992	0.000295428	0.000559428
YKL130C	0.404873	5.3818	13.0979	0.000295631	0.000559625
YER065C	0.512245	3.81387	13.0877	0.000297236	0.000562103
YPL189C-A	0.405027	4.74737	13.0774	0.000298882	0.000564466
YDR532C	0.712378	3.03267	13.0717	0.000299794	0.000566001
YDR441C	0.419564	5.53426	13.0396	0.000304977	0.000575024
YCR086W	0.515046	3.66234	13.0156	0.000308907	0.00058205
YGR145W	0.379089	5.17717	12.9871	0.000313648	0.000590202
YJR107W	0.549163	3.62728	12.9714	0.000316286	0.000594969
YML016C	0.364258	5.49186	12.9512	0.000319725	0.000601239
YLR212C	0.350402	6.08484	12.8912	0.000330134	0.000619994
YHR196W	0.360613	5.5142	12.8855	0.000331137	0.000621469
YCR075W-A	0.672057	3.75464	12.8766	0.000332725	0.000624037
YDR489W	0.54177	4.36058	12.8446	0.000338452	0.000634361
YDR437W	0.495208	4.04372	12.8299	0.000341116	0.000639143
YGR058W	0.464541	4.49694	12.8178	0.000343334	0.000642876
YBR157C	0.420877	4.53681	12.7851	0.000349389	0.000653998
YCL061C	0.377987	4.95476	12.7828	0.000349827	0.000654603
YGL062W	0.344007	8.552	12.7555	0.000354965	0.000664001
YNL214W	0.542088	3.51371	12.7541	0.000355235	0.000664287
YOR033C	0.459609	4.27043	12.7186	0.000362041	0.000676348
YFR033C	0.448343	6.37347	12.712	0.00036332	0.000678515
YPL179W	0.431139	6.66499	12.6092	0.000383848	0.000714977
YNL026W	0.302081	6.26831	12.5879	0.000388255	0.000722949
YPL111W	0.307345	7.35521	12.5203	0.000402557	0.000748112
YKR055W	0.465433	4.17887	12.4941	0.000408248	0.000757699
YPL279C	0.507263	3.62239	12.4847	0.000410308	0.000761275
YNR032W	0.307847	6.17941	12.4737	0.000412722	0.000765255
YNL204C	0.955194	1.74278	12.455	0.00041688	0.000772212
YJR140C	0.378694	5.21312	12.4386	0.000420543	0.00077849
YKL121W	0.430845	4.90916	12.4121	0.000426562	0.000789376
YFL027C	0.429231	4.31451	12.3611	0.000438365	0.000810691
YPL230W	0.583573	3.65311	12.3239	0.000447198	0.00082649
YMR267W	0.357224	5.43451	12.2683	0.000460727	0.000850389
YGR250C	0.31494	7.17612	12.2591	0.000463003	0.000854037
YIR010W	0.379528	5.30634	12.2344	0.000469162	0.000864838
YDR106W	0.889167	1.85198	12.2266	0.000471135	0.000868193
YPR104C	0.448024	4.4088	12.1889	0.000480756	0.000885349
YHR135C	0.307297	7.01982	12.1866	0.00048133	0.00088612
YPL038W	0.441595	5.19966	12.1562	0.000489259	0.000900136
YLR026C	0.349999	6.02301	12.1177	0.000499453	0.000918594
YJR027W	0.989106	1.56967	12.0623	0.000514515	0.00094538
YOL085W-A	0.507368	4.38658	12.0579	0.000515747	0.000947032
YDL070W	0.326539	7.86654	11.948	0.00054705	0.00100354
YDR179W-A	0.424883	4.18285	11.8894	0.000564531	0.00103295
YER097W	0.587513	3.12019	11.8674	0.000571245	0.00104423
YMR257C	0.441971	4.02885	11.8097	0.000589234	0.00107573
YJR036C	0.716243	2.44305	11.7857	0.000596862	0.00108931
YPL107W	0.570095	3.73495	11.7732	0.00060091	0.00109634
YGL093W	0.398262	5.13802	11.7607	0.000604951	0.00110336
YLR343W	1.04679	1.42047	11.7563	0.000606381	0.00110495
YGR126W	0.460635	4.06256	11.7415	0.000611206	0.00111228
YHR016C	0.307313	6.83942	11.652	0.000641328	0.00116635
YBR135W	0.31344	7.0973	11.6245	0.000650903	0.00118338
YGL131C	0.505494	4.59983	11.5531	0.000676361	0.00122693
YBL113C	0.771534	2.24792	11.5065	0.000693535	0.00125648
YOR258W	0.54016	3.52274	11.4356	0.000720495	0.00130201
YEL019C	0.655827	2.66946	11.4259	0.000724283	0.00130844
YPR159W	0.317996	7.89716	11.3702	0.00074631	0.00134653
YPL007C	0.365562	4.88872	11.2822	0.00078255	0.00140879
snR61	0.830551	2.24778	11.2652	0.000789738	0.00141993
YMR168C	0.426498	4.3844	11.2643	0.000790132	0.00142019
YOR034C	0.337256	5.71205	11.2236	0.000807631	0.00145027
YFL049W	0.418478	4.13008	11.2139	0.000811858	0.00145695
YKL179C	0.376065	5.1148	11.2107	0.000813292	0.00145906
YKL048C	0.506647	3.4496	11.1874	0.000823547	0.00147621
YJR021C	0.379284	5.07692	11.1553	0.000837924	0.00150041
YLR258W	0.288223	7.73758	11.1034	0.000861692	0.00154152
YDR493W	0.370483	5.07823	11.0754	0.000874797	0.00156349
YLR405W	0.375621	5.04287	11.0713	0.000876721	0.00156644
YOR076C	0.404641	4.66666	11.0208	0.000900941	0.00160921
YGL071W	0.328736	5.32496	11.0008	0.000910705	0.00162512
YKR086W	0.340156	5.27353	10.9915	0.000915325	0.00163285
YPR066W	0.429874	3.96344	10.9817	0.000920161	0.00164096
YGL254W	0.367783	4.83612	10.9039	0.000959598	0.00170862
YNL101W	0.310752	6.16709	10.8907	0.000966504	0.00171984
YOL012C	0.322081	6.15729	10.8861	0.000968901	0.00172303
YER109C	0.380674	4.98754	10.8462	0.00099001	0.00175947
YGR221C	0.380679	4.48218	10.8067	0.00101132	0.00179566
YPL173W	0.340232	5.06356	10.7591	0.00103766	0.00183899
YBR102C	0.315308	5.49212	10.7294	0.00105449	0.00186708
YGR077C	0.35181	5.83986	10.7249	0.00105704	0.00187101
YPR150W	0.637416	2.7159	10.6939	0.00107491	0.00190146
YGR169C	0.297295	5.7929	10.6919	0.00107607	0.00190293
YMR218C	0.372718	4.55637	10.6496	0.00110096	0.00194561
YJL160C	0.825552	1.90559	10.6491	0.00110124	0.00194561
YMR001C-A	1.37034	0.563414	10.6368	0.00110857	0.00195735
YGL120C	0.32449	8.18975	10.6283	0.0011137	0.00196519
YMR172W	0.340583	5.01599	10.5403	0.00116801	0.00205657
YPL011C	0.345424	5.33009	10.5298	0.00117467	0.00206766
YNR007C	0.427719	4.09185	10.5268	0.00117655	0.00207032
YKR079C	0.404995	4.65448	10.5234	0.00117875	0.00207355
YDR335W	0.289896	5.99626	10.5155	0.00118376	0.00208173
YGR127W	0.378766	4.49761	10.5007	0.0011933	0.00209721
YOR380W	0.404647	4.80139	10.4982	0.00119491	0.00209939
YMR076C	0.349811	5.32391	10.4814	0.00120583	0.00211661
YBR292C	1.15616	1.37312	10.4638	0.00121735	0.00213618
YML107C	0.587588	3.38524	10.4116	0.00125226	0.00219474
YPL119C-A	1.1446	1.59303	10.403	0.00125812	0.00220433
YIL097W	0.505885	3.8373	10.4013	0.00125925	0.00220562
YAR050W	0.871068	2.13877	10.3963	0.00126269	0.00221028
YPL108W	0.445304	3.7984	10.3574	0.00128957	0.00225526
YPL161C	0.441323	4.32937	10.3453	0.00129803	0.00226935
YPL112C	0.28472	6.26883	10.3256	0.00131195	0.00229299
YML051W	0.360397	6.82662	10.3174	0.0013178	0.00230181
YNL154C	0.286144	7.76635	10.3166	0.00131838	0.00230211
YHR131C	0.382499	5.00253	10.296	0.00133321	0.0023273
YGL091C	0.321194	5.92706	10.2606	0.00135902	0.00237163
YDR344C	0.661035	2.46706	10.2354	0.00137768	0.00240345
YDR243C	0.423234	4.10744	10.2323	0.00138	0.00240676
YNL199C	0.321507	5.20431	10.2311	0.00138089	0.00240758
YPR190C	0.29732	5.89745	10.2204	0.00138899	0.00242096
YOR160W	0.328802	5.55697	10.2159	0.00139236	0.00242608
YOL011W	0.275493	6.7135	10.1684	0.00142866	0.00248858
YGL240W	0.626176	2.7616	10.1495	0.00144343	0.00251277
YLR342W-A	0.796137	1.8789	10.1393	0.00145137	0.00252582
YML095C	0.50849	3.57355	10.1159	0.00146996	0.00255583
YLR085C	0.283688	6.09865	10.1088	0.00147561	0.0025633
YBR255W	0.525525	3.12232	10.0717	0.00150562	0.00261225
YMR152W	0.31168	6.10958	10.0622	0.00151341	0.00262416
YDR001C	0.26583	7.08128	10.055	0.00151934	0.00263359
YHR176W	0.490251	3.77995	10.0444	0.00152811	0.00264724
YFR027W	0.766037	2.08179	10.0318	0.00153863	0.00266464
YMR019W	0.338731	4.87233	10.0018	0.00156388	0.00270674
YBR069C	0.291136	8.39014	9.96761	0.00159318	0.0027541
YKL172W	0.351926	6.36457	9.95373	0.00160524	0.00277326
YDR499W	0.409715	3.97646	9.92397	0.0016314	0.0028159
YNR066C	0.643659	2.52291	9.9142	0.00164009	0.00283003
YJR093C	0.363329	5.1837	9.91323	0.00164095	0.00283066
YGR012W	0.345358	5.21227	9.91068	0.00164323	0.00283373
YOR328W	0.41053	4.8722	9.90554	0.00164782	0.00284079
YHR032W-A	0.368017	4.57165	9.89784	0.00165473	0.00285185
YGR013W	0.353429	5.00776	9.88571	0.00166567	0.00286984
YNL095C	0.384008	4.35216	9.87667	0.00167388	0.00288223
YLR363W-A	0.323645	5.09168	9.8526	0.00169592	0.0029193
YKR028W	0.284615	6.45097	9.82777	0.00171897	0.00295718
YBL090W	0.306598	5.47166	9.81647	0.00172956	0.00297451
YOR150W	0.341341	5.37084	9.7869	0.0017576	0.00301908
YDR423C	0.295061	5.52802	9.76743	0.0017763	0.00305029
YDR275W	0.403586	4.05762	9.7617	0.00178185	0.0030589
YFR018C	0.286371	5.9126	9.75885	0.00178461	0.00306272
YMR196W	0.277099	6.03769	9.74933	0.00179388	0.0030777
YPL213W	0.394383	4.14663	9.7314	0.00181147	0.00310603
YDR169C	0.323964	5.57633	9.72848	0.00181434	0.00310999
YFR013W	0.360668	5.8737	9.72389	0.00181888	0.00311683
YDR334W	0.340384	5.21765	9.69124	0.00185148	0.00316984
YPL017C	0.423391	3.78011	9.65881	0.00188445	0.00322338
YFL052W	0.784191	1.92424	9.64704	0.00189657	0.00324215
YCR048W	0.302408	7.31657	9.64226	0.00190151	0.00324962
YHR171W	0.405231	4.15196	9.62005	0.00192464	0.0032862
YMR306W	0.521251	3.19084	9.56534	0.00198285	0.00338052
YER083C	0.283425	7.78446	9.5568	0.0019921	0.00339528
YPR011C	0.339408	4.9689	9.52569	0.00202616	0.00345125
YNL066W	0.356379	9.37961	9.52187	0.00203038	0.00345741
YBR223C	0.381037	4.62407	9.51155	0.00204183	0.00347587
YPR140W	0.294491	5.66776	9.5107	0.00204277	0.00347643
YDR477W	0.264981	6.9327	9.49192	0.00206378	0.0035101
YMR239C	0.412141	4.27447	9.42529	0.00214013	0.0036356
YDL057W	0.377228	4.54638	9.41822	0.0021484	0.00364856
YGL114W	0.32193	5.12366	9.40299	0.00216632	0.0036779
YGR125W	0.312726	5.42539	9.36279	0.00221435	0.00375386
YDR108W	0.395131	4.69857	9.35025	0.00222955	0.00377737
YHR080C	0.338116	4.84588	9.34704	0.00223345	0.00378176
YOL029C	0.486944	3.2674	9.33112	0.00225295	0.00381247
YPL093W	0.314701	8.90006	9.31426	0.00227378	0.00384498
YOR192C-C	1.10237	1.13624	9.31393	0.00227418	0.00384498
YGR188C	0.470897	3.80537	9.29992	0.00229164	0.00387219
YPL097W	0.412076	4.67332	9.29615	0.00229635	0.00387901
YDR347W	0.255675	6.74072	9.29425	0.00229874	0.0038819
YNR028W	0.299241	5.78191	9.29274	0.00230064	0.00388395
YKL086W	0.542432	2.92337	9.24697	0.00235886	0.00398105
YPR097W	0.28335	6.05388	9.19614	0.00242527	0.00409071
YML071C	0.387327	4.12122	9.17802	0.00244939	0.00412895
YDR419W	0.345285	4.54602	9.15864	0.00247546	0.00417043
YOR207C	0.274852	6.6431	9.15305	0.00248304	0.00418196
YLR454W	0.326479	5.21949	9.14436	0.00249486	0.00420063
YPR003C	0.323843	5.24294	9.14291	0.00249684	0.00420248
YPL264C	0.629306	2.54228	9.14231	0.00249766	0.00420248
YFR043C	0.359235	4.50468	9.14193	0.00249817	0.00420248
YDL232W	0.319447	5.34801	9.14109	0.00249932	0.00420316
YML118W	0.55899	3.38927	9.13625	0.00250594	0.00421305
YHR164C	0.351367	4.41097	9.11928	0.00252929	0.00425106
YPL008W	0.404261	3.95906	9.10824	0.00254461	0.00427555
tW(CCA)P	0.800707	2.25264	9.09672	0.00256068	0.00430128
YOL136C	0.269986	6.21908	9.07735	0.00258795	0.00434325
YOL140W	0.290477	5.6618	9.07505	0.0025912	0.00434742
YPR145W	0.343442	9.9886	9.07053	0.00259761	0.00435689
YGL175C	0.573496	2.74415	9.05603	0.00261829	0.00438899
YOR237W	0.293499	5.76779	9.01558	0.00267688	0.00448456
YDL047W	0.264887	6.37655	9.01207	0.00268203	0.00449187
YMR224C	0.376997	4.22177	9.00576	0.0026913	0.00450606
YHR050W	0.252194	6.839	8.98989	0.00271477	0.00454269
YDR362C	0.35811	4.48635	8.9813	0.00272757	0.00456143
YBL058W	0.278055	7.97416	8.95535	0.00276658	0.00462124
YGR161W-C	0.369362	4.30781	8.94702	0.00277922	0.004641
YKL018W	0.263553	6.00687	8.91744	0.0028246	0.0047154
YGR223C	0.330738	4.70249	8.83937	0.00294801	0.00491709
YIL141W	1.31907	0.397687	8.83819	0.00294992	0.00491884
YNL142W	0.543334	3.40922	8.75837	0.00308184	0.0051328
YKL194C	0.323443	4.98342	8.73582	0.00312018	0.00519362
YGR198W	0.25929	6.08351	8.71555	0.00315507	0.00524861
YER158W-A	1.23482	0.509406	8.70591	0.0031718	0.00527492
YFL023W	0.404855	4.22812	8.6672	0.00323989	0.00537715
YLR337C	0.337543	6.31263	8.64622	0.00327741	0.00543627
YOR343C	0.821566	1.95499	8.6207	0.00332364	0.00551133
YKL209C	0.250409	7.48204	8.60567	0.00335117	0.00555215
YCR026C	0.322	5.17023	8.57609	0.00340605	0.00563815
YKL104C	0.291308	8.89558	8.57176	0.00341417	0.00564921
YPL203W	0.258946	6.05346	8.57147	0.00341472	0.00564921
YIL015W	0.272538	8.11424	8.55862	0.00343889	0.0056859
YKR042W	0.367905	9.69789	8.53887	0.00347642	0.00574461
YKR041W	0.659941	2.4569	8.53497	0.00348387	0.00575525
YIR034C	0.244081	6.89011	8.49987	0.00355172	0.00586224
YBL074C	0.664987	2.42411	8.48208	0.00358662	0.00591642
YDR318W	0.544035	3.28993	8.45786	0.00363469	0.00599223
YPL031C	0.247729	7.18965	8.4518	0.00364683	0.00601051
YMR304W	0.247705	6.51124	8.45097	0.00364849	0.00601151
YDL017W	0.413772	3.71839	8.44328	0.00366394	0.00603522
YLR047C	0.356029	4.81983	8.43724	0.00367614	0.00605357
YKL044W	0.398356	3.76904	8.43243	0.00368588	0.00606776
YBL060W	0.4418	3.59535	8.43193	0.00368689	0.00606776
YMR044W	0.355552	4.44464	8.42038	0.00371038	0.00610466
YJL050W	0.276714	6.79475	8.39882	0.00375465	0.00616859
YLR326W	0.375825	5.36979	8.3972	0.003758	0.0061723
YOR259C	0.282061	7.24926	8.35692	0.0038422	0.00630613
YPR052C	0.264525	6.99499	8.3057	0.00395209	0.0064743
YBR271W	0.301089	5.23019	8.29837	0.00396807	0.00649673
YDR115W	0.337873	5.66711	8.28889	0.00398884	0.00652885
YDR028C	0.276068	5.96038	8.25552	0.00406282	0.00664232
YEL077C	0.867697	1.70001	8.23874	0.00410057	0.00669826
YHL008C	0.274323	5.70275	8.23642	0.00410581	0.0067049
YDL180W	0.326631	4.92538	8.23254	0.0041146	0.00671555
YOR079C	0.484662	3.54091	8.2325	0.00411469	0.00671555
YMR031C	0.316209	6.03193	8.13775	0.00433531	0.00706955
YLR276C	0.277494	6.53189	8.13664	0.00433795	0.00707183
YEL045C	0.804953	1.54064	8.10001	0.0044265	0.00720586
YDR127W	0.286873	9.20991	8.07211	0.00449517	0.00731139
YPR089W	0.274019	5.75913	8.00852	0.00465579	0.00755538
YOR296W	0.311811	4.79058	8.00547	0.00466362	0.00756593
YDR042C	0.863794	1.26499	7.97988	0.00473	0.00766707
YNL145W	0.356493	9.74021	7.96816	0.00476072	0.00771467
YGR225W	0.856383	1.47019	7.94663	0.00481771	0.00779592
YKR006C	0.277564	6.81321	7.92922	0.00486428	0.00786906
YNL165W	0.350277	4.46509	7.8759	0.0050098	0.00809986
YLR248W	0.240059	6.5589	7.87397	0.00501513	0.00810618
YKR053C	0.554356	3.2189	7.84528	0.00509535	0.00822651
YDR350C	0.341042	4.47093	7.7978	0.00523099	0.00843116
YJL129C	0.277618	5.71422	7.77527	0.00529663	0.00853213
YBR245C	0.247866	6.85716	7.7741	0.00530006	0.00853524
YMR240C	0.419785	3.80396	7.76248	0.00533426	0.00858789
YJL070C	0.336903	4.37087	7.74325	0.00539137	0.00867247
YLR213C	0.622766	2.48058	7.7284	0.00543588	0.00874161
YGR283C	0.336334	4.26717	7.72257	0.00545347	0.00876461
YDL189W	0.254728	5.77103	7.71404	0.00547931	0.00879903
YDR205W	0.353423	5.07748	7.71343	0.00548116	0.00879951
SRG1	0.263021	5.69073	7.67152	0.00560991	0.00899607
YPL029W	0.354087	4.20106	7.65022	0.00567654	0.00910036
YBR023C	0.263899	6.7063	7.60219	0.00582974	0.00933545
YDR514C	0.351265	4.19187	7.59281	0.00586016	0.00937889
YNR047W	0.253877	6.63276	7.5842	0.00588821	0.00941585
YAL056W	0.264154	5.53099	7.58014	0.00590148	0.00943442
YLL039C	0.256496	7.2258	7.57928	0.00590432	0.00943631
YOR250C	0.246236	6.04253	7.57817	0.00590794	0.00943944
YGR239C	0.314993	4.58022	7.56411	0.0059542	0.00950803
YPL040C	0.377869	4.2089	7.54802	0.0060076	0.00959061
YDL173W	0.231886	6.56881	7.52414	0.00608775	0.00971585
YMR049C	0.245741	6.88939	7.50892	0.0061394	0.00979278
YOR134W	0.504107	3.13573	7.4877	0.00621218	0.00990332
YGR187C	0.328336	5.02886	7.4777	0.00624677	0.00995568
YPR046W	0.387269	3.8756	7.45399	0.00632958	0.0100848
YNL218W	0.397512	4.20464	7.44289	0.00636875	0.0101416
YLR093C	0.237328	6.34215	7.43855	0.00638412	0.0101632
YBR122C	0.224366	7.17105	7.41659	0.00646252	0.0102823
YNL081C	0.280512	5.84376	7.39998	0.00652247	0.0103719
YMR025W	0.674264	2.75068	7.3935	0.00654599	0.0104063
YLR401C	0.249427	6.44115	7.38129	0.00659059	0.0104714
YPR116W	0.779025	2.11067	7.37737	0.00660495	0.0104884
YDR164C	0.274651	5.45669	7.34363	0.00673006	0.0106811
YNL004W	0.286962	6.19294	7.31763	0.00682813	0.0108307
YDL119C	0.381465	4.43249	7.31401	0.00684191	0.0108495
YNL074C	0.252046	7.32763	7.29345	0.00692066	0.0109665
YJL162C	0.457215	3.00815	7.29324	0.00692146	0.0109665
YER087W	0.338562	4.10541	7.26352	0.00703691	0.0111463
YKL122C	0.294835	7.10195	7.25859	0.00705626	0.0111739
YER172C	0.240051	6.0364	7.24356	0.00711558	0.0112584
YNR056C	1.06167	0.65492	7.22386	0.00719407	0.01137
YLR039C	0.306832	4.86082	7.21364	0.00723516	0.0114318
YLR360W	0.317259	4.42601	7.21162	0.00724329	0.0114414
YLR332W	0.250253	5.86195	7.2071	0.00726157	0.0114639
YGR015C	0.314294	4.67874	7.19792	0.00729881	0.0115195
YDL223C	0.397638	4.08525	7.1649	0.00743437	0.0117302
YKR039W	0.422091	3.53505	7.13194	0.00757226	0.0119379
YAL009W	0.308457	4.68202	7.06316	0.00786852	0.0123912
YKR010C	0.3934	3.91574	7.05641	0.00789822	0.0124346
YOR178C	0.523556	2.67827	7.05031	0.00792515	0.0124679
YOR244W	0.300131	4.77648	7.04413	0.00795256	0.0125063
YJR083C	0.337462	4.53813	7.04027	0.00796968	0.0125263
YPL045W	0.300915	4.65178	7.01368	0.00808894	0.0127032
YKL191W	0.26905	8.03481	7.00145	0.00814437	0.0127868
YKL106W	0.218594	6.77426	6.99691	0.00816507	0.0128157
YNL152W	0.279694	5.8477	6.97502	0.00826554	0.0129663
YER173W	0.36366	3.83138	6.95304	0.0083677	0.0131193
YBR068C	0.277281	9.11145	6.93671	0.00844443	0.013236
YNL295W	0.31958	4.35193	6.93411	0.00845669	0.0132515
YJR053W	0.548297	2.65376	6.92919	0.00848002	0.0132808
YJR098C	0.337413	3.99832	6.92441	0.00850269	0.0133126
YDL199C	0.358132	3.99875	6.90723	0.0085848	0.0134264
YGR021W	0.27708	5.2078	6.90298	0.00860524	0.0134547
YKR102W	0.683881	2.13651	6.89538	0.00864186	0.0135082
YOL062C	0.232293	6.25399	6.88134	0.00871	0.0136036
YMR041C	0.296836	5.08449	6.86378	0.00879605	0.0137284
YHR072W	0.244949	7.74935	6.86355	0.00879715	0.0137284
YNL212W	0.241643	6.11094	6.85986	0.00881535	0.013753
YER020W	0.216381	6.81051	6.83996	0.00891409	0.0138994
YDR131C	0.367205	3.92879	6.8326	0.00895089	0.013953
YCR024C	0.366002	4.24708	6.83041	0.00896188	0.0139663
YHR194W	0.277531	5.64618	6.76519	0.00929528	0.0144582
YBR099C	0.874604	1.005	6.71524	0.00955923	0.0148485
YNL050C	0.368186	3.84684	6.71455	0.00956295	0.0148502
YCR067C	0.215992	6.76017	6.69688	0.00965817	0.014994
YIL009W	0.235305	5.8366	6.67518	0.00977647	0.0151611
YDR473C	0.463326	2.89691	6.65943	0.00986324	0.0152915
YDR534C	0.674122	1.77708	6.6218	0.0100738	0.0156137
YDR261C-D	0.816827	1.6878	6.61151	0.0101321	0.0156956
YAL027W	0.337237	4.11494	6.61002	0.0101406	0.0157045
YLR137W	0.316264	4.52904	6.59017	0.0102543	0.0158719
YBR114W	0.292942	5.02141	6.58119	0.0103062	0.0159479
YOL052C	0.221212	7.27689	6.56264	0.0104142	0.0161062
YDL182W	0.215418	6.91023	6.55815	0.0104405	0.0161425
YBR105C	0.218594	6.83028	6.54364	0.010526	0.0162659
YKL039W	0.215656	6.46534	6.51702	0.0106847	0.0164977
YJL180C	0.309579	4.64093	6.5127	0.0107107	0.0165333
YPR158W-B	1.23187	0.0651095	6.45769	0.0110473	0.0170207
YBR259W	0.281269	4.63969	6.4467	0.0111159	0.0171217
YLR033W	0.296446	4.84438	6.4244	0.0112563	0.0173239
YGL248W	0.251987	6.32358	6.42338	0.0112628	0.0173292
YLR426W	0.275239	5.10577	6.40973	0.0113497	0.0174535
YOR274W	0.303844	4.77252	6.40687	0.0113679	0.0174769
YAL020C	0.314879	5.28506	6.4029	0.0113934	0.0175113
YDR061W	0.261144	5.12415	6.40182	0.0114003	0.0175172
YKL047W	0.269026	5.09111	6.38532	0.0115068	0.0176713
YNL041C	0.316792	5.52952	6.34199	0.0117913	0.0180886
YDR280W	0.270821	5.58456	6.338	0.0118178	0.0181245
YOL084W	0.259145	5.09583	6.2586	0.0123592	0.0189241
YLL054C	0.283745	4.58314	6.25464	0.0123868	0.0189563
YPL077C	0.370042	3.78246	6.25329	0.0123963	0.0189657
YJL203W	0.443502	3.5011	6.23614	0.0125169	0.01914
YOR291W	0.225559	6.08805	6.23451	0.0125284	0.019143
YGR075C	0.42739	2.9777	6.23443	0.012529	0.019143
YKL201C	0.305605	4.21602	6.21908	0.0126381	0.0193037
YNR025C	0.905053	0.797713	6.21868	0.012641	0.0193037
YCR084C	0.275416	9.51796	6.1765	0.0129458	0.0197534
YPL124W	0.457734	3.54375	6.12807	0.0133052	0.0202963
YML119W	0.394092	3.68795	6.11082	0.0134357	0.0204899
YGR110W	0.471669	2.89053	6.07055	0.0137454	0.0209342
YDL167C	0.229889	6.14131	6.05985	0.013829	0.0210558
YML018C	0.21578	6.18664	6.04992	0.0139069	0.0211688
YLR134W	0.367689	3.84992	6.03177	0.0140507	0.0213705
YPL265W	0.216966	6.52028	5.99677	0.0143321	0.0217927
YER010C	0.258275	6.36106	5.9803	0.0144665	0.0219854
YMR277W	0.213625	6.34183	5.95584	0.0146686	0.0222747
YMR161W	0.236161	5.61339	5.95537	0.0146725	0.0222747
YER182W	0.271078	5.01801	5.95003	0.014717	0.0223363
YOR137C	0.322784	4.08556	5.9352	0.0148414	0.022519
YBL052C	0.301323	4.26421	5.91715	0.0149942	0.0227388
YMR056C	0.378311	3.3088	5.91058	0.0150502	0.0228116
YFR022W	0.21801	6.0313	5.8865	0.0152574	0.0231195
YOR377W	0.239497	5.68208	5.88158	0.0153001	0.023178
YPL187W	0.911844	0.654933	5.87946	0.0153185	0.0231936
YIL022W	0.242374	7.47104	5.84282	0.0156407	0.0236437
YMR010W	0.241216	5.63171	5.82629	0.0157884	0.0238607
YOR030W	0.284499	4.35156	5.8175	0.0158675	0.0239674
YER159C	0.300652	5.6912	5.77223	0.0162814	0.0245535
YBR247C	0.226266	6.36446	5.75463	0.0164453	0.024781
YOL045W	0.253702	5.1108	5.72468	0.0167281	0.0251739
YGR173W	0.228216	6.59484	5.72416	0.0167331	0.0251748
YOR315W	0.209199	6.12693	5.71568	0.0168141	0.0252832
YGR270W	0.226204	6.16339	5.7124	0.0168455	0.0253238
YML009C	0.313688	5.55174	5.70458	0.0169207	0.0254302
YDR083W	0.254234	5.44328	5.68559	0.0171048	0.0256798
YNL314W	0.269842	4.86615	5.68182	0.0171416	0.0257214
YDR307W	0.245987	5.5489	5.67736	0.0171852	0.0257801
YIL033C	0.217055	8.03971	5.67511	0.0172073	0.0257977
YKL090W	0.424403	3.16069	5.67492	0.0172091	0.0257977
YIL100C-A	1.00781	0.362356	5.67318	0.0172262	0.0258143
YKL187C	0.484351	3.77565	5.67039	0.0172536	0.0258486
YDR323C	0.399391	3.14357	5.66582	0.0172986	0.0259093
YKR038C	0.199671	6.96663	5.63965	0.0175587	0.0262664
YDR076W	0.513371	2.46857	5.63951	0.0175601	0.0262664
YML075C	0.198294	6.53297	5.62716	0.0176842	0.0264451
YIL112W	0.325296	4.86961	5.62442	0.0177119	0.0264795
YOR173W	0.262559	5.08101	5.59857	0.0179752	0.0268309
YOR048C	0.19782	7.02724	5.5907	0.0180561	0.0269305
YOR026W	0.292958	4.33124	5.57888	0.0181783	0.0270986
YJL116C	0.697823	1.6599	5.5667	0.0183052	0.0272735
YHR015W	0.696233	1.60308	5.56138	0.0183609	0.0273494
YMR110C	0.195351	6.76709	5.55739	0.0184028	0.0274046
YDL045W-A	0.23724	5.23732	5.55675	0.0184095	0.0274074
YDR390C	0.259336	5.90977	5.55009	0.0184797	0.0274975
YFL026W	0.237608	8.94257	5.54512	0.0185323	0.0275685
YBR295W	0.365177	4.42349	5.53759	0.0186122	0.027673
YBR147W	0.627644	1.92274	5.48268	0.0192057	0.0285182
YOR114W	0.469855	3.10676	5.47626	0.0192765	0.0286158
YHR105W	0.312766	4.02268	5.47307	0.0193116	0.0286456
tE(UUC)G1	0.423907	2.98565	5.46218	0.0194324	0.0288172
YBR278W	0.266006	4.61658	5.4347	0.0197405	0.0292589
YJL088W	0.250475	6.11579	5.42201	0.0198844	0.0294645
YER170W	0.315843	4.18281	5.41946	0.0199136	0.0294924
YBR144C	0.995174	0.414769	5.40181	0.0201159	0.0297842
YHR189W	0.322973	3.88034	5.39824	0.020157	0.0298375
YBR002C	0.301773	5.70851	5.38331	0.0203303	0.0300548
YLR034C	0.202791	7.0054	5.38127	0.0203541	0.0300822
YHR111W	0.24095	5.23502	5.36889	0.0204991	0.0302729
YDR170W-A	0.623716	1.82482	5.35976	0.0206066	0.0304239
YBR132C	0.236982	5.37417	5.35659	0.0206441	0.0304713
YER084W	0.8574	0.773359	5.35341	0.0206818	0.030519
YKR048C	0.245991	9.61228	5.33281	0.0209276	0.0308657
YPL250C	0.212925	8.40678	5.31554	0.021136	0.031149
YOR226C	0.21846	6.61564	5.30195	0.0213016	0.0313768
YOR049C	0.554549	2.04208	5.29759	0.021355	0.0314472
YOL065C	0.286778	4.72255	5.29641	0.0213694	0.0314604
YER007W	0.451596	2.69993	5.28852	0.0214664	0.0315869
YDR165W	0.220973	5.92652	5.2667	0.0217372	0.031977
tR(UCU)G2	0.535906	2.07531	5.21764	0.0223589	0.0328492
YDR330W	0.20858	6.09619	5.20075	0.0225772	0.0331443
YCL037C	0.240464	8.99011	5.19602	0.0226386	0.0332173
YKL033W	0.294205	3.94242	5.19117	0.022702	0.0332931
YDR137W	0.2577	5.07196	5.18579	0.0227723	0.0333876
YMR233W	0.361844	3.35957	5.18347	0.0228027	0.0334236
YGL101W	0.208495	6.03535	5.11062	0.0237799	0.0347754
YKL162C	0.34259	3.33927	5.07936	0.0242124	0.0353715
YOL071W	0.217266	5.51955	4.99884	0.0253643	0.036988
YDR306C	0.288574	4.81135	4.99644	0.0253995	0.0370298
YHR118C	0.415511	3.42754	4.99354	0.0254421	0.0370825
YNL034W	0.98106	0.239675	4.99215	0.0254626	0.0371028
YDR352W	0.237689	4.86852	4.98745	0.0255319	0.037194
YCR107W	0.41438	2.77463	4.98672	0.0255426	0.037194
YDL234C	0.207095	6.15608	4.98657	0.0255447	0.037194
YCR006C	0.447295	2.86431	4.96402	0.0258799	0.0376628
YPL005W	0.295249	4.34767	4.95764	0.0259757	0.0377924
YLR246W	0.31474	3.96559	4.94815	0.0261186	0.0379809
YPR174C	0.293959	4.09606	4.93315	0.0263462	0.0383022
YER074W	0.268778	8.51661	4.93236	0.0263583	0.03831
[truncated: 3,697 more rows]

## Sheet: PRT1 IP vs Trancriptome
	logFC	logCPM	LR	PValue	FDR
YML027W	1.87031	6.16372	51.6037	6.79151e-13	2.15102e-10
YJL084C	1.61326	6.13654	50.3168	1.30827e-12	3.92548e-10
YGL209W	1.69512	6.97659	39.6465	3.04356e-10	5.78377e-08
YOR140W	1.40085	6.43528	37.984	7.13289e-10	1.27077e-07
YOR371C	1.4534	5.62774	35.0692	3.18188e-09	4.77366e-07
YCR065W	1.349	6.50501	34.6331	3.9807e-09	5.53511e-07
YDR451C	1.38487	6.3496	34.3627	4.57402e-09	6.20869e-07
YHR158C	1.42694	7.15631	33.8943	5.8189e-09	7.71478e-07
YKL198C	1.32707	6.72767	33.0469	8.99627e-09	1.09123e-06
YHR082C	1.47426	7.5129	32.5762	1.14611e-08	1.28117e-06
YOR084W	1.34286	6.27819	32.2717	1.34049e-08	1.44191e-06
YNL278W	1.25537	6.44131	31.9348	1.59436e-08	1.68323e-06
YNL289W	1.28735	6.22225	31.3828	2.11855e-08	2.19597e-06
YGL236C	1.39139	6.79848	31.3391	2.16675e-08	2.20583e-06
YEL007W	1.42339	7.26234	31.0934	2.45911e-08	2.39961e-06
YKR021W	1.36828	5.78621	31.0743	2.48337e-08	2.39961e-06
YGR079W	1.61635	5.82161	31.0363	2.53249e-08	2.40629e-06
YCR089W	1.45457	5.28992	29.2607	6.32652e-08	4.89006e-06
YLR436C	1.26701	6.67257	29.2543	6.34739e-08	4.89006e-06
YDL156W	1.51254	4.40518	29.1689	6.63345e-08	4.97596e-06
YFL033C	1.24746	6.51258	29.0735	6.96854e-08	5.15943e-06
YPL137C	1.33702	7.22689	29.0012	7.23336e-08	5.28684e-06
YOR359W	1.24865	5.90738	28.9557	7.40544e-08	5.3441e-06
YLR371W	1.19216	6.28684	28.9177	7.55202e-08	5.38176e-06
YIL006W	1.26731	5.41018	28.5911	8.93909e-08	5.92579e-06
YER068W	1.59216	7.13757	28.4611	9.56002e-08	6.26456e-06
YPR117W	1.25413	5.89659	28.3908	9.91355e-08	6.41726e-06
YBL106C	1.2203	5.68619	28.3705	1.00182e-07	6.41726e-06
YML091C	1.34738	5.08861	28.2079	1.0896e-07	6.75196e-06
YOR081C	1.16632	6.73147	27.828	1.32593e-07	7.95698e-06
YLR234W	1.23847	5.27308	26.8287	2.22309e-07	1.20703e-05
YHR086W	1.14939	6.42617	26.6719	2.41106e-07	1.27736e-05
YBL079W	1.28694	7.76592	26.0049	3.40554e-07	1.6594e-05
YDR389W	1.12441	6.57719	25.9369	3.52754e-07	1.70428e-05
YDR406W	1.39357	6.13683	25.828	3.73232e-07	1.7441e-05
YLR139C	1.34899	4.82948	25.6869	4.01546e-07	1.83137e-05
YOR360C	1.13979	6.16119	25.6284	4.13894e-07	1.87271e-05
YDL220C	1.18972	5.46726	25.524	4.3691e-07	1.96128e-05
YPR042C	1.24151	6.30945	25.4307	4.58552e-07	2.02651e-05
YAL040C	1.24038	7.44052	25.3059	4.892e-07	2.12984e-05
YGL197W	1.29486	7.24678	25.3051	4.89405e-07	2.12984e-05
YPL016W	1.23363	5.81551	25.2081	5.14664e-07	2.20609e-05
YBR172C	1.1365	6.59717	25.1199	5.38752e-07	2.27513e-05
YHR211W	1.69521	4.20134	25.0359	5.62721e-07	2.34166e-05
YOR233W	1.13678	5.95694	25.0195	5.67535e-07	2.34458e-05
YNL103W	1.13774	6.09776	24.9177	5.98319e-07	2.45397e-05
YKR050W	1.40935	6.56072	24.8555	6.17909e-07	2.51622e-05
YIL095W	1.13696	5.78045	24.8293	6.26392e-07	2.53267e-05
YOL019W	1.11138	6.43723	24.6557	6.85405e-07	2.71354e-05
YPL095C	1.36766	6.44836	24.5889	7.09595e-07	2.78993e-05
YER107C	1.16627	6.84486	24.3774	7.91922e-07	2.9819e-05
YNL262W	1.14249	6.39654	24.3698	7.95035e-07	2.9819e-05
YMR280C	1.98881	3.08723	24.3464	8.04777e-07	2.99871e-05
YNL329C	1.12971	6.2944	24.2478	8.47057e-07	3.11553e-05
YBL088C	1.20878	5.21497	24.1726	8.80782e-07	3.19831e-05
YBR140C	1.24769	7.49185	24.1526	8.89964e-07	3.21119e-05
YAR042W	1.14716	6.86004	23.8356	1.04923e-06	3.66436e-05
YFR034C	1.12629	5.82959	23.8267	1.05412e-06	3.66436e-05
YGR271W	1.30424	6.58649	23.8148	1.06065e-06	3.66471e-05
YKL020C	1.13074	6.71062	23.7933	1.07254e-06	3.68345e-05
YDL224C	1.15952	6.83109	23.7608	1.09082e-06	3.72382e-05
YLR131C	1.22202	5.3749	23.5991	1.18646e-06	4.00237e-05
YJL181W	1.19928	4.76206	23.5198	1.23637e-06	4.14619e-05
YOR018W	1.1596	5.86856	23.4752	1.26533e-06	4.21851e-05
YCR093W	1.33925	8.40381	23.442	1.2874e-06	4.26712e-05
YNL172W	1.19995	5.41554	23.3181	1.37299e-06	4.49853e-05
YDR309C	1.16921	6.48267	23.2318	1.43601e-06	4.63755e-05
YMR093W	1.16125	7.47423	23.2076	1.45422e-06	4.6576e-05
YLR422W	1.10557	6.37965	23.0716	1.56076e-06	4.94327e-05
YBR212W	1.11015	6.50983	23.0427	1.58441e-06	4.99045e-05
YKL101W	1.1574	6.36016	22.8451	1.75598e-06	5.50048e-05
YHR165C	1.2051	7.69854	22.8213	1.77789e-06	5.50855e-05
YER064C	1.11664	7.11078	22.7619	1.83369e-06	5.65072e-05
YIL151C	1.07914	5.69754	22.5824	2.0132e-06	6.13758e-05
YLR439W	1.3525	6.31383	22.553	2.04425e-06	6.19909e-05
YER070W	1.65428	9.60163	22.477	2.12671e-06	6.36029e-05
YLL013C	1.10862	6.86585	22.4733	2.13088e-06	6.36029e-05
YJR019C	1.08344	5.67046	22.4354	2.17333e-06	6.41976e-05
YDL127W	1.17902	5.149	22.3921	2.22291e-06	6.53237e-05
YKR102W	2.13526	2.59212	22.3183	2.3099e-06	6.7436e-05
YPL089C	1.16227	6.62203	22.0023	2.72322e-06	7.78387e-05
YOR337W	1.09568	5.73918	21.9382	2.81578e-06	7.94691e-05
YDR293C	1.29711	8.67268	21.7938	3.03578e-06	8.46953e-05
YNL053W	1.08778	6.2165	21.7014	3.18551e-06	8.77517e-05
YNL197C	1.0777	6.57962	21.4773	3.58044e-06	9.76655e-05
YOL141W	1.21531	4.65249	21.4001	3.72757e-06	0.000100715
YHR061C	1.07941	5.36418	21.3614	3.80349e-06	0.000101801
YLR024C	1.12174	4.91159	21.3044	3.91832e-06	0.000103899
YIL038C	1.01841	6.07768	21.2461	4.03922e-06	0.000106609
YHR102W	1.04384	6.49228	21.1461	4.2557e-06	0.000110281
YDL117W	1.02582	6.44907	21.1355	4.27929e-06	0.00011039
YBR208C	1.6585	6.35301	21.1242	4.3046e-06	0.000110543
YLR446W	1.40827	3.40287	20.7699	5.1791e-06	0.0001295
YAR050W	1.72494	2.6514	20.7328	5.28025e-06	0.000131453
YPR161C	1.0402	6.67518	20.6805	5.42645e-06	0.000133923
YDR351W	1.08739	5.29931	20.6538	5.50266e-06	0.000135001
YDR207C	1.13398	5.95895	20.633	5.56287e-06	0.00013553
YER158C	1.30529	5.64096	20.5619	5.77331e-06	0.000139465
YJL146W	1.05658	4.99714	20.5317	5.86507e-06	0.000141083
YGR032W	1.28489	6.804	20.4369	6.16306e-06	0.000146398
YDL087C	1.20994	4.48524	20.3702	6.38171e-06	0.000150339
YIL150C	1.36722	3.61563	20.2965	6.63221e-06	0.000155115
YCL044C	1.10395	6.51753	20.2698	6.72525e-06	0.000156166
YIL130W	1.03484	6.00837	20.2068	6.95069e-06	0.000159782
YER111C	1.31045	5.06624	20.1806	7.04655e-06	0.000161157
YPR122W	0.999778	6.52278	20.1674	7.09531e-06	0.000161157
YAL043C	1.16354	8.00641	20.0075	7.71397e-06	0.000173229
YDL109C	1.14089	4.74255	20.0065	7.71799e-06	0.000173229
YER040W	1.28669	5.45302	19.9559	7.92487e-06	0.000175797
YLR402W	1.38004	3.64583	19.8858	8.22066e-06	0.000181651
YER155C	1.39017	7.84909	19.868	8.29791e-06	0.00018265
YBL066C	1.02666	5.64946	19.8037	8.58169e-06	0.00018817
YPR032W	1.02476	6.12294	19.7719	8.72541e-06	0.000189139
YPL155C	1.17558	5.36631	19.7322	8.9088e-06	0.000190221
YBL101C	1.10083	6.29707	19.6987	9.06631e-06	0.000191896
YJL083W	1.00909	6.13393	19.6941	9.08821e-06	0.000191896
YBR225W	1.00995	6.18265	19.6608	9.24792e-06	0.000193832
YOL010W	1.04749	5.73313	19.6348	9.37458e-06	0.000195184
YER028C	1.13893	5.94784	19.5122	9.99588e-06	0.000206473
YER033C	1.27831	5.59319	19.4704	1.0217e-05	0.000208759
YDR081C	1.06073	5.23794	19.4546	1.03021e-05	0.000209011
YGL056C	0.951473	6.47226	19.4052	1.05721e-05	0.000213729
YIL135C	1.01652	5.8739	19.3809	1.07072e-05	0.000214996
YDR303C	0.970422	6.25462	19.368	1.07798e-05	0.000215633
YEL032W	1.39852	8.42993	19.3358	1.09632e-05	0.000218189
YBR289W	1.06815	5.97964	19.3255	1.10223e-05	0.000218189
YER132C	1.33562	6.64207	19.2274	1.16038e-05	0.000228115
YFL021W	1.04075	6.21071	19.198	1.17838e-05	0.000230066
YIR019C	1.57277	2.95342	19.1606	1.20165e-05	0.000233014
YJL039C	1.08957	7.17583	19.0713	1.25926e-05	0.000242536
YLR063W	1.38393	3.3839	19.0451	1.27665e-05	0.000244234
YBL029W	1.12182	4.47011	18.9225	1.36138e-05	0.000256145
YPR115W	1.04742	6.19216	18.8899	1.38485e-05	0.000258854
YMR207C	1.09267	5.3432	18.864	1.40379e-05	0.000260707
YOR188W	0.962224	6.20415	18.8531	1.41179e-05	0.000261318
YAL048C	1.06897	5.30662	18.8204	1.43621e-05	0.000262969
YLR219W	0.983801	6.65909	18.8196	1.43679e-05	0.000262969
YOR083W	0.981935	5.63715	18.8043	1.44838e-05	0.000262969
YGR217W	0.961403	5.94261	18.7461	1.4933e-05	0.000266875
YEL061C	1.47993	5.04633	18.738	1.49964e-05	0.00026717
YOR380W	1.08212	4.83611	18.6615	1.56101e-05	0.000275521
YMR075W	1.03306	4.83498	18.5956	1.61591e-05	0.000283456
YKR031C	0.992154	5.7562	18.5731	1.63509e-05	0.000285066
YGR233C	1.06463	5.3469	18.4616	1.73363e-05	0.000296972
YDL102W	0.988804	6.00042	18.4605	1.73464e-05	0.000296972
YNL277W	1.16703	4.71408	18.3742	1.81498e-05	0.000309796
YBR195C	1.00651	5.22876	18.3385	1.8493e-05	0.000314712
YFL036W	0.987232	6.94268	18.292	1.89504e-05	0.000319635
YPL055C	0.973735	5.93516	18.2169	1.97125e-05	0.000330533
YDR409W	1.05085	5.45729	18.0876	2.10972e-05	0.000351967
YER109C	1.32072	5.75598	18.031	2.17342e-05	0.000359447
YOL081W	1.19939	8.04446	17.968	2.24648e-05	0.00037015
YPR184W	1.25894	5.75748	17.8802	2.35256e-05	0.000384296
YKR054C	0.967905	6.42806	17.8384	2.40485e-05	0.00038949
YPL058C	1.04074	6.24909	17.7911	2.4653e-05	0.00039815
YLL027W	0.935499	6.68125	17.697	2.59033e-05	0.000412499
YKL112W	1.04703	6.69153	17.6456	2.66133e-05	0.000421451
YLR278C	0.982452	6.75996	17.6323	2.67995e-05	0.000423224
YFR029W	0.969425	5.7619	17.5906	2.73936e-05	0.000431412
YDR326C	0.963307	6.98083	17.5423	2.80986e-05	0.000438877
YLL019C	1.03075	6.62012	17.5037	2.86744e-05	0.000446648
YOR093C	1.12118	5.12039	17.4931	2.88346e-05	0.000446701
YPL128C	1.0029	7.16501	17.4822	2.90014e-05	0.000447893
YGR056W	0.934254	5.86515	17.3735	3.07081e-05	0.000466804
YOR156C	0.953736	5.71618	17.3577	3.09638e-05	0.000466996
YBR108W	0.93243	6.50765	17.2618	3.25663e-05	0.000487298
YMR047C	1.02964	7.39548	17.2179	3.33274e-05	0.0004961
YJR041C	0.958039	5.87791	17.2103	3.34612e-05	0.0004961
YLR256W	1.18558	8.47553	17.17	3.41783e-05	0.000503378
YLR385C	1.5832	2.4388	17.1656	3.4259e-05	0.000503378
YER032W	1.15891	5.47795	17.105	3.53694e-05	0.000518357
YDR122W	0.969322	7.03452	17.0963	3.55322e-05	0.000519309
YDL240W	1.05805	4.95478	17.088	3.56877e-05	0.000519309
YML111W	0.961118	5.28477	17.0869	3.57076e-05	0.000519309
YPL172C	1.03684	5.17804	17.0755	3.59234e-05	0.000521117
YLR116W	0.911304	6.09665	17.0125	3.71354e-05	0.000533054
YCL024W	1.06128	5.14566	17.0085	3.72137e-05	0.000533054
YLR019W	0.981091	6.86739	16.9609	3.81578e-05	0.000543843
YER153C	1.19177	5.68408	16.8966	3.94727e-05	0.000556623
YKL038W	0.930298	6.53849	16.8885	3.96403e-05	0.000556623
YOR066W	0.982894	6.28699	16.8653	4.01276e-05	0.000562082
YMR190C	0.914385	5.64513	16.8276	4.09343e-05	0.000569187
YAL017W	0.989005	7.2264	16.7612	4.23917e-05	0.000585169
YEL063C	1.05164	7.3393	16.6981	4.38238e-05	0.000602023
YDL056W	0.998738	5.34952	16.6846	4.41387e-05	0.00060344
YKR019C	0.939419	5.48619	16.6693	4.44947e-05	0.000605404
YJL149W	0.991521	5.2952	16.6597	4.47205e-05	0.000607028
YAL031C	0.950818	5.34639	16.5903	4.63877e-05	0.000628162
YHR151C	1.00632	5.76934	16.5775	4.67014e-05	0.000630911
YMR275C	0.951407	6.42608	16.5346	4.77698e-05	0.000642301
YHL032C	1.0782	6.57965	16.5011	4.86229e-05	0.000652233
YBR083W	0.897029	6.53828	16.4749	4.9299e-05	0.00065875
YDL179W	0.944587	5.20523	16.4733	4.93398e-05	0.00065875
YOR372C	0.88562	6.48983	16.4469	5.00325e-05	0.000664884
YLR087C	0.960572	6.291	16.3978	5.13456e-05	0.000680747
YKR053C	1.24437	3.46658	16.3927	5.14828e-05	0.000680983
YIL129C	0.94966	7.10613	16.3621	5.23204e-05	0.000686285
YML029W	0.890729	6.62195	16.3526	5.25834e-05	0.000686285
YLL051C	1.10252	6.75845	16.3518	5.2606e-05	0.000686285
YJR004C	1.16361	4.45357	16.3385	5.29779e-05	0.000687988
YLR187W	0.924658	6.21764	16.3076	5.38465e-05	0.000696426
YLR305C	1.00506	7.48545	16.3057	5.39013e-05	0.000696426
YLR256W-A	1.61541	5.39987	16.2933	5.42547e-05	0.000698208
YOR373W	0.969028	6.10652	16.2643	5.50924e-05	0.000705802
YOR014W	0.992078	6.9937	16.2207	5.63739e-05	0.000718988
YOR227W	1.00463	6.15436	16.1793	5.76194e-05	0.000731599
YCR032W	0.997493	5.1548	16.1367	5.89313e-05	0.000744939
YDL227C	1.31792	6.7266	16.1209	5.94238e-05	0.000747848
YCR033W	0.87956	6.55755	16.087	6.0497e-05	0.000759678
YLR310C	0.912106	6.67941	16.0238	6.25499e-05	0.000782011
YCR081W	0.965747	5.30585	15.996	6.34748e-05	0.000790878
YPL075W	0.936036	5.87279	15.9669	6.44583e-05	0.000800603
YJR033C	0.909979	6.25778	15.8802	6.74827e-05	0.000832725
YJR151C	1.23844	3.95532	15.8185	6.97167e-05	0.000854742
YNL298W	0.869818	6.32602	15.7378	7.27558e-05	0.000884394
YMR257C	1.05902	4.37354	15.7035	7.40872e-05	0.000896754
YCR006C	1.452	3.15584	15.6259	7.7191e-05	0.000928409
YGL014W	0.996278	7.66145	15.596	7.84203e-05	0.000939232
YPR189W	0.999372	6.38075	15.5736	7.93537e-05	0.000944491
ICR1	1.06471	4.38789	15.5736	7.93564e-05	0.000944491
YCR107W	1.30623	3.02878	15.5638	7.97666e-05	0.000947395
YAL034C	1.02272	5.53454	15.5193	8.1667e-05	0.000963941
YOR328W	1.04578	5.29437	15.4967	8.26503e-05	0.000965552
YNL309W	0.892434	5.72298	15.423	8.59373e-05	0.0010019
YAR019C	0.944559	5.3206	15.3905	8.74259e-05	0.0010151
YDR338C	0.9815	4.90008	15.3851	8.76757e-05	0.00101593
YNL091W	0.890726	6.68834	15.3319	9.01793e-05	0.00104071
YGR041W	0.994381	6.42611	15.3167	9.09084e-05	0.0010449
snR9	1.17128	7.6361	15.2954	9.19423e-05	0.00105254
YER114C	1.19112	7.2151	15.1761	9.79351e-05	0.00111421
YER144C	1.12578	6.33951	15.1312	0.00010029	0.00113443
YHR033W	1.02964	4.79956	15.0756	0.000103292	0.00116607
YDR420W	1.00847	6.00753	15.0534	0.000104511	0.00117518
YGL035C	0.894662	6.08231	15.0045	0.000107255	0.0012013
YOR070C	0.860352	6.3771	14.9257	0.000111827	0.00124274
YOR349W	1.19301	4.00074	14.8601	0.000115785	0.00127275
YKR075C	1.02578	5.36285	14.8558	0.00011605	0.00127275
YGR238C	0.977104	4.90713	14.8528	0.000116236	0.00127275
YNR044W	0.954322	5.6709	14.831	0.00011759	0.00128425
YLR419W	0.912452	5.9899	14.8103	0.000118883	0.00129316
YJL100W	0.882501	5.49944	14.8071	0.000119086	0.00129316
YPR065W	1.09584	6.89725	14.7557	0.000122374	0.0013206
YPL026C	0.867616	5.60187	14.7503	0.000122726	0.0013206
YGL028C	0.976663	7.78611	14.7461	0.000123003	0.0013206
YML120C	0.863991	6.63372	14.7314	0.000123962	0.00132839
YGR143W	0.863989	6.18726	14.7187	0.000124805	0.00133443
YGR014W	1.21733	8.14793	14.7142	0.000125104	0.00133443
YDR436W	0.87642	5.73707	14.7112	0.0001253	0.00133443
YIL046W	0.923069	6.52062	14.6719	0.000127942	0.00134824
YER088C-A	1.28833	5.26285	14.6054	0.000132537	0.00138896
YPL184C	0.947752	7.30743	14.5557	0.000136077	0.00141824
YFR030W	0.890043	6.82219	14.5421	0.000137064	0.00142591
YJR106W	0.9744	5.28351	14.454	0.000143624	0.00148334
YJL005W	0.87478	6.80704	14.3908	0.000148523	0.0015229
YEL056W	0.965652	6.47664	14.3852	0.000148968	0.00152471
YNL106C	0.928451	6.00238	14.3718	0.00015003	0.00153092
YLR397C	0.881679	6.98951	14.3708	0.000150111	0.00153092
YKL121W	0.939355	5.23133	14.3659	0.000150502	0.00153217
YDR443C	0.893426	6.27172	14.3216	0.000154088	0.00156309
YLR134W	1.13684	4.06118	14.3182	0.000154369	0.00156316
YBR295W	1.00621	4.92716	14.2528	0.000159823	0.00160414
YLR355C	1.14538	11.1286	14.2322	0.000161579	0.00161892
YDL088C	0.856814	6.10423	14.2261	0.000162106	0.00162134
YDR186C	0.911259	6.76597	14.1428	0.000169447	0.00168072
YIL106W	0.920811	6.56322	14.142	0.000169516	0.00168072
YHL030W	0.925228	7.63672	14.1191	0.000171592	0.00169456
YNL139C	0.843548	5.79347	14.1131	0.000172138	0.00169492
YEL019C	1.43987	3.49984	14.0953	0.000173781	0.00170228
YPL068C	0.965662	4.56702	14.0851	0.000174724	0.00170565
YHR206W	0.82568	6.55699	13.9898	0.000183806	0.0017821
YER013W	1.09236	5.00465	13.9783	0.000184933	0.00178985
YMR223W	0.881146	5.07468	13.9271	0.00019004	0.00182774
YDR089W	0.860979	5.83697	13.9216	0.000190593	0.00182924
YDR072C	0.978848	7.37803	13.8969	0.00019312	0.00185038
YIL149C	0.912412	5.56611	13.8933	0.000193488	0.0018508
YDL175C	0.930243	4.61342	13.8638	0.000196551	0.00187522
YDL223C	1.00029	4.64383	13.8624	0.000196699	0.00187522
YDR096W	0.838254	6.3448	13.8224	0.000200927	0.00190597
YNL183C	0.856347	5.6444	13.7951	0.000203865	0.00193062
YGL073W	0.836341	6.00333	13.7531	0.000208477	0.00196058
YKR077W	0.994442	4.35491	13.6979	0.00021469	0.00200318
YAL024C	0.91023	4.98582	13.6843	0.000216258	0.00201452
YMR016C	0.839204	6.76158	13.6633	0.000218688	0.00202393
YEL025C	1.1507	5.59902	13.6466	0.000220641	0.00203539
YPR095C	0.9105	5.45191	13.6394	0.00022149	0.00203664
YNL161W	0.822123	6.35189	13.5927	0.000227065	0.00208454
YKR091W	0.860911	5.73635	13.5871	0.000227743	0.0020874
YJL092W	0.88017	5.37473	13.4767	0.000241547	0.00218697
YLR357W	0.943681	6.24284	13.3969	0.000252037	0.00225213
YLL035W	0.811666	5.95201	13.3432	0.000259358	0.00231393
YGR221C	1.08942	4.54726	13.3325	0.000260839	0.00231841
YGR229C	0.808587	6.62215	13.287	0.000267254	0.00236955
YEL062W	1.03697	5.16637	13.2784	0.00026848	0.00237671
YOR151C	0.942285	7.96841	13.2751	0.000268961	0.00237728
YDR507C	1.02609	6.26628	13.2611	0.000270971	0.00239134
YPL272C	1.21262	4.39267	13.2451	0.000273292	0.00240809
YER018C	1.09756	6.08832	13.2331	0.000275041	0.00241507
YER167W	0.935106	6.10426	13.2313	0.000275311	0.00241507
YNL271C	0.826277	6.6425	13.2252	0.000276214	0.00241889
YEL070W	2.5716	0.406651	13.1869	0.000281908	0.00245367
YIL036W	0.854509	7.0467	13.1671	0.000284906	0.00247599
YHR205W	0.869969	7.25156	13.1266	0.000291136	0.0025148
YKL185W	0.824693	6.46646	13.093	0.000296401	0.00254551
YEL009C	1.03483	9.37495	13.0913	0.000296672	0.00254551
YIL101C	1.04577	4.27168	13.0897	0.000296925	0.00254551
YOR322C	0.794484	6.26532	13.0747	0.000299313	0.00256084
YKL176C	0.913211	6.822	13.044	0.000304265	0.00259673
YJL025W	1.06577	4.33233	12.988	0.000313494	0.0026675
YBL081W	1.03032	5.74143	12.9821	0.000314475	0.00267186
YER154W	1.11658	7.39172	12.9691	0.000316671	0.00268652
YCL014W	0.797209	6.14484	12.9642	0.000317505	0.00268959
YKL215C	0.819622	6.49542	12.9375	0.000322061	0.00270807
YIL115C	0.831189	7.03678	12.9089	0.000327017	0.00274486
YNL125C	0.883048	5.74545	12.9067	0.0003274	0.00274486
snR43	1.10268	8.6446	12.8755	0.00033291	0.00277256
YML049C	0.812022	6.20494	12.8742	0.000333135	0.00277256
YHR006W	0.807624	5.83921	12.8656	0.000334679	0.0027773
YML113W	0.847187	6.1452	12.8065	0.000345412	0.00285391
YOR025W	0.874475	5.35767	12.7861	0.0003492	0.00288102
YHR036W	0.93275	4.28988	12.7465	0.000356685	0.00293006
YIL056W	0.896625	6.62772	12.7324	0.000359382	0.00294373
YJL157C	1.00997	6.77774	12.7163	0.00036248	0.00296485
YBL013W	0.97064	4.58186	12.7104	0.000363628	0.00296998
YDR006C	0.856825	7.23679	12.7051	0.000364663	0.00296999
YFL024C	0.954174	5.58355	12.6958	0.000366478	0.00298045
YDL039C	0.916382	6.14633	12.6469	0.000376185	0.00305068
YGR090W	0.862243	7.48336	12.6416	0.000377266	0.00305511
YOL051W	0.811171	6.86339	12.6272	0.000380166	0.00306987
YLR047C	0.969237	5.34508	12.6113	0.000383415	0.00309173
YLR403W	0.809475	6.27974	12.5993	0.000385896	0.00310733
YIL031W	0.865423	5.26191	12.5472	0.000396806	0.00318619
YJL069C	0.851542	5.69597	12.4825	0.000410776	0.00328448
YLL007C	1.02202	4.16334	12.4741	0.000412626	0.00329004
YJR127C	0.912639	7.62086	12.4605	0.000415657	0.00330037
YML058W	0.920324	7.85516	12.4306	0.000422355	0.00333593
YER088C	1.1609	8.70128	12.4284	0.000422843	0.00333593
YMR164C	0.858264	4.90597	12.4275	0.000423063	0.00333593
YNL116W	0.814196	5.38651	12.3866	0.000432423	0.00339098
YLR177W	0.854469	7.05645	12.3827	0.000433336	0.00339347
YKR099W	0.818067	5.16458	12.3268	0.000446508	0.00348704
YHL020C	0.844861	7.10808	12.3217	0.000447711	0.00349166
YOR269W	0.797916	5.73482	12.314	0.000449576	0.00350141
YNL065W	0.784032	6.57193	12.3099	0.000450569	0.00350436
YJL056C	1.5433	6.43948	12.3066	0.000451367	0.00350578
snR46	1.21656	9.09975	12.2885	0.000455759	0.00352549
YGR023W	0.885017	4.96688	12.251	0.000465008	0.0035873
YCL039W	0.859209	6.30087	12.2165	0.000473677	0.00364431
YCL055W	0.9093	4.43333	12.2051	0.000476591	0.00366179
YIL146C	0.976753	4.12958	12.1548	0.000489618	0.00373669
YKL079W	0.822121	5.08124	12.0931	0.0005061	0.00384192
YLR136C	0.925445	4.29767	11.9991	0.000532267	0.00401914
YNL102W	0.870059	6.14311	11.9824	0.000537048	0.00404988
YPL074W	0.867691	4.99321	11.9633	0.000542581	0.00408536
YGR040W	0.820939	4.95455	11.9382	0.000549958	0.00412541
YCR091W	1.07596	3.59551	11.9185	0.000555804	0.00415702
YEL011W	1.1165	6.13788	11.9103	0.000558244	0.00416304
YHL029C	0.797535	6.2797	11.909	0.000558626	0.00416304
YKL068W	0.822683	7.28718	11.8904	0.000564238	0.00419937
YGR274C	0.890174	5.15092	11.8729	0.00056956	0.00423346
YFR019W	0.797118	6.41692	11.8502	0.000576558	0.00427433
YGL193C	1.05759	3.63765	11.8383	0.000580257	0.00429059
YDR146C	0.963113	5.757	11.7934	0.000594397	0.00437826
YPL253C	1.1677	3.48156	11.7918	0.000594916	0.00437826
YLR237W	0.825567	5.5952	11.7886	0.000595953	0.00437826
YKL183W	0.79507	6.10933	11.742	0.000611064	0.00447773
YLR206W	0.832967	7.67334	11.725	0.000616669	0.004513
YFR028C	0.825345	7.08822	11.7142	0.000620244	0.00453335
YLR106C	0.999368	8.81129	11.7046	0.000623458	0.004551
YPL116W	0.918103	5.40695	11.6815	0.000631262	0.0045962
YJL206C	0.903811	4.49292	11.6661	0.000636478	0.00462827
YFL034C-B	0.778817	5.52032	11.661	0.000638257	0.00463529
YPR159W	0.906007	8.2587	11.6299	0.000648989	0.00470126
YIL156W	0.905272	5.53026	11.6101	0.000655943	0.00473708
snR80	1.71886	8.32279	11.6076	0.00065683	0.00473708
YER151C	0.929865	6.91469	11.6071	0.000657022	0.00473708
YBL084C	0.838761	4.80846	11.6042	0.000658033	0.00473708
YDR277C	0.932487	4.59503	11.604	0.000658089	0.00473708
YBR136W	0.781849	6.01968	11.5877	0.000663892	0.00477282
YLR023C	0.752672	5.63024	11.5361	0.00068259	0.0048949
YCL051W	0.77391	5.77575	11.5108	0.00069194	0.0049495
YNL118C	0.816236	6.18492	11.489	0.000700097	0.00498907
YOL138C	0.849055	4.94871	11.4713	0.000706807	0.00501807
YDR492W	0.754231	5.75841	11.4582	0.000711793	0.00504718
YDR017C	0.80693	5.41396	11.4275	0.000723659	0.00511859
YML059C	0.801395	6.40239	11.409	0.000730881	0.0051627
YBR150C	0.940343	4.68769	11.3937	0.000736916	0.00518662
YPL242C	0.755986	6.06731	11.3767	0.000743728	0.00522811
YPL085W	0.892598	7.89259	11.3295	0.000762869	0.0053335
YNL068C	0.767255	6.0397	11.2878	0.000780193	0.00542424
YER019W	1.02251	7.44568	11.2811	0.000783006	0.00543176
YCL036W	0.777643	5.36513	11.2577	0.000792931	0.00549271
YEL046C	1.03088	10.1789	11.2501	0.000796169	0.00550661
YDR028C	0.778814	6.30786	11.2463	0.000797836	0.00550661
YLL032C	0.807498	4.85357	11.2255	0.000806821	0.00556189
YCL063W	0.788598	5.51184	11.2214	0.000808609	0.00556749
YNL176C	0.971202	5.98294	11.2003	0.000817843	0.00561402
YAL041W	0.762039	6.1668	11.1967	0.000819438	0.00561493
YMR021C	0.808005	5.55813	11.1857	0.00082429	0.00562788
YBL103C	0.791909	4.87618	11.1684	0.000832013	0.00567381
YKL057C	0.742734	6.12101	11.1566	0.000837337	0.00568292
YDR425W	0.836783	4.69143	11.1351	0.000847072	0.00572854
YAR009C	1.61379	2.39039	11.1111	0.000858126	0.00578271
YER065C	1.14222	4.24145	11.1075	0.000859784	0.00578705
YGL131C	0.825359	4.95084	11.0712	0.000876796	0.00588046
YDR407C	0.779503	6.29447	11.0543	0.00088483	0.00590754
YER129W	1.02231	6.41033	11.054	0.00088494	0.00590754
YPR096C	1.27665	2.42774	11.0356	0.000893776	0.00595955
YLR320W	0.967814	3.9554	11.0311	0.00089598	0.00596727
YDR208W	0.76916	6.91794	11.0156	0.000903472	0.00600314
YCL016C	0.767671	5.08364	11.008	0.000907208	0.00602095
YKL032C	0.798697	7.17371	10.9979	0.000912147	0.00604669
YLR353W	0.824978	4.80729	10.9705	0.000925726	0.00612958
YMR080C	0.818512	7.82009	10.9195	0.000951554	0.00629328
YGL216W	0.749489	5.85783	10.8984	0.00096245	0.00635416
YDL155W	0.832332	5.84913	10.8974	0.000962988	0.00635416
YNR052C	0.801094	7.65154	10.8899	0.000966926	0.00637277
YOR290C	0.753018	6.94853	10.8768	0.000973758	0.00641039
YNL297C	0.738769	6.55366	10.8146	0.00100702	0.00659132
YLR190W	0.736493	5.97139	10.7846	0.00102349	0.00667611
YJL128C	0.772175	7.16755	10.7485	0.00104362	0.00675793
YAL029C	0.769791	6.78236	10.7124	0.00106422	0.00686326
YBL035C	0.765794	5.17951	10.689	0.00107777	0.00691862
YDR123C	0.783982	5.45874	10.6882	0.00107822	0.00691862
YHR186C	0.74017	6.38598	10.6878	0.00107843	0.00691862
YEL006W	0.821329	5.10384	10.6689	0.00108953	0.0069713
YKL092C	0.771628	5.04373	10.6387	0.00110745	0.00706089
YER075C	1.05468	5.80664	10.637	0.00110849	0.00706089
YDR216W	0.749567	5.68729	10.6267	0.00111467	0.00709235
YCR072C	0.703941	6.49073	10.6198	0.00111886	0.00710313
YDR134C	0.807454	6.35062	10.6114	0.00112395	0.00712753
YMR124W	0.736364	5.54314	10.5957	0.00113352	0.00716842
YCL004W	0.917992	4.0587	10.5875	0.00113856	0.00718821
YHR109W	0.869684	4.17848	10.5739	0.00114694	0.0072251
YPR156C	0.896951	7.14471	10.5345	0.00117166	0.00735641
snR5	0.930998	7.60177	10.5109	0.00118674	0.00742656
YJL090C	0.840052	4.57437	10.464	0.00121727	0.00758429
YPR026W	0.860782	4.58287	10.4522	0.00122502	0.00762431
YNR017W	0.751083	7.08207	10.4414	0.00123221	0.00766067
YDL231C	0.77327	5.837	10.4174	0.0012483	0.00773542
YOR347C	0.727621	6.73389	10.3158	0.00131893	0.00810464
YOL063C	0.722112	5.76377	10.3134	0.00132066	0.00810464
YGL163C	0.823652	4.74648	10.3134	0.00132068	0.00810464
YDR464W	0.760077	5.3301	10.2998	0.00133044	0.00815574
YBR133C	0.802047	6.85851	10.2718	0.00135077	0.00826258
YOL034W	0.897649	4.12364	10.2587	0.00136043	0.00830389
YJR066W	0.785009	7.14182	10.2441	0.00137121	0.00834285
YEL020C	1.11398	5.51386	10.2203	0.00138907	0.00843353
YKL129C	0.829217	6.51533	10.087	0.00149323	0.00897984
YLR086W	0.814105	5.46067	10.0738	0.00150393	0.00903468
YOR023C	0.769239	6.37046	10.0608	0.00151459	0.00908912
YBL061C	0.725589	5.78454	10.0548	0.0015195	0.009109
YGL094C	0.761773	5.8931	10.0526	0.00152135	0.00911054
YER124C	0.960529	7.63982	10.0497	0.00152376	0.00911541
YLR094C	0.73018	6.91649	10.0457	0.00152702	0.00912531
YLR317W	0.95471	3.8039	10.0219	0.00154692	0.00921524
YNL321W	0.896698	7.43893	10.0179	0.00155026	0.0092255
YDR344C	1.33076	2.69361	9.99436	0.0015702	0.00930526
YBR179C	0.795142	4.99314	9.99255	0.00157175	0.00930526
YOL075C	0.736243	5.04197	9.99246	0.00157182	0.00930526
YNR039C	0.750649	5.41081	9.98793	0.0015757	0.00931853
YJL198W	0.735976	7.00811	9.97643	0.00158557	0.00935746
YER093C	0.96028	5.68885	9.97285	0.00158865	0.00936208
YDR143C	0.828986	7.56308	9.95904	0.00160061	0.00940097
YPR121W	1.0076	3.97778	9.94657	0.00161149	0.00945176
YKR024C	0.820377	5.56675	9.94211	0.0016154	0.00946498
YER116C	1.10383	3.91771	9.94019	0.00161709	0.00946514
YLR318W	1.15624	3.02362	9.93178	0.00162449	0.00947924
YPL018W	1.03208	3.35991	9.92728	0.00162847	0.00949276
YDR430C	0.719094	6.36269	9.90386	0.00164933	0.00959471
YML037C	0.922251	3.7391	9.89748	0.00165505	0.00961821
YBL033C	0.732724	7.04199	9.8888	0.00166287	0.009644
YBR214W	0.783272	7.80623	9.87951	0.0016713	0.00968299
snR85	1.03978	6.89819	9.87753	0.00167309	0.00968354
YDL140C	0.927229	9.21628	9.87426	0.00167607	0.00969095
YOL128C	0.79627	4.65226	9.84598	0.00170203	0.00980131
YGR126W	0.779246	4.60109	9.81889	0.00172729	0.00993671
YML102W	0.712368	5.56308	9.78714	0.00175736	0.010059
YOR315W	0.824243	6.03565	9.78472	0.00175968	0.0100621
YGL025C	0.710985	6.14619	9.77961	0.00176458	0.0100731
YBR203W	0.870591	4.52165	9.77904	0.00176513	0.0100731
YOL067C	0.82776	5.21664	9.76888	0.00177491	0.0101145
YLR452C	0.715628	6.17671	9.76148	0.00178206	0.0101391
YMR042W	0.723265	6.03097	9.74945	0.00179377	0.0101819
YDR251W	0.677362	6.48717	9.74827	0.00179492	0.0101819
YNL233W	0.857687	5.43824	9.72697	0.00181584	0.0102801
YDR128W	0.750018	5.2728	9.71222	0.00183047	0.0103424
YDR180W	0.764027	4.96129	9.698	0.00184469	0.0104022
YLR425W	0.757985	5.2728	9.67463	0.0018683	0.0105084
YGL013C	0.689177	5.78273	9.67388	0.00186906	0.0105084
YOR301W	0.718453	6.85551	9.67155	0.00187143	0.0105113
YMR199W	0.765044	5.2951	9.62583	0.0019186	0.0107362
YPL158C	0.920447	5.59177	9.62542	0.00191902	0.0107362
YLL010C	0.682888	6.74778	9.53585	0.00201497	0.0111419
YBR071W	0.732943	5.91968	9.52813	0.00202346	0.0111672
YHR023W	0.781315	6.21782	9.49013	0.0020658	0.0113788
YPR119W	0.738349	5.4871	9.4643	0.00209509	0.0115179
YML057W	0.738012	6.78078	9.45317	0.00210785	0.0115658
YOR343C	1.4661	1.88006	9.42895	0.00213587	0.011697
YER125W	0.912827	8.17671	9.42459	0.00214095	0.0117136
YKR104W	2.24736	0.0691059	9.40154	0.00216803	0.0118164
YLR203C	0.709602	7.10845	9.39911	0.0021709	0.0118207
YMR179W	0.869857	4.01455	9.38692	0.00218539	0.0118786
YPL042C	0.694846	5.57466	9.38667	0.00218569	0.0118786
YNR063W	1.01363	3.74021	9.35452	0.00222437	0.0120772
YGR212W	0.981094	3.45188	9.35212	0.00222727	0.0120815
YKL164C	0.932178	10.3634	9.34605	0.00223467	0.0120823
YKL017C	0.867086	4.34636	9.34524	0.00223565	0.0120823
YGR098C	0.738375	5.78926	9.33353	0.00224999	0.012147
YNL126W	0.754832	5.05977	9.33132	0.0022527	0.0121501
YCR008W	0.763128	7.35207	9.28618	0.0023089	0.0124062
YGR068C	0.69019	5.50142	9.28041	0.00231617	0.0124336
YOL004W	0.810039	8.24131	9.2508	0.00235392	0.0125888
YPL056C	0.989702	4.02097	9.24887	0.00235641	0.0125903
YNL242W	0.725347	5.16448	9.22445	0.00238804	0.012739
YML117W	0.735187	7.3333	9.22237	0.00239075	0.012739
YDR103W	0.733655	5.83416	9.22224	0.00239093	0.012739
YNL054W	0.70224	5.58092	9.21526	0.00240006	0.0127756
YDL138W	0.778483	6.1434	9.20521	0.00241327	0.0128221
YJR132W	0.688504	6.73851	9.1936	0.00242863	0.0128916
YCR030C	0.685889	6.76765	9.15861	0.00247551	0.0130917
YHL028W	0.822671	6.73151	9.14175	0.00249841	0.0132006
YCR038C	0.995801	3.40611	9.12751	0.00251794	0.0132792
YER061C	0.810201	5.267	9.10544	0.00254851	0.0134156
YPR022C	0.726172	6.17451	9.10209	0.00255317	0.0134277
YAL032C	0.699172	5.20008	9.078	0.00258703	0.0135558
YGR097W	0.702002	6.51675	9.07425	0.00259234	0.0135711
YDL238C	0.772052	4.52937	9.07094	0.00259704	0.0135761
YER168C	0.753889	6.20697	9.06687	0.00260282	0.0135761
YMR136W	0.809354	6.90833	9.06124	0.00261085	0.0136055
YOR379C	1.59054	1.60314	9.05552	0.00261902	0.0136357
YPL105C	0.663534	6.70211	9.03011	0.00265569	0.0137884
YKR103W	1.33461	2.23556	9.02937	0.00265677	0.0137884
YOR011W	0.717854	6.10593	9.02849	0.00265804	0.0137884
YDL033C	0.753055	5.53216	9.01682	0.00267507	0.0138516
YDR301W	0.698873	6.78475	9.00583	0.0026912	0.0139225
YGL003C	0.759299	5.55318	8.99614	0.00270551	0.0139711
YOR034C	0.656458	5.91414	8.99446	0.00270799	0.0139712
YER089C	0.95659	8.7742	8.97492	0.0027371	0.0141087
YDR475C	0.652418	6.50784	8.96627	0.00275009	0.0141501
YDL003W	0.72368	5.14516	8.94496	0.00278236	0.0142903
YML025C	0.718882	5.69379	8.93113	0.0028035	0.014373
YGR177C	0.720857	7.25427	8.92683	0.00281011	0.014381
YGR070W	0.69264	5.04947	8.92093	0.0028192	0.0144017
YMR106C	0.860075	3.73141	8.91353	0.00283065	0.0144472
YBR158W	0.802464	8.67269	8.85865	0.00291704	0.0148055
YJL194W	0.897688	4.84469	8.8574	0.00291904	0.0148055
YIL159W	0.865974	4.08113	8.85489	0.00292304	0.0148127
YBR165W	0.695568	5.11109	8.83433	0.00295617	0.0149672
YCL034W	0.727758	7.16156	8.82631	0.00296918	0.0150198
YDR405W	0.70095	5.96956	8.82416	0.00297268	0.0150242
YIR021W	0.729255	4.68434	8.8205	0.00297865	0.0150397
YDR505C	0.64461	6.34651	8.81904	0.00298103	0.0150397
YMR198W	0.975525	3.9915	8.80334	0.0030068	0.0151296
YGR184C	0.714818	7.30741	8.78284	0.00304077	0.0152601
YDR520C	0.83223	4.29404	8.77912	0.00304698	0.0152643
YDR153C	0.716642	6.25005	8.77221	0.00305855	0.0153089
YER045C	0.843378	5.37662	8.73114	0.0031282	0.01563
YDR310C	0.653901	5.95451	8.7208	0.003146	0.0157052
YDR488C	0.69731	5.15897	8.71356	0.00315853	0.0157471
YHR080C	0.755862	5.48853	8.70583	0.00317194	0.0157795
YBL085W	0.691235	6.08511	8.69851	0.00318471	0.0158291
YOR363C	0.752048	4.6783	8.69055	0.00319864	0.0158569
YPL269W	0.912282	3.71731	8.66393	0.0032457	0.0160623
YGR035C	1.036	3.26697	8.66185	0.00324942	0.0160667
YIL105C	0.688271	5.44102	8.61657	0.00333119	0.0164283
YGL036W	0.675623	6.11972	8.59602	0.00336898	0.0165717
YCR068W	0.666348	5.74583	8.55496	0.00344583	0.0168899
YLR092W	0.772856	4.5488	8.53085	0.00349176	0.0170433
YML081W	0.751421	6.80735	8.51862	0.00351531	0.0171414
YPL183C	0.733868	6.52881	8.51616	0.00352006	0.0171414
YNR066C	0.894622	3.41723	8.51573	0.00352089	0.0171414
YDR422C	0.644683	6.20424	8.51382	0.0035246	0.0171447
YDL211C	1.37973	2.71664	8.50214	0.00354728	0.0171965
YGR257C	0.676897	5.9805	8.48844	0.0035741	0.0172859
YOR127W	0.669408	5.84499	8.48808	0.00357482	0.0172859
YLR315W	1.00949	3.43419	8.48573	0.00357943	0.0172935
YPL254W	0.678303	6.05397	8.48283	0.00358514	0.0172968
YHL027W	0.702461	7.67029	8.47793	0.0035948	0.0173091
YML118W	0.907046	3.40647	8.45336	0.00364369	0.0175001
YJL141C	0.711836	6.73441	8.449	0.00365244	0.0175096
YOL068C	0.649598	6.56058	8.44662	0.00365722	0.0175096
YBR156C	0.818755	4.02015	8.44551	0.00365946	0.0175096
YMR216C	0.709548	7.003	8.44474	0.00366101	0.0175096
YJL006C	0.822667	4.03237	8.44169	0.00366716	0.0175243
YMR196W	0.732877	5.98356	8.43018	0.00369043	0.0175938
YER169W	0.88166	5.94675	8.42992	0.00369096	0.0175938
YPL153C	0.794317	4.3611	8.41075	0.0037301	0.0177507
YIR006C	0.812485	8.90946	8.39848	0.00375534	0.0178559
YLR417W	0.660755	5.4582	8.39498	0.00376259	0.0178754
YGL201C	0.729882	6.19887	8.38542	0.00378243	0.0179495
YLR212C	0.638895	5.87796	8.37554	0.00380305	0.0180226
YJR061W	0.966366	3.00688	8.35712	0.00384179	0.0181911
YDR457W	0.777873	8.39055	8.35512	0.00384602	0.018196
YCL008C	0.703571	6.63507	8.3256	0.00390902	0.0184706
YPR181C	0.86157	9.97945	8.31685	0.0039279	0.0185219
YDR283C	0.788816	5.5345	8.28351	0.00400068	0.0187874
YPL243W	0.701646	7.25957	8.27509	0.00401927	0.0188591
YPR109W	0.699951	4.67838	8.27255	0.0040249	0.01887
YKL204W	0.642445	6.69146	8.2699	0.00403078	0.0188821
YHR069C	0.646559	6.23301	8.2683	0.00403433	0.0188832
YGL254W	0.822428	4.64299	8.24299	0.00409098	0.0191013
YBR233W	0.757315	5.11787	8.21954	0.00414418	0.0193338
YHR048W	0.780721	4.28811	8.21546	0.00415351	0.0193504
YGL038C	0.649435	5.46324	8.20601	0.00417519	0.0194308
YHR073W	0.678438	6.9902	8.196	0.00419828	0.0195064
YBR202W	0.702197	7.23395	8.18555	0.00422253	0.0195979
YLL038C	0.672209	5.8397	8.18456	0.00422484	0.0195979
YNR041C	0.627826	5.75864	8.17439	0.00424859	0.019676
YMR167W	0.762622	4.17498	8.16612	0.00426801	0.0197339
YMR055C	0.718916	4.58351	8.15983	0.00428285	0.0197587
YKL093W	1.03977	2.72661	8.14551	0.00431678	0.0198468
YHR099W	0.767186	8.03839	8.13548	0.00434073	0.0199247
YFL050C	1.00756	3.18263	8.12387	0.00436863	0.0200206
YHR050W-A	1.80755	2.21697	8.12043	0.00437691	0.0200424
YAL010C	0.724875	4.51785	8.11717	0.0043848	0.0200624
YOL078W	0.816049	4.4697	8.10786	0.00440738	0.0201334
YLR014C	0.815844	4.171	8.07886	0.00447846	0.0204254
YAL056W	0.659038	5.79824	8.05234	0.00454448	0.0206702
YNL123W	0.692457	6.99169	8.04466	0.0045638	0.0207199
YBR112C	0.669192	7.19365	8.04425	0.00456484	0.0207199
YMR166C	0.661395	5.2826	8.03004	0.00460079	0.0208499
YMR086W	0.670061	6.10804	8.02544	0.00461247	0.020853
YPL256C	0.648938	6.63807	8.01564	0.0046375	0.020933
YOR008W-B	1.53829	0.90581	7.98985	0.00470403	0.0212165
YLR096W	0.635966	6.51417	7.98672	0.00471218	0.0212365
YIL084C	0.766394	4.11528	7.96611	0.00476613	0.0214626
YPR055W	0.671189	5.07326	7.95192	0.00480363	0.0216144
YJL095W	0.65435	5.48559	7.93852	0.00483934	0.0217408
YOR299W	0.62119	6.41746	7.93192	0.00485702	0.0218031
YJR060W	0.667533	5.90241	7.90605	0.00492697	0.0220823
YJR137C	0.721898	6.94318	7.88571	0.00498268	0.0222969
YDL190C	0.647349	6.93124	7.84553	0.00509466	0.022705
YOR098C	0.738988	7.79446	7.8433	0.00510095	0.022705
YEL060C	0.917071	9.42792	7.84301	0.00510175	0.022705
YDR466W	0.633787	5.60261	7.81838	0.00517175	0.0228914
YIL122W	0.77597	4.43909	7.81494	0.00518161	0.0229173
YLL001W	0.649758	6.19402	7.81266	0.00518816	0.0229284
YJL058C	0.775035	4.15095	7.80536	0.00520916	0.0229856
YNR065C	0.940638	3.86934	7.7802	0.0052822	0.023236
YPR034W	0.676813	6.73473	7.76085	0.00533907	0.0234415
YPR164W	0.616688	5.94332	7.7576	0.00534869	0.0234437
YGL194C	0.698748	5.09975	7.74519	0.00538557	0.0235815
YDR261W-B	1.79185	1.22094	7.73467	0.00541704	0.0236422
YIL169C	1.14671	2.51066	7.73466	0.00541709	0.0236422
YJR091C	0.753511	7.72821	7.72759	0.00543833	0.0236852
YNR056C	1.61886	0.630363	7.7148	0.00547698	0.0237483
YKR045C	0.6472	5.44118	7.68816	0.00555844	0.0240612
YJR054W	0.972953	3.41148	7.67889	0.00558706	0.0241485
YOL126C	0.743894	8.27273	7.65995	0.005646	0.0243848
YMR086C-A	1.69834	0.626428	7.63708	0.00571805	0.0246399
YJL109C	0.701374	7.95996	7.62248	0.00576452	0.0248027
YHR070W	0.655354	7.42452	7.61074	0.00580215	0.024927
YNL250W	0.825173	3.81503	7.58264	0.00589331	0.0252473
YPL119C	0.886963	3.23466	7.5823	0.00589443	0.0252473
YML005W	0.727025	4.33442	7.57022	0.00593405	0.0253789
YIR015W	0.718452	4.5197	7.56291	0.00595817	0.0254248
YCR092C	0.803259	4.3217	7.53659	0.00604585	0.0257513
YHR091C	0.664791	5.52361	7.53524	0.00605037	0.0257513
YNL167C	0.603603	5.70751	7.52537	0.0060836	0.0258247
YKL022C	0.733239	5.66333	7.51995	0.00610193	0.0258833
YJR027W	1.46176	2.15092	7.49668	0.00618128	0.026142
YIL074C	0.609999	6.23629	7.49391	0.00619079	0.0261474
YER047C	0.800489	4.59538	7.49364	0.00619173	0.0261474
YGR036C	0.837193	4.45672	7.48435	0.00622376	0.0262632
YPL248C	0.861619	3.41755	7.46778	0.00628129	0.0264668
YJL216C	1.40498	1.79097	7.4561	0.0063222	0.0265803
YER164W	0.987734	6.90965	7.44929	0.00634615	0.0266417
YOL020W	0.69684	7.30634	7.44009	0.00637867	0.0267585
YOR329C	0.670669	6.25045	7.43127	0.00641001	0.0268536
YIR023W	0.691714	5.60223	7.43106	0.00641076	0.0268536
YLR176C	0.721016	4.35586	7.42039	0.00644889	0.0269342
YKL120W	0.634557	7.05431	7.41418	0.00647118	0.0269898
YNL243W	0.730901	8.42489	7.41404	0.00647168	0.0269898
YMR176W	0.667447	5.16643	7.39111	0.00655469	0.0272968
YER008C	0.867194	6.28066	7.38646	0.00657169	0.0273469
snR33	0.815723	9.2532	7.37521	0.00661292	0.0274607
YLR454W	0.61788	5.92209	7.36651	0.00664496	0.0275379
YAL021C	0.741652	8.63304	7.34156	0.00673784	0.0278755
YNL192W	0.663717	7.51779	7.34016	0.0067431	0.027877
YAL035W	0.851673	8.29265	7.30529	0.00687518	0.0283202
YPR158W-B	1.8948	0.768038	7.304	0.00688011	0.0283202
YPR030W	0.902108	3.36611	7.29962	0.00689692	0.0283689
YKR052C	0.612551	6.05858	7.29649	0.00690896	0.028398
YLR381W	0.686508	4.64263	7.29447	0.00691671	0.0284093
YDL077C	0.619783	5.12211	7.27462	0.00699356	0.0286424
YHR084W	0.599074	5.69341	7.26217	0.0070422	0.0288209
YOR307C	0.646616	5.13182	7.24021	0.00712885	0.0291129
YLL054C	0.691017	4.57784	7.22716	0.00718087	0.0293043
YNL101W	0.601097	6.32764	7.21687	0.00722215	0.0294517
YOR147W	0.656322	4.93908	7.21506	0.00722945	0.0294604
YOR153W	0.757549	9.48671	7.19683	0.00730324	0.0296762
YJL201W	0.609621	5.53851	7.1906	0.00732863	0.0297361
YIL093C	0.61639	6.17497	7.19053	0.00732894	0.0297361
YBL034C	0.686158	5.07462	7.18683	0.00734405	0.0297361
YMR117C	0.948632	3.25083	7.16507	0.00743367	0.0299936
YML051W	0.822411	7.08975	7.165	0.00743395	0.0299936
YMR122W-A	0.766331	9.0897	7.15466	0.00747697	0.0301245
YER015W	1.05947	3.98267	7.13282	0.00756854	0.0303861
YOR330C	0.641187	5.56806	7.11725	0.00763459	0.0306081
YBR072W	0.659552	5.81609	7.10927	0.00766864	0.0307231
YPL141C	0.674102	5.74244	7.09824	0.00771597	0.0308894
YBR131W	0.738193	4.40442	7.09703	0.00772117	0.0308894
YHR105W	0.703377	4.20217	7.09581	0.00772642	0.0308894
YPL236C	0.660905	4.66795	7.08959	0.0077533	0.0309583
YJR113C	0.659758	7.06742	7.08931	0.00775451	0.0309583
YJR094C	0.976238	3.11884	7.08477	0.00777417	0.0310151
YBR211C	0.631655	5.17906	7.07611	0.00781184	0.031142
YJR138W	0.624865	5.12656	7.06388	0.00786536	0.0313131
YOR191W	0.663845	5.54761	7.06035	0.00788084	0.0313529
YDR104C	0.841606	3.74411	7.05235	0.00791612	0.0314713
YDR438W	0.765641	3.89471	7.04494	0.00794893	0.0315579
YML041C	0.713941	4.17239	7.03242	0.00800469	0.0317349
YMR287C	0.72059	4.43795	7.02228	0.00805016	0.0318746
YEL077C	1.23127	2.8547	7.01882	0.00806575	0.0319104
YBR196C-B	1.99517	1.39199	7.01009	0.00810518	0.0320116
YGR134W	0.633646	5.42867	7.00942	0.00810818	0.0320116
YDR213W	0.602361	6.5496	6.98264	0.00823042	0.0324268
YGL064C	0.730021	3.89625	6.97943	0.00824518	0.0324288
YHR050W	0.63165	7.25359	6.97882	0.008248	0.0324288
YPL060W	0.767656	3.85308	6.97749	0.00825413	0.0324306
YMR087W	0.777279	4.27108	6.95685	0.0083499	0.0327843
YOL060C	0.631951	6.8488	6.95428	0.00836187	0.0327861
YLL040C	0.684393	7.85105	6.95063	0.00837895	0.0328228
YDR219C	0.686916	4.30755	6.94752	0.00839357	0.0328275
YOR192C-C	1.5749	2.03938	6.94711	0.00839546	0.0328275
YLR072W	0.627802	5.71001	6.92336	0.0085077	0.0332208
YLR277C	0.734438	5.25246	6.91969	0.00852517	0.0332662
YMR265C	0.61408	6.34467	6.91764	0.00853496	0.0332817
YEL017W	0.705141	7.17699	6.90082	0.00861563	0.0334134
YML002W	0.793057	3.40592	6.88612	0.00868676	0.0336435
YFR021W	0.614715	6.3986	6.88309	0.0087015	0.0336777
YHR079C	0.604041	5.17577	6.87889	0.00872198	0.0337341
YCL027W	0.716464	3.97954	6.86807	0.00877495	0.0338929
YPR171W	0.605797	5.32165	6.86215	0.00880406	0.0339364
YHR154W	0.630457	5.15428	6.84826	0.00887274	0.034178
YDL042C	0.661812	5.17365	6.8451	0.00888847	0.0342155
YML080W	0.774983	4.87271	6.83141	0.00895683	0.034409
YML035C	0.605801	7.11012	6.83013	0.00896327	0.0344105
YBL014C	0.647551	5.55325	6.81939	0.00901735	0.0345948
YDL037C	0.753012	5.71169	6.80603	0.00908506	0.0348078
YBR097W	0.607928	5.1066	6.79996	0.009116	0.0348746
YPL167C	0.76747	3.91668	6.79901	0.00912086	0.0348746
YBL105C	0.593938	6.42625	6.79454	0.0091437	0.0349385
YEL017C-A	0.779429	6.60028	6.78791	0.00917773	0.035045
YMR001C	0.758298	5.61612	6.78594	0.00918788	0.0350527
YOR034C-A	1.26629	1.26956	6.78513	0.00919204	0.0350527
YGR092W	0.617906	5.67377	6.78056	0.00921559	0.0350956
YPL179W	0.576888	6.44217	6.7754	0.00924228	0.0351268
YKL044W	1.19404	4.18961	6.77375	0.00925083	0.0351359
YGL092W	0.661954	7.94514	6.76967	0.009272	0.0351929
YNL328C	0.803912	3.28238	6.76402	0.00930141	0.035281
YNR047W	0.614921	6.80917	6.72975	0.00948177	0.0358935
YHR159W	0.669249	4.43293	6.72194	0.00952339	0.0360032
YOR137C	0.633366	4.67461	6.719	0.00953911	0.0360327
YIR033W	0.615102	6.05192	6.71716	0.00954896	0.0360327
YJL187C	0.672234	5.05803	6.71694	0.00955016	0.0360327
YNL283C	0.648948	7.50377	6.71421	0.00956476	0.036064
YMR076C	0.608953	5.09858	6.70057	0.00963819	0.0362449
YBL100W-B	1.389	1.3715	6.68371	0.00972981	0.0365413
YKR041W	1.01119	2.51766	6.67066	0.00980129	0.0367613
YMR111C	0.668625	4.36547	6.66597	0.00982709	0.0368039
YBR007C	0.695832	4.67464	6.66518	0.00983146	0.0368039
YKL146W	0.645716	7.6354	6.66024	0.00985874	0.0368797
YNL300W	0.869682	8.12596	6.63667	0.00999006	0.0371758
YIL137C	0.610157	7.10579	6.63288	0.0100113	0.0372306
YER039C	1.00745	2.44836	6.59631	0.0102191	0.037855
YER082C	0.756463	6.03408	6.56314	0.0104113	0.038438
YBL037W	0.644626	5.78092	6.56145	0.0104212	0.038438
YFL008W	0.718431	5.01903	6.56102	0.0104236	0.038438
YGR109C	0.875252	2.8443	6.55112	0.0104818	0.0386275
YOL021C	0.628864	7.64786	6.52656	0.0106275	0.0390888
YOR219C	0.576887	6.2534	6.51915	0.0106719	0.039192
YFL052W	1.48212	1.5882	6.51862	0.0106751	0.039192
YPL082C	0.611664	7.09257	6.51843	0.0106762	0.039192
YDR463W	0.551647	6.4177	6.51693	0.0106852	0.0391997
YDR034C	0.592328	5.35848	6.51369	0.0107047	0.039246
YLR332W	0.571812	6.28614	6.50732	0.0107431	0.0393615
YLR220W	0.601611	5.18896	6.50581	0.0107522	0.0393696
YER172C	0.795616	6.58519	6.49934	0.0107914	0.0394878
YOR354C	0.594551	5.51185	6.47566	0.0109361	0.0399148
YML099C	0.623646	4.98014	6.45635	0.0110556	0.0402993
YPR145W	0.733742	10.0044	6.45518	0.0110629	0.0403002
YOL072W	0.587259	5.00558	6.44073	0.0111533	0.0405016
YPR107C	0.64614	4.75161	6.44065	0.0111538	0.0405016
YBR275C	0.601451	5.30017	6.42974	0.0112225	0.0406736
YGL184C	0.709389	4.7008	6.40147	0.0114026	0.0412475
YGR130C	0.57616	6.7007	6.36647	0.0116297	0.041883
YDR141C	0.595167	6.57742	6.36297	0.0116527	0.0419115
YLR319C	0.628071	4.8254	6.35871	0.0116807	0.0419606
YJR092W	0.626309	6.41987	6.34803	0.0117512	0.0421607
YJL042W	0.668494	7.81007	6.34034	0.0118022	0.0422908
YDR220C	1.21882	1.70539	6.33392	0.011845	0.0423907
YML006C	0.589516	5.41424	6.3067	0.0120282	0.0429391
YIL047C	0.6689	7.86291	6.30668	0.0120284	0.0429391
YER147C	0.842551	5.19302	6.30372	0.0120485	0.0429841
YDR261C-D	1.54405	2.78489	6.29751	0.0120908	0.043108
YDR335W	0.568875	6.1396	6.28895	0.0121493	0.0432896
YOR113W	0.566158	5.76063	6.2772	0.0122301	0.0435502
YCR054C	0.701042	4.51902	6.2531	0.0123976	0.0440368
YHL018W	0.938272	2.54431	6.24845	0.0124302	0.0441249
YKL109W	0.558129	6.31408	6.2383	0.0125016	0.0443232
YOR250C	0.622048	5.79584	6.23684	0.012512	0.0443323
YNL251C	0.591378	7.37037	6.22638	0.0125861	0.0445671
YGR109W-B	1.43754	1.67099	6.22363	0.0126056	0.0446087
YBL047C	0.703807	8.80879	6.18431	0.0128888	0.0454807
YGL071W	0.662243	5.57311	6.1767	0.0129444	0.0456375
YKL055C	0.795651	3.52909	6.17362	0.0129669	0.0456641
YMR310C	0.633007	6.43128	6.17009	0.0129928	0.0456641
YIL117C	0.606127	5.46774	6.16953	0.0129969	0.0456641
YCR063W	0.661768	4.26616	6.1691	0.013	0.0456641
YIL155C	0.622359	5.88336	6.16802	0.013008	0.0456641
YPR175W	0.60986	5.98128	6.15687	0.0130903	0.0458682
YKL052C	0.561757	6.28645	6.14626	0.013169	0.0461159
YOR049C	1.06563	1.9529	6.1311	0.0132824	0.0464273
YPL040C	0.653749	4.36635	6.11854	0.0133771	0.0465964
YOR361C	0.686672	8.6173	6.11819	0.0133798	0.0465964
YMR163C	0.715738	3.67913	6.10787	0.0134581	0.0467841
YMR306W	0.82206	3.41606	6.10711	0.0134639	0.0467841
YOR247W	0.718998	7.76007	6.10559	0.0134755	0.0467841
YJL076W	0.680933	7.86148	6.10354	0.0134911	0.0467841
YPR008W	0.539484	6.09957	6.07764	0.0136904	0.0474173
YNL078W	0.591002	7.16553	6.06845	0.0137618	0.0475779
YPL052W	0.66157	4.27	6.06639	0.0137778	0.0475834
YPR158C-D	1.30929	1.20481	6.05559	0.0138623	0.0478095
YPR116W	0.876263	2.73035	6.05187	0.0138916	0.0478525
YJR147W	0.818016	7.45991	6.03979	0.013987	0.0480985
YLR067C	0.714238	3.97188	6.03003	0.0140645	0.0482812
YDR348C	0.553526	6.19091	6.02974	0.0140668	0.0482812
YNL020C	0.548714	5.55577	6.02485	0.0141058	0.0483858
YBR038W	0.571882	6.96945	6.02306	0.0141201	0.0484058
YNL325C	0.708743	3.90766	6.02049	0.0141407	0.0484472
YOL045W	0.566042	5.32596	6.01654	0.0141724	0.0484996
YMR068W	0.674963	4.15691	6.01513	0.0141838	0.0485073
YGR125W	0.542661	5.74928	6.00891	0.0142339	0.0486494
YJL207C	0.573849	6.18519	6.00189	0.0142906	0.048814
YPL150W	0.722171	5.01102	5.98507	0.0144275	0.0492522
YLR032W	0.632013	4.88732	5.98268	0.014447	0.0492606
YBL043W	1.68676	1.94533	5.98265	0.0144473	0.0492606
YDR069C	0.609182	4.54201	5.98107	0.0144602	0.0492755
YMR162C	0.553988	5.60518	5.97521	0.0145083	0.0494099
YMR140W	0.583251	5.48889	5.95283	0.0146937	0.0499516
YHR103W	0.539636	6.7336	5.93667	0.014829	0.0503814
YCR106W	0.676684	4.07676	5.93487	0.0148442	0.050403
YOL087C	0.564821	6.15502	5.93339	0.0148567	0.0504154
YLR343W	1.01929	1.92929	5.91397	0.0150213	0.0508894
YJL048C	0.530245	6.0905	5.90513	0.0150969	0.0511088
YBR182C	0.738133	5.0236	5.90212	0.0151227	0.0511658
YIL017C	0.570623	5.03164	5.89761	0.0151614	0.0512665
YNR055C	0.574641	6.24894	5.8942	0.0151909	0.0513356
YER035W	0.604293	7.81045	5.87491	0.0153582	0.0517445
YJR003C	0.600998	5.42978	5.86865	0.0154129	0.0518705
YGL212W	0.736533	3.6909	5.86512	0.0154438	0.0519352
YDR205W	0.593242	5.40127	5.86438	0.0154503	0.0519352
YDR232W	0.694818	8.81895	5.8577	0.015509	0.0520712
YPR024W	0.577112	7.46332	5.85155	0.0155633	0.0522227
YIL061C	0.653267	4.36707	5.849	0.0155859	0.0522662
YFR051C	0.61805	7.93713	5.84338	0.0156358	0.0523733
YLR090W	0.544317	6.04351	5.836	0.0157015	0.0525011
YDL035C	0.557033	5.18295	5.81828	0.0158604	0.0529083
YNL047C	0.586218	5.67205	5.81231	0.0159143	0.0530261
YFL001W	0.61214	5.16167	5.80565	0.0159748	0.0531654
YJL071W	0.664906	4.90216	5.80349	0.0159944	0.0531727
YNL327W	0.742166	8.98511	5.80335	0.0159956	0.0531727
YDL239C	0.809265	3.28348	5.79883	0.0160368	0.0532785
YMR261C	0.587119	7.43935	5.79599	0.0160628	0.0533336
YOR109W	0.583898	7.11072	5.79397	0.0160813	0.053364
YLL004W	0.711618	3.78358	5.7899	0.0161185	0.0534565
YHR119W	0.606837	5.71	5.77132	0.0162898	0.0538992
YLR141W	0.584213	4.8044	5.76701	0.0163298	0.0540001
YDR147W	0.589029	5.32365	5.73891	0.0165931	0.0546194
YAR035W	0.652846	4.52538	5.73884	0.0165937	0.0546194
YLR443W	0.568026	4.93519	5.72553	0.01672	0.0549192
YOR069W	0.568272	5.78354	5.72031	0.0167698	0.0550256
YOR267C	0.591615	7.29242	5.71866	0.0167855	0.0550256
YIR016W	0.614087	5.24753	5.71774	0.0167943	0.0550256
YER017C	0.730369	6.91951	5.71521	0.0168185	0.0550423
YNL216W	0.585919	7.27104	5.70268	0.016939	0.0553838
YPR160C-A	1.79535	0.167347	5.69805	0.0169838	0.0554551
YLR144C	0.556393	5.80067	5.68341	0.017126	0.0558555
YBL052C	0.601342	4.64003	5.67917	0.0171675	0.0559267
YBR276C	0.560682	6.22714	5.6656	0.0173008	0.0563009
YOR116C	0.562515	7.30327	5.66547	0.0173021	0.0563009
YLL021W	0.568797	6.48651	5.64844	0.0174709	0.0567207
YGL062W	0.649014	8.4529	5.63248	0.0176306	0.0571059
YDR528W	0.781679	4.62146	5.62785	0.0176773	0.0571953
YLR430W	0.539508	6.9106	5.62675	0.0176884	0.0571987
YBR125C	0.516205	5.92078	5.62501	0.017706	0.0572232
YPR019W	0.584435	7.07941	5.6196	0.0177607	0.0573027
YGL125W	0.639675	7.7903	5.61495	0.0178079	0.0574224
YNL085W	0.616654	8.16766	5.61127	0.0178453	0.0574779
YBR098W	0.874446	2.68243	5.60204	0.0179395	0.0577163
YDR441C	0.650469	5.51417	5.59811	0.0179799	0.0578134
YJR119C	0.894886	3.42923	5.58829	0.0180809	0.0580402
snR8	0.775768	9.69767	5.58353	0.0181302	0.0581656
YKL171W	0.603794	5.43865	5.56652	0.0183071	0.0586013
YGR073C	1.08616	1.53467	5.54404	0.0185437	0.0591488
YAL002W	0.564733	5.62554	5.54337	0.0185508	0.0591488
YBL008W	0.603677	5.61736	5.53791	0.0186088	0.0592594
YLR114C	0.571169	5.18694	5.53619	0.0186271	0.0592594
YPL039W	0.866942	3.54976	5.52933	0.0187003	0.0594592
YPL023C	0.53409	6.94258	5.51451	0.0188594	0.0598983
YNL203C	0.877557	2.43795	5.50302	0.0189837	0.0602594
YBL005W	0.609539	4.66377	5.48256	0.0192071	0.0608333
YKL187C	0.690017	3.8431	5.48048	0.01923	0.0608719
YPL223C	1.21679	1.42978	5.47815	0.0192557	0.0609193
YGL180W	0.554551	5.14301	5.47499	0.0192905	0.0609955
YML016C	0.529326	5.66223	5.47338	0.0193083	0.0610037
YER105C	0.764802	7.66754	5.45783	0.0194808	0.0613931
YCL038C	0.614383	4.20109	5.42451	0.019856	0.0625064
YDR011W	0.569291	7.22375	5.40428	0.0200875	0.0630751
YLR247C	0.562073	5.47567	5.40389	0.020092	0.0630751
YOL025W	0.536889	5.07225	5.40223	0.0201111	0.0631003
YCR084C	0.686899	9.48693	5.39115	0.0202392	0.0633494
YCR045W-A	0.655606	4.6185	5.39056	0.020246	0.0633494
YOL089C	0.571014	4.9127	5.35898	0.0206158	0.0644356
YPR049C	0.611223	4.70879	5.34356	0.020799	0.0649369
YER157W	0.714382	5.75577	5.34172	0.020821	0.0649701
YJR059W	0.548207	7.35656	5.33565	0.0208936	0.0651253
YDR206W	0.502543	6.32343	5.33288	0.0209268	0.0651932
YPL247C	0.601566	7.44833	5.33012	0.02096	0.0652609
YMR024W	0.513541	6.19707	5.30244	0.0212956	0.0662697
YLR073C	0.883496	5.71112	5.29594	0.0213752	0.0664811
YJR109C	0.640565	8.88895	5.29092	0.0214369	0.0665915
YBL004W	0.578335	7.88269	5.2902	0.0214457	0.0665915
YDR142C	0.531129	5.17551	5.28762	0.0214775	0.066654
YOR178C	0.797144	2.71094	5.27906	0.0215834	0.0668819
YPL267W	0.706353	3.43577	5.27669	0.0216128	0.0668819
YLL055W	0.701187	4.12482	5.276	0.0216214	0.0668819
YDL132W	0.497086	6.72691	5.27345	0.021653	0.0669435
YGL240W	0.716976	3.45513	5.26986	0.0216978	0.0670456
YDR237W	0.515383	6.5894	5.25117	0.021932	0.0677277
YOR142W	0.557218	7.39324	5.25035	0.0219423	0.0677277
YNL304W	0.643338	3.84585	5.23903	0.0220855	0.0680593
YDL215C	0.659464	5.0614	5.23626	0.0221208	0.0681312
YDL206W	0.665541	4.30078	5.22174	0.0223063	0.0685912
YBR037C	0.523792	5.4879	5.2193	0.0223375	0.0686132
YLR352W	0.571215	4.77977	5.21478	0.0223957	0.0687178
YDL159W	0.528788	4.98876	5.2074	0.0224909	0.068936
YER083C	0.571569	7.46336	5.19936	0.0225952	0.0691481
YGL017W	0.535606	4.91713	5.19926	0.0225966	0.0691481
YFL054C	0.72038	3.98918	5.18627	0.022766	0.0695547
YHR182W	0.575559	4.67597	5.18323	0.0228059	0.0696391
YDR379W	0.57008	4.88559	5.18214	0.0228203	0.0696458
YLR409C	0.546053	6.80488	5.17589	0.0229025	0.0698593
YMR259C	0.5229	5.49319	5.16542	0.0230409	0.0702063
YOR192C	1.03029	2.37568	5.15104	0.0232325	0.0706309
YER024W	0.73457	4.05572	5.15032	0.0232422	0.0706309
YPL036W	0.72557	3.97751	5.14029	0.0233767	0.071002
YDL195W	0.64208	9.04472	5.13346	0.023469	0.0712062
YBR280C	0.555698	4.84357	5.12765	0.0235475	0.0713392
YEL041W	0.947945	3.15133	5.12745	0.0235503	0.0713392
YMR104C	0.523585	5.5722	5.10732	0.0238251	0.0721332
YHL021C	0.563851	7.44427	5.10518	0.0238546	0.0721841
YNR009W	0.561783	4.66297	5.09247	0.02403	0.0726379
YJL078C	0.676724	7.96354	5.09006	0.0240634	0.0727003
YJL156C	0.565315	5.46077	5.07585	0.0242614	0.0732597
YKL116C	0.525572	5.94537	5.0714	0.0243237	0.073409
YOR129C	0.636238	4.48801	5.0642	0.0244249	0.0736754
YDR132C	0.633732	3.90842	5.04808	0.0246532	0.0742461
YPR104C	0.558589	4.66562	5.0468	0.0246714	0.0742618
YNL158W	0.564935	4.78066	5.04248	0.0247331	0.074375
YFL007W	0.579097	8.19261	5.02328	0.0250088	0.0750205
YKL139W	0.587254	4.24685	5.02281	0.0250156	0.0750205
YOL036W	0.488239	6.27145	5.00855	0.0252225	0.0755218
YEL064C	0.688197	3.66328	4.9973	0.0253869	0.0759341
YHR135C	0.569989	6.86041	4.99513	0.0254187	0.0759895
YPR084W	0.541007	4.99671	4.98075	0.0256308	0.0765434
YOR208W	0.529577	5.01343	4.97303	0.0257455	0.0766868
YOR324C	0.595177	5.48058	4.97299	0.0257461	0.0766868
YNL224C	0.675295	4.60879	4.96131	0.0259206	0.0771259
YLR228C	0.541287	6.0889	4.95936	0.0259498	0.0771566
YLR373C	0.525499	5.76068	4.95673	0.0259894	0.0771566
YLL039C	0.548967	7.31702	4.95621	0.0259972	0.0771566
YNL097C	0.505202	5.55252	4.95611	0.0259986	0.0771566
YEL023C	0.932257	2.57361	4.93803	0.026272	0.077887
YDL172C	1.33641	0.588412	4.93395	0.0263341	0.0779899
YEL022W	0.70531	6.8656	4.92612	0.0264537	0.0783035
YFR048W	0.51354	5.16024	4.92448	0.0264788	0.078337
YOR009W	0.789515	3.09665	4.91687	0.0265957	0.0786014
YJR111C	0.534628	4.8625	4.90905	0.0267163	0.078917
YJL130C	0.691469	10.2809	4.89723	0.0268999	0.0793612
YOL136C	0.511745	6.25632	4.89667	0.0269085	0.0793612
YKR027W	0.529867	4.86865	4.87241	0.0272894	0.0802771
YDR256C	0.890436	2.00078	4.86043	0.0274795	0.0807945
YDR036C	0.531162	6.20064	4.85642	0.0275435	0.0809364
YBR196C-A	1.32106	0.546797	4.85562	0.0275561	0.0809364
YIL131C	0.510359	6.85913	4.85369	0.0275871	0.0809826
YOL028C	0.627708	3.99878	4.85037	0.0276403	0.0810582
YDR295C	0.665634	4.69326	4.84667	0.0276995	0.0811079
YLR312W-A	0.504589	5.60047	4.84005	0.0278061	0.0813772
YLR091W	0.544547	5.07781	4.83901	0.0278229	0.0813845
YOL164W	0.584922	4.66754	4.83111	0.0279506	0.0816742
YOR201C	0.482688	6.00348	4.82183	0.0281016	0.0820733
YCR023C	0.586423	4.46139	4.80105	0.0284424	0.0829411
YIL153W	0.538403	7.17907	4.79934	0.0284706	0.082981
YLR095C	0.543753	6.30194	4.79004	0.0286247	0.083345
YLR026C	0.503189	5.85994	4.78175	0.028763	0.0835767
YPR174C	0.575985	4.41209	4.78071	0.0287803	0.0835844
YML034W	0.517666	5.43961	4.7747	0.0288808	0.0838311
YER095W	0.602817	6.27898	4.76891	0.0289781	0.0840307
YLL002W	0.599928	4.06889	4.76478	0.0290477	0.0841626
YPL014W	0.637018	8.50548	4.7563	0.0291912	0.084391
YPR106W	0.495101	5.48483	4.75113	0.029279	0.084535
YNL021W	0.49759	5.80667	4.74593	0.0293678	0.0846867
YNL236W	0.469349	6.46015	4.73106	0.0296227	0.0853354
YFR022W	0.549823	6.34187	4.72912	0.029656	0.0853883
YNR013C	0.551716	7.33495	4.72786	0.0296778	0.0854078
YLL036C	0.471135	6.27599	4.71736	0.0298596	0.0858445
YLR407W	0.519361	5.3076	4.70707	0.0300389	0.0863163
YNL076W	0.495638	5.25365	4.69914	0.0301777	0.0866716
YOL066C	0.600316	5.25947	4.69685	0.030218	0.0867435
YEL072W	0.887339	2.02104	4.69153	0.0303116	0.0869081
YBL104C	0.597888	5.3371	4.691	0.030321	0.0869081
YPL152W	0.528701	4.6891	4.6759	0.0305886	0.0874991
YDL141W	0.496966	6.95871	4.67445	0.0306144	0.0875291
YPR015C	0.715458	3.20366	4.66321	0.0308156	0.0880599
YNL127W	0.506552	5.7056	4.66122	0.0308512	0.0880703
YDR448W	0.627204	5.04665	4.65871	0.0308964	0.0880703
YIL042C	0.533028	5.84237	4.65283	0.0310024	0.088328
YJL101C	0.521469	7.56439	4.65035	0.0310472	0.0884117
YOL130W	0.475972	6.15907	4.64888	0.0310738	0.0884431
YML003W	0.661578	3.2739	4.63955	0.0312432	0.0888367
YDR247W	0.514474	6.46091	4.62231	0.0315587	0.0895551
YDR535C	1.27775	0.574115	4.60308	0.0319146	0.0905201
YHR167W	0.657899	4.06809	4.5991	0.0319887	0.090685
YHR056C	0.501446	5.09932	4.58597	0.0322346	0.0912914
YGL255W	1.13228	8.83672	4.57901	0.0323658	0.091572
YJR039W	0.568897	4.27073	4.57765	0.0323916	0.0915995
YLR046C	0.685827	3.68322	4.57197	0.0324992	0.0918332
YGL068W	0.504429	7.35649	4.55861	0.0327537	0.0924858
YJL079C	0.698278	8.10838	4.54994	0.0329198	0.0928303
YMR045C	0.935645	1.77251	4.5497	0.0329246	0.0928303
YLR120C	0.58055	8.64713	4.54414	0.0330315	0.0930859
YML100W	0.635203	9.68786	4.5407	0.0330981	0.0932275
YER176W	0.671718	6.12516	4.52364	0.0334297	0.0939757
YOR381W	0.727957	3.61313	4.5109	0.0336795	0.0943632
YPL219W	0.503995	4.86103	4.5107	0.0336834	0.0943632
YHR155W	0.484816	5.68131	4.5077	0.0337426	0.0944827
YLR084C	0.50343	6.03864	4.50639	0.0337684	0.0945084
YFL009W	0.46255	5.91755	4.50503	0.0337953	0.0945373
YBR170C	0.544367	5.79126	4.49523	0.0339895	0.0948942
YMR070W	0.572648	5.70923	4.49293	0.0340354	0.0949759
YDL048C	0.767129	8.9929	4.48626	0.0341683	0.0952163
YNR031C	0.49167	5.92981	4.48586	0.0341764	0.0952163
YGL237C	0.537752	4.82124	4.48526	0.0341883	0.0952163
YJL036W	0.53143	4.9338	4.47969	0.0342999	0.0954421
YNL054W-B	0.743507	3.01527	4.47954	0.0343029	0.0954421
YMR001C-A	1.39491	0.480995	4.47433	0.0344078	0.0955964
YEL065W	0.469744	6.24477	4.47428	0.0344087	0.0955964
YGR241C	0.541497	6.86943	4.45827	0.0347327	0.0963491
YLR389C	0.482923	6.97268	4.45272	0.0348457	0.0964814
YBL023C	0.534382	6.73667	4.45174	0.0348657	0.09649
YMR063W	0.731776	2.98381	4.44581	0.034987	0.0967787
YGR166W	0.491576	5.11066	4.43908	0.0351252	0.0971137
YOR022C	0.566026	4.17537	4.43503	0.0352087	0.0972539
YKL203C	0.484213	6.69831	4.43496	0.03521	0.0972539
YPR048W	0.486567	5.49642	4.41825	0.0355565	0.0980684
YNL095C	0.559043	4.48952	4.40758	0.0357796	0.0986362
YEL013W	0.650177	7.05514	4.40404	0.0358539	0.0987456
YMR128W	0.459756	6.39686	4.40237	0.035889	0.0987944
YBR093C	0.633394	3.89359	4.39884	0.0359634	0.0989514
YPR089W	0.507314	5.51804	4.37872	0.0363903	0.0999813
YER130C	0.57346	7.68527	4.37707	0.0364256	0.10003
YKL043W	0.519573	7.58971	4.37025	0.0365716	0.100339
YDR249C	0.623075	3.65527	4.36782	0.0366238	0.100429
YMR293C	0.725548	3.24966	4.36388	0.0367086	0.100613
YBR240C	0.638156	3.36854	4.36147	0.0367607	0.100699
YMR043W	0.513827	7.36481	4.36079	0.0367753	0.100699
YJR030C	0.603866	4.41527	4.35776	0.0368408	0.100769
YNR016C	0.621324	10.7976	4.35634	0.0368715	0.100769
YIL147C	0.472973	5.86629	4.35447	0.0369119	0.100831
YIL070C	0.473068	5.84295	4.33595	0.0373156	0.101761
YMR119W	0.550764	5.24554	4.33558	0.0373237	0.101761
YPL258C	0.657582	3.64187	4.32632	0.0375273	0.102056
YHR098C	0.585569	8.10756	4.32577	0.0375394	0.102056
YJR011C	0.737423	3.11762	4.32341	0.0375916	0.10215
YLR133W	0.457239	6.69368	4.30848	0.0379228	0.102951
YKR093W	0.453302	6.28004	4.30397	0.0380236	0.103146
YLR253W	0.452233	5.93466	4.30364	0.0380309	0.103146
YKL168C	0.463396	5.66101	4.28722	0.0383998	0.104029
YEL015W	0.677329	6.02929	4.28673	0.038411	0.104029
YDR324C	0.464868	6.22028	4.2824	0.0385089	0.104096
YML109W	0.657784	5.22273	4.27061	0.0387771	0.104618
YIL123W	0.616388	9.35311	4.26228	0.0389677	0.104938
YOR112W	0.500823	6.43697	4.25756	0.039076	0.105131
YNL275W	0.554728	5.20086	4.25122	0.039222	0.105474
YOL145C	0.511079	6.27299	4.24657	0.0393296	0.105713
YOR291W	0.448005	6.60809	4.24275	0.0394182	0.105852
YKR069W	0.579386	3.90816	4.23975	0.0394881	0.105989
YBR260C	0.440572	6.4395	4.224	0.0398561	0.106826
YPL097W	0.560611	4.30792	4.21833	0.0399895	0.107133
YDR359C	0.479956	5.95062	4.21382	0.040096	0.107217
YDL214C	1.45527	0.973611	4.18813	0.0407081	0.108498
YDR170W-A	0.905513	1.80808	4.18378	0.0408126	0.108675
YJL197W	0.458772	5.70088	4.17964	0.0409124	0.108839
YDL230W	0.472928	5.28684	4.17079	0.0411265	0.109357
YBL080C	0.571767	4.1885	4.16131	0.0413574	0.109665
YGR288W	0.491994	4.81769	4.15372	0.0415431	0.110055
YOL104C	0.662884	3.96868	4.15278	0.0415663	0.110065
YPL231W	0.596069	11.717	4.12261	0.0423138	0.111836
YNR014W	0.583351	6.36699	4.12026	0.0423726	0.11194
YLR183C	0.525068	5.22421	4.10612	0.0427284	0.112544
YBR197C	0.563162	5.6555	4.10514	0.0427531	0.112544
YHR178W	0.51432	4.6105	4.1049	0.0427592	0.112544
YKR106W	1.21799	0.511265	4.10299	0.0428073	0.112619
YBL063W	0.568315	4.2182	4.09516	0.0430062	0.113072
YBR081C	0.496881	5.56329	4.09072	0.0431192	0.11323
YML103C	0.480866	7.30174	4.08662	0.043224	0.113453
YMR100W	0.471007	5.66035	4.06577	0.0437607	0.114651
YLR194C	0.594759	7.98382	4.05921	0.0439309	0.114869
YGL150C	0.480081	6.57891	4.05861	0.0439467	0.114869
YPL229W	0.538704	4.15902	4.05791	0.043965	0.114869
YER181C	1.50561	-0.0566144	4.05543	0.0440295	0.114953
YGR156W	0.454651	5.53734	4.05094	0.0441468	0.115168
YMR304W	0.442123	6.53658	4.04977	0.0441775	0.115168
YJL106W	0.706797	3.09837	4.04888	0.0442006	0.115168
YKL155C	0.493007	4.81415	4.03644	0.0445277	0.115809
YER173W	0.721732	4.08215	4.03485	0.0445696	0.115865
YBR120C	0.664292	3.24736	4.03299	0.0446188	0.11594
YDR127W	0.572759	9.48509	4.02696	0.0447785	0.116302
YML013W	0.468436	5.84936	4.01897	0.0449912	0.116748
YDL199C	0.564117	4.24661	4.01766	0.0450262	0.116785
YKL197C	0.483645	5.26524	4.00947	0.0452454	0.1173
YMR288W	0.501479	5.39989	4.00199	0.0454465	0.117768
YJR083C	0.549405	4.03769	3.99769	0.0455627	0.118016
YBR157C	0.531967	4.56409	3.98718	0.0458478	0.118646
YMR037C	0.454975	5.94357	3.98618	0.045875	0.118663
YNL023C	0.444952	6.13566	3.98071	0.046024	0.118906
YDR484W	0.519196	4.37659	3.96979	0.0463234	0.11952
YHL035C	0.525814	4.8832	3.96948	0.0463321	0.11952
YKR086W	0.474263	5.23442	3.96227	0.046531	0.119956
YDR166C	0.466683	5.39958	3.96183	0.046543	0.119956
YPR153W	0.686286	2.7217	3.95634	0.0466952	0.120239
YOR138C	0.570631	7.21394	3.95342	0.0467762	0.120339
YNR045W	0.47285	5.28468	3.94945	0.0468867	0.120569
YJR090C	0.462081	6.11127	3.94329	0.0470587	0.120881
YPL057C	0.514929	5.32507	3.94299	0.0470669	0.120881
YEL045C	0.855323	2.15808	3.94283	0.0470715	0.120881
YPL210C	0.434614	6.47604	3.93149	0.04739	0.121534
YGL256W	1.55683	7.92815	3.92048	0.0477014	0.122223
YGR086C	0.567577	10.0542	3.91062	0.047982	0.122717
YLR037C	0.958827	2.13017	3.90023	0.0482794	0.123316
YGR194C	0.459531	5.52819	3.89106	0.0485438	0.123717
YGR165W	0.466835	5.60668	3.89102	0.0485449	0.123717
YLR394W	0.566762	3.90309	3.88837	0.0486216	0.123857
YDR175C	0.486255	4.80831	3.87696	0.0489531	0.124534
YDR227W	0.554351	4.24343	3.87308	0.0490664	0.124733
YNL254C	0.919434	3.76448	3.87279	0.0490748	0.124733
YKR090W	0.429861	5.78362	3.86443	0.0493199	0.125214
YLL029W	0.506465	7.41483	3.86334	0.049352	0.125214
YBR063C	0.667234	2.83222	3.8542	0.0496215	0.12564
YLR260W	0.447921	4.99788	3.82492	0.0504957	0.127491
YDR534C	0.786739	2.16286	3.81751	0.0507196	0.127944
YLR393W	0.59989	3.8259	3.81469	0.0508051	0.128001
YLR006C	0.420181	6.43365	3.8107	0.0509262	0.128181
YEL043W	0.500452	5.92412	3.80778	0.0510149	0.128235
YPL022W	0.488755	5.64588	3.80534	0.0510895	0.128365
YOL029C	0.62913	3.14497	3.79884	0.0512882	0.128751
YIL119C	0.450219	5.04638	3.79763	0.0513251	0.128787
YOR186W	1.27526	0.175289	3.79604	0.0513738	0.128853
YHR189W	0.535376	4.40445	3.78761	0.0516334	0.12939
YLR018C	0.5953	6.22051	3.78528	0.0517054	0.129456
YDL146W	0.509062	4.48429	3.78081	0.0518434	0.129745
YBR065C	0.530013	4.27937	3.7777	0.0519401	0.12993
YGR048W	0.490653	6.32911	3.7749	0.052027	0.130066
YBR239C	0.513796	4.73164	3.77448	0.0520399	0.130066
YOR264W	0.429562	6.05608	3.76769	0.0522519	0.130481
YKR082W	0.460516	6.8879	3.7642	0.052361	0.130589
YOL107W	0.66601	4.46068	3.76352	0.052382	0.130589
YLR337C	0.503965	6.47332	3.75703	0.0525859	0.130973
YMR105C	0.438974	6.46708	3.75129	0.0527669	0.131274
YNL145W	0.742685	9.09068	3.75036	0.0527963	0.131274
YPL259C	0.440651	5.84811	3.73387	0.0533196	0.132221
YOR334W	0.538797	3.94967	3.72802	0.0535068	0.132571
YKL115C	0.978979	1.76202	3.72149	0.0537163	0.132973
YGL045W	0.492174	5.86872	3.71254	0.0540052	0.133613
YGL144C	0.478156	4.70848	3.71202	0.0540218	0.133613
YLR166C	0.4516	5.02593	3.70693	0.0541869	0.133905
YHL023C	0.46897	4.80309	3.68537	0.0548916	0.135412
YOR350C	0.501375	4.4424	3.6806	0.055049	0.135683
YIL026C	0.489647	5.18375	3.67242	0.0553197	0.136232
YPL125W	0.448617	6.17379	3.66696	0.0555012	0.13662
YIL108W	0.457279	7.17015	3.66214	0.0556621	0.13678
YHL038C	0.524789	4.11272	3.6601	0.0557302	0.136888
YMR273C	0.438528	5.47817	3.65824	0.0557925	0.136982
YOR353C	0.499583	4.523	3.65639	0.0558545	0.137017
YGL066W	0.477286	4.60477	3.65488	0.0559052	0.137082
YLR215C	0.45106	4.89244	3.65216	0.0559967	0.137188
YKL104C	0.512226	8.73671	3.63593	0.0565451	0.138354
YPR194C	0.561689	3.88592	3.63095	0.0567143	0.138708
YCR073C	0.566987	4.26501	3.62384	0.0569574	0.139243
YGR064W	1.37846	1.18202	3.62169	0.0570309	0.139363
YNL238W	0.414007	6.42779	3.61014	0.0574281	0.140213
YOL105C	0.500268	4.94552	3.60729	0.0575267	0.140394
YMR032W	0.554431	4.77464	3.6019	0.0577136	0.140718
YLR451W	0.500481	4.73779	3.60132	0.0577338	0.140718
YJL077W-B	0.919512	1.52211	3.59858	0.0578288	0.14089
YPR141C	0.586154	3.85159	3.59451	0.0579709	0.141055
YDR291W	0.51791	5.2605	3.5835	0.0583562	0.141872
YBR201W	0.471282	4.78375	3.58195	0.0584106	0.141883
YBL113C	0.712501	2.69141	3.5747	0.0586662	0.142389
YPR053C	0.68027	3.4518	3.57069	0.0588079	0.142619
YMR066W	0.604379	3.20571	3.56928	0.0588579	0.142665
YBL016W	0.444328	7.07644	3.56409	0.059042	0.14294
YOL154W	2.05003	7.87772	3.56264	0.0590938	0.142994
YOL012C	0.470299	6.02126	3.55824	0.0592504	0.14319
YAL019W	0.408705	6.60851	3.55317	0.0594319	0.143508
YDR240C	0.497169	4.58922	3.55201	0.0594734	0.143527
YFL025C	0.446564	5.23508	3.54002	0.0599047	0.144247
YGR113W	0.432753	5.29972	3.53973	0.0599151	0.144247
YNL179C	0.604846	4.28092	3.52913	0.0602996	0.145048
YPL159C	0.434401	5.21933	3.52426	0.0604767	0.145273
YGL173C	0.499148	8.63377	3.51797	0.0607066	0.145616
YGL206C	0.521692	9.00667	3.51773	0.0607156	0.145616
YDR485C	0.538257	4.42907	3.51708	0.0607393	0.145616
YNL074C	0.458179	7.22904	3.51541	0.0608007	0.145693
YKR042W	0.5578	10.3956	3.51131	0.0609514	0.145879
YKR013W	0.553467	8.07095	3.50744	0.0610939	0.146159
YPL222W	0.426494	5.84001	3.50672	0.0611204	0.146161
YMR019W	0.459341	4.91604	3.50322	0.0612496	0.146347
YPL221W	0.479494	8.02894	3.4965	0.0614986	0.146881
YKL086W	0.679023	2.4934	3.49372	0.0616021	0.147066
YAR007C	0.41379	6.46246	3.48808	0.0618121	0.147431
YBR102C	0.467819	5.45606	3.48754	0.0618324	0.147431
YLR386W	0.412664	5.68796	3.48302	0.0620014	0.147487
YHL007C	0.43142	7.0592	3.48129	0.0620664	0.147487
YHL016C	0.699683	2.40235	3.48125	0.0620677	0.147487
YPL049C	0.467653	7.64457	3.48069	0.0620889	0.147487
YDL202W	0.505935	4.13613	3.47838	0.0621757	0.147632
YGR096W	0.562199	4.1527	3.47186	0.0624211	0.148153
YPL076W	0.580494	3.89542	3.46899	0.0625295	0.148348
YPL115C	0.414349	6.1956	3.46381	0.0627255	0.14873
YAL028W	0.471486	4.69342	3.46336	0.0627426	0.14873
YGR002C	0.442697	4.77418	3.45951	0.0628891	0.148953
YFL027C	0.548884	3.65827	3.4467	0.0633781	0.149925
YJL215C	1.16051	0.476197	3.44542	0.0634272	0.149979
YDL145C	0.5243	9.10343	3.44124	0.0635881	0.150234
YMR023C	0.589089	3.52978	3.43955	0.0636529	0.150325
YNL142W	0.618903	3.5365	3.4288	0.0640687	0.150932
YGL190C	0.437125	5.70196	3.42762	0.0641143	0.150955
YBR152W	0.663329	2.69286	3.42718	0.0641314	0.150955
YML032C	0.402705	6.43486	3.42086	0.0643774	0.151421
YNL037C	0.447471	7.26474	3.4179	0.0644931	0.151619
[truncated: 4,458 more rows]

## Sheet: eIF4A IP vs Transcriptome
ORFs	eIF4A logFC	eIF4A FDR
[truncated: 5,203 more rows]

## Sheet: DED1 IP vs Transcriptome
ORFs	Ded1 logFC	Ded1 FDR
[truncated: 5,203 more rows]

[truncated: 6 more sheets: eIF4E IP vs Transcriptome, eIF4G1 IP vs Transcriptome, eIF4G2 IP vs Transcriptome, PAB1 IP vs Transcriptome, CAF20 IP vs Transcriptome, EAP1 IP vs Transcriptome]
