# Supplementary material for: Translation factor and RNA binding protein mRNA interactomes support broader RNA regulons for posttranscriptional control
Source: J Biol Chem. 2023 Aug 24;299(10):105195. doi: 10.1016/j.jbc.2023.105195 (PMC10562868; doi:10.1016/j.jbc.2023.105195)
Supplement: Supporting Table S3 — Table depicting the mRNAs present in each of the 7 clusters detailed in Figure. [file mmc4.xlsx]

## Sheet: Header
Cluster number	Genes
1	439
2	732
3	848
4	786
5	386
6	886
7	973
Total	5050

## Sheet: Cluster 1
ORF	GENENAME
YAL007C	ERP2
YAL008W	FUN14
YAL030W	SNC1
YAL044C	GCV3
YAL044W-A	BOL1
YBL001C	ECM15
YBL002W	HTB2
YBL003C	HTA2
YBL026W	LSM2
YBL036C	#N/A
YBL039W-B	#N/A
YBL041W	PRE7
YBL071W-A	KTI11
YBL087C	RPL23A
YBL091C-A	SCS22
YBR031W	RPL4A
YBR052C	RFS1
YBR058C-A	TSC3
YBR062C	#N/A
YBR067C	TIP1
YBR072W	HSP26
YBR085W	AAC3
YBR111C	YSA1
YBR111W-A	SUS1
YBR155W	CNS1
YBR162W-A	YSY6
YBR167C	POP7
YBR171W	SEC66
YBR173C	UMP1
YBR230W-A	#N/A
YBR233W-A	DAD3
YBR244W	GPX2
YBR252W	DUT1
YBR253W	SRB6
YBR255C-A	RCF3
YBR256C	RIB5
YBR261C	TAE1
YCL005W-A	VMA9
YCL009C	ILV6
YCL012C	#N/A
YCL033C	MXR2
YCL035C	GRX1
YCL056C	PEX34
YCL057C-A	MIC10
YCL058C	FYV5
YCR007C	#N/A
YCR020C-A	MAK31
YCR043C	#N/A
YCR073W-A	SOL2
YCR075W-A	EGO2
YCR082W	AHC2
YCR083W	TRX3
YCR087C-A	#N/A
YCR090C	#N/A
YCR097W	HMRA1
YDL004W	ATP16
YDL012C	#N/A
YDL064W	UBC9
YDL065C	PEX19
YDL067C	COX9
YDL081C	RPP1A
YDL085C-A	#N/A
YDL092W	SRP14
YDL099W	BUG1
YDL115C	IWR1
YDL121C	#N/A
YDL125C	HNT1
YDL130W-A	STF1
YDL136W	RPL35B
YDL137W	ARF2
YDL157C	#N/A
YDL160C-A	MHF2
YDL181W	INH1
YDL208W	NHP2
YDL219W	DTD1
YDL232W	OST4
YDL235C	YPD1
YDR016C	DAD1
YDR022C	ATG31
YDR031W	MIX14
YDR045C	RPC11
YDR056C	EMC10
YDR059C	UBC5
YDR063W	AIM7
YDR068W	DOS2
YDR079C-A	TFB5
YDR086C	SSS1
YDR139C	RUB1
YDR152W	GIR2
YDR154C	#N/A
YDR161W	ACL4
YDR174W	HMO1
YDR196C	CAB5
YDR201W	SPC19
YDR210W	#N/A
YDR236C	FMN1
YDR248C	#N/A
YDR272W	GLO2
YDR276C	PMP3
YDR286C	#N/A
YDR287W	INM2
YDR320C-A	DAD4
YDR322C-A	TIM11
YDR328C	SKP1
YDR357C	CNL1
YDR363W-A	SEM1
YDR367W	KEI1
YDR373W	FRQ1
YDR374W-A	WIP1
YDR378C	LSM6
YDR379C-A	SDH6
YDR381C-A	#N/A
YDR382W	RPP2B
YDR391C	#N/A
YDR424C	DYN2
YDR428C	BNA7
YDR454C	GUK1
YDR461W	MFA1
YDR468C	TLG1
YDR486C	VPS60
YDR500C	RPL37B
YDR510W	SMT3
YDR512C	EMI1
YDR513W	GRX2
YDR519W	FPR2
YDR529C	QCR7
YDR533C	HSP31
YEL003W	GIM4
YEL012W	UBC8
YEL059C-A	SOM1
YER002W	NOP16
YER007C-A	TMA20
YER019C-A	SBH2
YER030W	CHZ1
YER031C	YPT31
YER044C	ERG28
YER063W	THO1
YER071C	TDA2
YER072W	VTC1
YER074W	RPS24A
YER074W-A	YOS1
YER087C-B	SBH1
YER120W	SCS2
YER121W	#N/A
YER131W	RPS26B
YER133W	GLC7
YER134C	#N/A
YER146W	LSM5
YER148W	SPT15
YER150W	SPI1
YER179W	DMC1
YFL046W	FMP32
YFR011C	MIC19
YFR041C	ERJ5
YFR047C	BNA6
YGL020C	GET1
YGL030W	RPL30
YGL050W	TYW3
YGL054C	ERV14
YGL079W	KXD1
YGL103W	RPL28
YGL106W	MLC1
YGL121C	GPG1
YGL191W	COX13
YGL194C-A	#N/A
YGL204C	#N/A
YGL226C-A	OST5
YGL232W	TAN1
YGL242C	#N/A
YGR008C	STF2
YGR020C	VMA7
YGR029W	ERV1
YGR037C	ACB1
YGR102C	GTF1
YGR105W	VMA21
YGR111W	#N/A
YGR133W	PEX4
YGR167W	CLC1
YGR174C	CBP4
YGR181W	TIM13
YGR230W	BNS1
YGR232W	NAS6
YGR248W	SOL4
YGR251W	NOP19
YGR275W	RTT102
YHL015W	RPS20
YHR001W-A	QCR10
YHR005C-A	TIM10
YHR012W	VPS29
YHR021C	RPS27B
YHR026W	VMA16
YHR046C	INM1
YHR050W-A	#N/A
YHR060W	VMA22
YHR072W-A	NOP10
YHR087W	RTC3
YHR089C	GAR1
YHR104W	GRE3
YHR110W	ERP5
YHR121W	LSM12
YHR132W-A	IGO2
YHR138C	#N/A
YHR141C	RPL42B
YHR143W-A	RPC10
YHR162W	MPC2
YHR163W	SOL3
YHR193C	EGD2
YIL002W-A	#N/A
YIL004C	BET1
YIL008W	URM1
YIL014C-A	#N/A
YIL016W	SNL1
YIL027C	EMC5
YIL043C	CBR1
YIL064W	EFM4
YIL069C	RPS24B
YIL087C	AIM19
YIL111W	COX5B
YIL139C	REV7
YIL148W	RPL40A
YIL156W-B	#N/A
YIR036C	IRC24
YJL003W	COX16
YJL024C	APS3
YJL055W	#N/A
YJL121C	RPE1
YJL133C-A	#N/A
YJL140W	RPB4
YJL151C	SNA3
YJL158C	CIS3
YJL166W	QCR8
YJL189W	RPL39
YJL190C	RPS22A
YJL191W	RPS14B
YJL192C	SOP4
YJL205C	NCE101
YJR010C-A	SPC1
YJR012C	#N/A
YJR014W	TMA22
YJR017C	ESS1
YJR057W	CDC8
YJR058C	APS2
YJR067C	YAE1
YJR073C	OPI3
YJR074W	MOG1
YJR085C	#N/A
YJR099W	YUH1
YJR112W-A	#N/A
YJR135W-A	TIM8
YJR142W	#N/A
YKL002W	DID4
YKL013C	ARC19
YKL065C	YET1
YKL066W	#N/A
YKL067W	YNK1
YKL069W	#N/A
YKL084W	HOT13
YKL096W-A	CWP2
YKL141W	SDH3
YKL156W	RPS27A
YKL160W	ELF1
YKL190W	CNB1
YKL192C	ACP1
YKR014C	YPT52
YKR020W	VPS51
YKR022C	NTR2
YKR057W	RPS21A
YKR068C	BET3
YKR070W	#N/A
YKR094C	RPL40B
YLL009C	COX17
YLL014W	EMC6
YLR003C	CMS1
YLR022C	SDO1
YLR025W	SNF7
YLR038C	COX12
YLR051C	FCF2
YLR054C	OSW2
YLR065C	ENV10
YLR066W	SPC3
YLR097C	HRT3
YLR104W	LCL2
YLR119W	SRN2
YLR126C	#N/A
YLR146W-A	#N/A
YLR147C	SMD3
YLR154C	RNH203
YLR179C	#N/A
YLR200W	YKE2
YLR201C	COQ9
YLR262C-A	TMA7
YLR264W	RPS28B
YLR268W	SEC22
YLR284C	ECI1
YLR287C-A	RPS30A
YLR290C	COQ11
YLR292C	SEC72
YLR294C	#N/A
YLR295C	ATP14
YLR306W	UBC12
YLR325C	RPL38
YLR327C	TMA10
YLR333C	RPS25B
YLR344W	RPL26A
YLR351C	NIT3
YLR356W	ATG33
YLR361C-A	#N/A
YLR364W	GRX8
YLR367W	RPS22B
YLR370C	ARC18
YLR390W-A	CCW14
YLR395C	COX8
YLR406C	RPL31B
YLR421C	RPN13
YML012W	ERV25
YML024W	RPS17A
YML030W	RCF1
YML055W	SPC2
YML079W	#N/A
YML081C-A	ATP18
YML094W	GIM5
YML106W	URA5
YML108W	#N/A
YMR035W	IMP2
YMR072W	ABF2
YMR074C	SDD2
YMR090W	#N/A
YMR112C	MED11
YMR122W-A	#N/A
YMR138W	CIN4
YMR143W	RPS16A
YMR173W	DDR48
YMR183C	SSO2
YMR194C-B	CMC4
YMR194W	RPL36A
YMR225C	MRPL44
YMR235C	RNA1
YMR251W-A	HOR7
YMR256C	COX7
YMR264W	CUE1
YMR271C	URA10
YMR286W	MRPL33
YMR295C	#N/A
YNL015W	PBI2
YNL024C-A	KSH1
YNL030W	HHF2
YNL031C	HHT2
YNL038W	GPI15
YNL040W	#N/A
YNL052W	COX5A
YNL070W	TOM7
YNL084C	END3
YNL129W	NRK1
YNL147W	LSM7
YNL149C	PGA2
YNL151C	RPC31
YNL162W	RPL42A
YNL190W	#N/A
YNL202W	SPS19
YNL244C	SUI1
YNL259C	ATX1
YNL281W	HCH1
YNL286W	CUS2
YNL336W	COS1
YNR004W	SWM2
YNR022C	MRPL50
YNR024W	MPP6
YNR032C-A	HUB1
YNR034W-A	EGO4
YOL005C	RPB11
YOL038W	PRE6
YOL052C-A	DDR2
YOL077W-A	ATP19
YOL086W-A	MHF1
YOL102C	TPT1
YOL154W	ZPS1
YOR020C	HSP10
YOR020W-A	#N/A
YOR021C	SFM1
YOR045W	TOM6
YOR103C	OST2
YOR111W	#N/A
YOR121C	#N/A
YOR122C	PFY1
YOR148C	SPP2
YOR163W	DDP1
YOR167C	RPS28A
YOR210W	RPB10
YOR215C	AIM41
YOR224C	RPB8
YOR232W	MGE1
YOR234C	RPL33B
YOR238W	#N/A
YOR252W	TMA16
YOR253W	NAT5
YOR257W	CDC31
YOR265W	RBL2
YOR276W	CAF20
YOR285W	RDL1
YOR293W	RPS10A
YOR298C-A	MBF1
YOR304C-A	BIL1
YOR382W	FIT2
YPL002C	SNF8
YPL010W	RET3
YPL059W	GRX5
YPL071C	#N/A
YPL098C	MGR2
YPL143W	RPL33A
YPL171C	OYE3
YPL199C	#N/A
YPL222C-A	#N/A
YPL225W	#N/A
YPL239W	YAR1
YPL241C	CIN2
YPL271W	ATP15
YPR009W	SUT2
YPR010C-A	#N/A
YPR017C	DSS4
YPR020W	ATP20
YPR028W	YOP1
YPR036W-A	SPO24
YPR037C	ERV2
YPR043W	RPL43A
YPR052C	NHP6A
YPR058W	YMC1
YPR062W	FCY1
YPR063C	#N/A
YPR073C	LTP1
YPR082C	DIB1
YPR098C	#N/A
YPR100W	MRPL51
YPR102C	RPL11A
YPR127W	#N/A
YPR131C	NAT3
YPR133W-A	TOM5
YPR172W	#N/A
YPR183W	DPM1
YPR188C	MLC2

## Sheet: Cluster 2
ORF	GENENAME
YAL014C	SYN8
YAL015C	NTG1
YAL033W	POP5
YAL034W-A	MTW1
YAL037W	#N/A
YAL042W	ERV46
YAL046C	BOL3
YAL055W	PEX22
YAL059W	ECM1
YAR008W	SEN34
YAR027W	UIP3
YAR028W	#N/A
YAR031W	PRM9
YAR033W	MST28
YBL006C	LDB7
YBL010C	#N/A
YBL018C	POP8
YBL021C	HAP3
YBL029C-A	#N/A
YBL031W	SHE1
YBL049W	MOH1
YBL056W	PTC3
YBL059C-A	CMC2
YBL059W	#N/A
YBL078C	ATG8
YBL082C	ALG3
YBL102W	SFT2
YBR004C	GPI18
YBR005W	RCR1
YBR009C	HHF1
YBR013C	#N/A
YBR016W	#N/A
YBR024W	SCO2
YBR047W	FMP23
YBR054W	YRO2
YBR056W-A	#N/A
YBR070C	ALG14
YBR077C	SLM4
YBR085C-A	#N/A
YBR089C-A	NHP6B
YBR101C	FES1
YBR104W	YMC2
YBR128C	ATG14
YBR129C	OPY1
YBR135W	CKS1
YBR145W	ADH5
YBR151W	APD1
YBR162C	TOS1
YBR163W	EXO5
YBR168W	PEX32
YBR169C	SSE2
YBR187W	GDT1
YBR188C	NTC20
YBR201C-A	#N/A
YBR204C	LDH1
YBR210W	ERV15
YBR228W	SLX1
YBR230C	OM14
YBR254C	TRS20
YBR262C	MIC12
YBR264C	YPT10
YBR268W	MRPL37
YBR269C	SDH8
YBR278W	DPB3
YBR282W	MRPL27
YBR287W	#N/A
YBR290W	BSD2
YCL052C	PBN1
YCR016W	#N/A
YCR018C	SRD1
YCR020C	PET18
YCR021C	HSP30
YCR024C-A	PMP1
YCR024C-B	#N/A
YCR035C	RRP43
YCR036W	RBK1
YCR046C	IMG1
YCR051W	#N/A
YCR059C	YIH1
YCR060W	TAH1
YCR071C	IMG2
YCR076C	FUB1
YCR095C	OCA4
YCR102C	#N/A
YDL006W	PTC1
YDL008W	APC11
YDL010W	GRX6
YDL021W	GPM2
YDL024C	DIA3
YDL027C	MRX9
YDL036C	PUS9
YDL045W-A	MRP10
YDL046W	NPC2
YDL049C	KNH1
YDL059C	RAD59
YDL069C	CBS1
YDL086C-A	#N/A
YDL089W	NUR1
YDL098C	SNU23
YDL107W	MSS2
YDL111C	RRP42
YDL154W	MSH5
YDL177C	#N/A
YDL200C	MGT1
YDL207W	GLE1
YDL241W	#N/A
YDR004W	RAD57
YDR007W	TRP1
YDR013W	PSF1
YDR018C	#N/A
YDR026C	NSI1
YDR047W	HEM12
YDR051C	DET1
YDR058C	TGL2
YDR073W	SNF11
YDR078C	SHU2
YDR079W	PET100
YDR082W	STN1
YDR084C	TVP23
YDR100W	TVP15
YDR109C	#N/A
YDR126W	SWF1
YDR140W	MTQ2
YDR156W	RPA14
YDR163W	CWC15
YDR173C	ARG82
YDR178W	SDH4
YDR183W	PLP1
YDR185C	UPS3
YDR202C	RAV2
YDR204W	COQ4
YDR222W	#N/A
YDR223W	CRF1
YDR224C	HTB1
YDR225W	HTA1
YDR242W	AMD2
YDR279W	RNH202
YDR288W	NSE3
YDR302W	GPI11
YDR308C	SRB7
YDR315C	IPK1
YDR319C	YFT2
YDR336W	MRX8
YDR365C	ESF1
YDR392W	SPT3
YDR397C	NCB2
YDR403W	DIT1
YDR408C	ADE8
YDR411C	DFM1
YDR435C	PPM1
YDR452W	PPN1
YDR458C	HEH2
YDR459C	PFA5
YDR461C-A	#N/A
YDR469W	SDC1
YDR476C	#N/A
YDR482C	CWC21
YDR525W-A	SNA2
YDR527W	RBA50
YDR530C	APA2
YDR532C	KRE28
YDR541C	#N/A
YEL005C	VAB2
YEL016C	NPP2
YEL017C-A	PMP2
YEL018W	EAF5
YEL020W-A	TIM9
YEL029C	BUD16
YEL030W	ECM10
YEL038W	UTR4
YEL044W	IES6
YEL048C	TCA17
YEL066W	HPA3
YEL068C	#N/A
YEL072W	RMD6
YEL073C	#N/A
YER004W	FMP52
YER010C	#N/A
YER016W	BIM1
YER022W	SRB4
YER037W	PHM8
YER038C	KRE29
YER048W-A	ISD11
YER050C	RSM18
YER053C	PIC2
YER053C-A	#N/A
YER058W	PET117
YER066W	RRT13
YER067W	RGI1
YER079W	#N/A
YER092W	IES5
YER096W	SHC1
YER103W	SSA4
YER112W	LSM4
YER115C	SPR6
YER119C	AVT6
YER128W	VFA1
YER142C	MAG1
YER159C	BUR6
YER163C	GCG1
YER174C	GRX4
YER180C	ISC10
YER183C	FAU1
YER186C	#N/A
YER187W	#N/A
YER188W	#N/A
YFL017C	GNA1
YFL017W-A	SMX2
YFL029C	CAK1
YFL034C-A	RPL22B
YFL042C	LAM5
YFR001W	LOC1
YFR003C	YPI1
YFR016C	#N/A
YFR020W	CSS2
YFR025C	HIS2
YFR034W-A	#N/A
YFR042W	KEG1
YFR046C	CNN1
YFR049W	YMR31
YGL002W	ERP6
YGL005C	COG7
YGL032C	AGA2
YGL041W-A	#N/A
YGL044C	RNA15
YGL047W	ALG13
YGL053W	PRM8
YGL061C	DUO1
YGL067W	NPY1
YGL068W	MNP1
YGL070C	RPB9
YGL080W	MPC1
YGL090W	LIF1
YGL096W	TOS8
YGL101W	#N/A
YGL108C	#N/A
YGL126W	SCS3
YGL134W	PCL10
YGL154C	LYS5
YGL155W	CDC43
YGL164C	YRB30
YGL166W	CUP2
YGL174W	BUD13
YGL196W	DSD1
YGL200C	EMP24
YGL210W	YPT32
YGL215W	CLG1
YGL220W	BOL2
YGL224C	SDT1
YGL226W	MTC3
YGL231C	EMC4
YGL243W	TAD1
YGL247W	BRR6
YGL251C	HFM1
YGL252C	RTG2
YGL256W	ADH4
YGL257C	MNT2
YGR007W	ECT1
YGR010W	NMA2
YGR017W	#N/A
YGR024C	THG1
YGR030C	POP6
YGR033C	TIM21
YGR039W	#N/A
YGR042W	MTE1
YGR050C	#N/A
YGR057C	LST7
YGR063C	SPT4
YGR074W	SMD1
YGR093W	DRN1
YGR120C	COG2
YGR131W	FHN1
YGR136W	LSB1
YGR152C	RSR1
YGR153W	#N/A
YGR154C	GTO1
YGR158C	MTR3
YGR163W	GTR2
YGR168C	#N/A
YGR169C-A	LSO2
YGR172C	YIP1
YGR182C	#N/A
YGR183C	QCR9
YGR201C	#N/A
YGR203W	YCH1
YGR206W	MVB12
YGR210C	#N/A
YGR215W	RSM27
YGR222W	PET54
YGR252W	GCN5
YGR256W	GND2
YGR263C	SAY1
YGR279C	SCW4
YGR280C	PXR1
YHL006C	SHU1
YHL009C	YAP3
YHL042W	#N/A
YHL044W	#N/A
YHL048W	COS8
YHR040W	BCD1
YHR041C	SRB2
YHR044C	DOG1
YHR059W	FYV4
YHR067W	HTD2
YHR071W	PCL5
YHR075C	PPE1
YHR081W	LRP1
YHR083W	SAM35
YHR100C	GEP4
YHR101C	BIG1
YHR112C	#N/A
YHR129C	ARP1
YHR134W	WSS1
YHR140W	#N/A
YHR153C	SPO16
YHR156C	LIN1
YHR175W	CTR2
YHR180W	#N/A
YHR191C	CTF8
YHR192W	LNP1
YHR209W	CRG1
YHR210C	#N/A
YIL003W	CFD1
YIL007C	NAS2
YIL009C-A	EST3
YIL014W	MNT3
YIL029C	#N/A
YIL035C	CKA1
YIL040W	APQ12
YIL044C	AGE2
YIL059C	#N/A
YIL062C	ARC15
YIL065C	FIS1
YIL071C	PCI8
YIL072W	HOP1
YIL089W	#N/A
YIL098C	FMC1
YIL102C-A	#N/A
YIL110W	HPM1
YIL120W	QDR1
YIL127C	RRT14
YIL136W	OM45
YIL157C	COA1
YIL158W	AIM20
YIL161W	#N/A
YIL165C	#N/A
YIL166C	#N/A
YIR001C	SGN1
YIR004W	DJP1
YIR022W	SEC11
YIR024C	INA22
YIR029W	DAL2
YIR032C	DAL3
YIR035C	#N/A
YIR039C	YPS6
YJL004C	SYS1
YJL023C	PET130
YJL030W	MAD2
YJL031C	BET4
YJL035C	TAD2
YJL044C	GYP6
YJL045W	#N/A
YJL046W	AIM22
YJL054W	TIM54
YJL062W-A	COA3
YJL065C	DLS1
YJL077W-A	#N/A
YJL079C	PRY1
YJL104W	PAM16
YJL115W	ASF1
YJL122W	ALB1
YJL126W	NIT2
YJL127C-B	#N/A
YJL131C	AIM23
YJL139C	YUR1
YJL143W	TIM17
YJL144W	#N/A
YJL161W	FMP33
YJL173C	RFA3
YJL179W	PFD1
YJL184W	GON7
YJL199C	MBB1
YJR024C	MDE1
YJR032W	CPR7
YJR034W	PET191
YJR043C	POL32
YJR049C	UTR1
YJR050W	ISY1
YJR062C	NTA1
YJR063W	RPA12
YJR068W	RFC2
YJR082C	EAF6
YJR086W	STE18
YJR096W	#N/A
YJR100C	AIM25
YJR102C	VPS25
YJR108W	ABM1
YJR124C	#N/A
YJR135C	MCM22
YJR141W	IPA1
YKL001C	MET14
YKL003C	MRP17
YKL005C	BYE1
YKL006C-A	SFT1
YKL011C	CCE1
YKL019W	RAM2
YKL023W	#N/A
YKL026C	GPX1
YKL028W	TFA1
YKL058W	TOA2
YKL061W	BLI1
YKL063C	#N/A
YKL082C	RRP14
YKL091C	#N/A
YKL094W	YJU3
YKL110C	KTI12
YKL119C	VPH2
YKL122C	SRP21
YKL133C	#N/A
YKL137W	CMC1
YKL138C	MRPL31
YKL138C-A	HSK3
YKL159C	RCN1
YKL174C	TPO5
YKL186C	MTR2
YKL196C	YKT6
YKL206C	ADD66
YKL213C	DOA1
YKL214C	YRA2
YKL217W	JEN1
YKL219W	COS9
YKR006C	MRPL13
YKR007W	MEH1
YKR009C	FOX2
YKR013W	PRY2
YKR023W	#N/A
YKR035W-A	DID2
YKR049C	FMP46
YKR060W	UTP30
YKR061W	KTR2
YKR063C	LAS1
YKR074W	AIM29
YKR083C	DAD2
YKR088C	TVP38
YKR095W-A	PCC1
YKR097W	PCK1
YKR098C	UBP11
YLL023C	POM33
YLL041C	SDH2
YLL049W	LDB18
YLL056C	#N/A
YLL057C	JLP1
YLR007W	NSE1
YLR008C	PAM18
YLR010C	TEN1
YLR011W	LOT6
YLR016C	PML1
YLR020C	YEH2
YLR021W	IRC25
YLR036C	#N/A
YLR040C	AFB1
YLR050C	#N/A
YLR052W	IES3
YLR074C	BUD20
YLR077W	FMP25
YLR078C	BOS1
YLR079W	SIC1
YLR099W-A	MIM2
YLR102C	APC9
YLR105C	SEN2
YLR107W	REX3
YLR112W	#N/A
YLR127C	APC2
YLR128W	DCN1
YLR165C	PUS5
YLR170C	APS1
YLR181C	VTA1
YLR193C	UPS1
YLR204W	QRI5
YLR211C	ATG38
YLR218C	COA4
YLR227C	ADY4
YLR233C	EST1
YLR239C	LIP2
YLR242C	ARV1
YLR251W	SYM1
YLR252W	#N/A
YLR254C	NDL1
YLR262C	YPT6
YLR265C	NEJ1
YLR275W	SMD2
YLR283W	#N/A
YLR298C	YHC1
YLR316C	TAD3
YLR323C	CWC24
YLR326W	#N/A
YLR345W	#N/A
YLR346C	CIS1
YLR348C	DIC1
YLR390W	ECM19
YLR404W	SEI1
YLR408C	BLS1
YLR412W	BER1
YLR414C	PUN1
YLR423C	ATG17
YLR437C	DIF1
YLR438C-A	LSM3
YLR456W	#N/A
YML009C	MRPL39
YML011C	RAD33
YML023C	NSE5
YML036W	CGI121
YML054C	CYB2
YML067C	ERV41
YML077W	BET5
YML088W	UFO1
YML096W	#N/A
YML098W	TAF13
YML101C	CUE4
YML121W	GTR1
YML130C	ERO1
YMR003W	AIM34
YMR009W	ADI1
YMR020W	FMS1
YMR022W	UBC7
YMR026C	PEX12
YMR040W	YET2
YMR048W	CSM3
YMR060C	SAM37
YMR061W	RNA14
YMR065W	KAR5
YMR071C	TVP18
YMR073C	IRC21
YMR077C	VPS20
YMR097C	MTG1
YMR114C	#N/A
YMR123W	PKR1
YMR126C	DLT1
YMR130W	#N/A
YMR132C	JLP2
YMR134W	ERG29
YMR150C	IMP1
YMR158W	MRPS8
YMR180C	CTL1
YMR184W	ADD37
YMR188C	MRPS17
YMR195W	ICY1
YMR201C	RAD14
YMR202W	ERG2
YMR233W	TRI1
YMR234W	RNH1
YMR236W	TAF9
YMR244C-A	COA6
YMR270C	RRN9
YMR284W	YKU70
YMR289W	ABZ2
YMR292W	GOT1
YMR299C	DYN3
YMR311C	GLC8
YNL003C	PET8
YNL005C	MRP7
YNL006W	LST8
YNL009W	IDP3
YNL012W	SPO1
YNL024C	EFM6
YNL044W	YIP3
YNL056W	OCA2
YNL081C	SWS2
YNL086W	SNN1
YNL090W	RHO2
YNL100W	MIC27
YNL122C	#N/A
YNL133C	FYV6
YNL138W-A	YSF3
YNL148C	ALF1
YNL153C	GIM3
YNL155W	CUZ1
YNL156C	NSG2
YNL177C	MRPL22
YNL188W	KAR1
YNL193W	#N/A
YNL200C	NNR1
YNL206C	RTT106
YNL211C	MRX7
YNL213C	RRG9
YNL217W	#N/A
YNL222W	SSU72
YNL230C	ELA1
YNL260C	LTO1
YNL264C	PDR17
YNL265C	IST1
YNL290W	RFC3
YNL292W	PUS4
YNL294C	RIM21
YNL306W	MRPS18
YNL307C	MCK1
YNL322C	KRE1
YNR015W	SMM1
YNR027W	BUD17
YNR029C	#N/A
YNR036C	MRPS12
YNR037C	RSM19
YNR046W	TRM112
YNR057C	BIO4
YNR059W	MNT4
YOL001W	PHO80
YOL008W	COQ10
YOL009C	MDM12
YOL012C	HTZ1
YOL014W	#N/A
YOL018C	TLG2
YOL026C	MIM1
YOL043C	NTG2
YOL048C	RRT8
YOL049W	GSH2
YOL069W	NUF2
YOL071W	SDH5
YOL108C	INO4
YOL111C	MDY2
YOL112W	MSB4
YOL114C	PTH4
YOL129W	VPS68
YOL133W	HRT1
YOL146W	PSF3
YOL149W	DCP1
YOL159C	CSS3
YOL159C-A	#N/A
YOR006C	TSR3
YOR013W	IRC11
YOR016C	ERP4
YOR019W	#N/A
YOR036W	PEP12
YOR040W	GLO4
YOR075W	UFE1
YOR078W	BUD21
YOR080W	DIA2
YOR089C	VPS21
YOR094W	ARF3
YOR097C	#N/A
YOR100C	CRC1
YOR104W	PIN2
YOR115C	TRS33
YOR130C	ORT1
YOR150W	MRPL23
YOR152C	ATG40
YOR154W	SLP1
YOR158W	PET123
YOR159C	SME1
YOR166C	SWT1
YOR174W	MED4
YOR179C	SYC1
YOR189W	IES4
YOR195W	SLK19
YOR202W	HIS3
YOR236W	DFR1
YOR245C	DGA1
YOR258W	HNT3
YOR281C	PLP2
YOR289W	#N/A
YOR295W	UAF30
YOR297C	TIM18
YOR305W	RRG7
YOR311C	DGK1
YOR318C	#N/A
YOR319W	HSH49
YOR327C	SNC2
YOR357C	SNX3
YOR358W	HAP5
YOR368W	RAD17
YOR389W	#N/A
YPL003W	ULA1
YPL013C	MRPS16
YPL024W	RMI1
YPL031C	PHO85
YPL034W	#N/A
YPL041C	MRX11
YPL043W	NOP4
YPL046C	ELC1
YPL047W	SGF11
YPL051W	ARL3
YPL064C	CWC27
YPL067C	#N/A
YPL088W	#N/A
YPL094C	SEC62
YPL096C-A	ERI1
YPL096W	PNG1
YPL099C	INA17
YPL108W	#N/A
YPL120W	VPS30
YPL138C	SPP1
YPL144W	POC4
YPL147W	PXA1
YPL148C	PPT2
YPL149W	ATG5
YPL156C	PRM4
YPL166W	ATG29
YPL170W	DAP1
YPL178W	CBC2
YPL186C	UIP4
YPL189C-A	COA2
YPL191C	#N/A
YPL195W	APL5
YPL214C	THI6
YPL227C	ALG5
YPL244C	HUT1
YPL245W	#N/A
YPL246C	RBD2
YPL273W	SAM4
YPR006C	ICL2
YPR021C	AGC1
YPR045C	THP3
YPR046W	MCM16
YPR051W	MAK3
YPR057W	BRR1
YPR081C	GRS2
YPR085C	ASA1
YPR094W	RDS3
YPR113W	PIS1
YPR114W	#N/A
YPR143W	RRP15
YPR146C	#N/A
YPR147C	#N/A
YPR154W	PIN3
YPR158W	CUR1
YPR166C	MRP2
YPR167C	MET16
YPR173C	VPS4
YPR182W	SMX3
YPR187W	RPO26
YPR192W	AQY1
YPR199C	ARR1
YPR200C	ARR2

## Sheet: Cluster 3
ORF	GENENAME
YAL002W	VPS8
YAL009W	SPO7
YAL013W	DEP1
YAL020C	ATS1
YAL022C	FUN26
YAL027W	SAW1
YAL028W	FRT2
YAL029C	MYO4
YAL034C	FUN19
YAL040C	CLN3
YAL047C	SPC72
YAL054C	ACS1
YAL056W	GPB2
YAL058W	CNE1
YAL062W	GDH3
YAR003W	SWD1
YAR014C	BUD14
YAR023C	#N/A
YAR035W	YAT1
YBL011W	SCT1
YBL014C	RRN6
YBL019W	APN2
YBL020W	RFT1
YBL029W	#N/A
YBL052C	SAS3
YBL067C	UBP13
YBL074C	AAR2
YBL075C	SSA3
YBL088C	TEL1
YBL089W	AVT5
YBL095W	MRX3
YBR002C	RER2
YBR008C	FLR1
YBR020W	GAL1
YBR043C	QDR3
YBR044C	TCM62
YBR063C	#N/A
YBR065C	ECM2
YBR068C	BAP2
YBR076C-A	#N/A
YBR091C	TIM12
YBR107C	IML3
YBR109W-A	#N/A
YBR114W	RAD16
YBR158W	AMN1
YBR175W	SWD3
YBR194W	AIM4
YBR197C	#N/A
YBR201W	DER1
YBR203W	COS111
YBR220C	#N/A
YBR223C	TDP1
YBR237W	PRP5
YBR240C	THI2
YBR241C	#N/A
YBR255W	MTC4
YBR257W	POP4
YBR259W	#N/A
YBR270C	BIT2
YBR274W	CHK1
YBR276C	PPS1
YBR291C	CTP1
YBR293W	VBA2
YBR295W	PCA1
YBR298C	MAL31
YCL002C	#N/A
YCL005W	LDB16
YCL010C	SGF29
YCL021W-A	#N/A
YCL025C	AGP1
YCL029C	BIK1
YCL051W	LRE1
YCR006C	#N/A
YCR008W	SAT4
YCR014C	POL4
YCR023C	#N/A
YCR027C	RHB1
YCR028C	FEN2
YCR045W-A	#N/A
YCR048W	ARE1
YCR063W	BUD31
YCR068W	ATG15
YCR073C	SSK22
YCR075C	ERS1
YCR079W	PTC6
YCR089W	FIG2
YCR098C	GIT1
YCR101C	#N/A
YCR106W	RDS1
YCR107W	AAD3
YDL002C	NHP10
YDL005C	MED2
YDL033C	SLM3
YDL035C	GPR1
YDL039C	PRM7
YDL047W	SIT4
YDL048C	STP4
YDL070W	BDF2
YDL073W	AHK1
YDL079C	MRK1
YDL080C	THI3
YDL085W	NDE2
YDL109C	#N/A
YDL123W	SNA4
YDL138W	RGT2
YDL142C	CRD1
YDL144C	#N/A
YDL146W	LDB17
YDL173W	PAR32
YDL176W	#N/A
YDL180W	#N/A
YDL194W	SNF3
YDL197C	ASF2
YDL203C	ACK1
YDL206W	#N/A
YDL210W	UGA4
YDL216C	RRI1
YDL217C	TIM22
YDL218W	#N/A
YDL222C	FMP45
YDL230W	PTP1
YDL231C	BRE4
YDL233W	MFG1
YDL238C	GUD1
YDL239C	ADY3
YDL243C	AAD4
YDR003W	RCR2
YDR046C	BAP3
YDR054C	CDC34
YDR076W	RAD55
YDR085C	AFR1
YDR088C	SLU7
YDR115W	MRX14
YDR119W-A	COX26
YDR125C	ECM18
YDR128W	MTC5
YDR145W	TAF12
YDR160W	SSY1
YDR176W	NGG1
YDR186C	SND1
YDR198C	RKM2
YDR200C	VPS64
YDR231C	COX20
YDR247W	VHS1
YDR249C	#N/A
YDR252W	BTT1
YDR254W	CHL4
YDR255C	RMD5
YDR256C	CTA1
YDR259C	YAP6
YDR260C	SWM1
YDR265W	PEX10
YDR275W	BSC2
YDR311W	TFB1
YDR313C	PIB1
YDR314C	RAD34
YDR318W	MCM21
YDR323C	PEP7
YDR329C	PEX3
YDR334W	SWR1
YDR344C	#N/A
YDR347W	MRP1
YDR349C	YPS7
YDR350C	ATP22
YDR359C	EAF1
YDR362C	TFC6
YDR364C	CDC40
YDR369C	XRS2
YDR370C	DXO1
YDR371W	CTS2
YDR375C	BCS1
YDR387C	CIN10
YDR404C	RPB7
YDR409W	SIZ1
YDR410C	STE14
YDR419W	RAD30
YDR421W	ARO80
YDR423C	CAD1
YDR437W	GPI19
YDR438W	THI74
YDR440W	DOT1
YDR441C	APT2
YDR479C	PEX29
YDR488C	PAC11
YDR493W	MZM1
YDR499W	LCD1
YDR503C	LPP1
YDR511W	SDH7
YDR514C	#N/A
YDR517W	GRH1
YDR524C	AGE1
YEL004W	YEA4
YEL006W	YEA6
YEL017W	GTT3
YEL023C	#N/A
YEL025C	#N/A
YEL028W	#N/A
YEL043W	#N/A
YEL053C	MAK10
YEL067C	#N/A
YER005W	YND1
YER008C	SEC3
YER018C	SPC25
YER020W	GPA2
YER024W	YAT2
YER039C	HVG1
YER039C-A	#N/A
YER041W	YEN1
YER045C	ACA1
YER051W	JHD1
YER054C	GIP2
YER059W	PCL6
YER060W	FCY21
YER061C	CEM1
YER065C	ICL1
YER076C	#N/A
YER088C	DOT6
YER088C-A	#N/A
YER089C	PTC2
YER093C-A	AIM11
YER104W	RTT105
YER109C	FLO8
YER113C	TMN3
YER116C	SLX8
YER123W	YCK3
YER129W	SAK1
YER130C	COM2
YER144C	UBP5
YER152C	#N/A
YER153C	PET122
YER154W	OXA1
YER173W	RAD24
YER184C	TOG1
YFL021W	GAT1
YFL027C	GYP8
YFL030W	AGX1
YFL049W	SWP82
YFL050C	ALR2
YFL054C	AQY3
YFL055W	AGP3
YFL056C	AAD6
YFL057C	AAD16
YFR007W	YFH7
YFR017C	IGD1
YFR018C	#N/A
YFR022W	ROG3
YFR031C	SMC2
YFR055W	IRC7
YGL010W	MPO1
YGL023C	PIB2
YGL036W	#N/A
YGL049C	TIF4632
YGL063W	PUS2
YGL071W	AFT1
YGL072C	#N/A
YGL085W	LCL3
YGL094C	PAN2
YGL098W	USE1
YGL104C	VPS73
YGL113W	SLD3
YGL124C	MON1
YGL127C	SOH1
YGL131C	SNT2
YGL136C	MRM2
YGL140C	#N/A
YGL144C	ROG1
YGL146C	RRT6
YGL151W	NUT1
YGL162W	SUT1
YGL175C	SAE2
YGL177W	#N/A
YGL179C	TOS3
YGL193C	#N/A
YGL198W	YIP4
YGL208W	SIP2
YGL211W	NCS6
YGL229C	SAP4
YGL240W	DOC1
YGL248W	PDE1
YGL254W	FZF1
YGR006W	PRP18
YGR014W	MSB2
YGR015C	#N/A
YGR016W	#N/A
YGR023W	MTL1
YGR028W	MSP1
YGR036C	CAX4
YGR041W	BUD9
YGR062C	COX18
YGR070W	ROM1
YGR072W	UPF3
YGR089W	NNF2
YGR096W	TPC1
YGR119C	NUP57
YGR121C	MEP1
YGR126W	#N/A
YGR127W	#N/A
YGR138C	TPO2
YGR144W	THI4
YGR150C	CCM1
YGR161W-C	#N/A
YGR169C	PUS6
YGR170W	PSD2
YGR188C	BUB1
YGR197C	SNG1
YGR216C	GPI1
YGR220C	MRPL9
YGR221C	TOS2
YGR223C	HSV2
YGR238C	KEL2
YGR249W	MGA1
YGR257C	MTM1
YGR258C	RAD2
YGR260W	TNA1
YGR268C	HUA1
YGR286C	BIO2
YGR288W	MAL13
YGR289C	MAL11
YHL008C	#N/A
YHL018W	#N/A
YHL019C	APM2
YHL019W-A	#N/A
YHL025W	SNF6
YHL026C	#N/A
YHL028W	WSC4
YHL032C	GUT1
YHL035C	VMR1
YHL036W	MUP3
YHL040C	ARN1
YHL047C	ARN2
YHR004C	NEM1
YHR032W	ERC1
YHR035W	NEL1
YHR048W	YHK8
YHR050W	SMF2
YHR056C	RSC30
YHR078W	#N/A
YHR080C	LAM4
YHR090C	YNG2
YHR096C	HXT5
YHR103W	SBE22
YHR105W	YPT35
YHR106W	TRR2
YHR115C	DMA1
YHR116W	COX23
YHR131C	#N/A
YHR135C	YCK1
YHR143W	DSE2
YHR150W	PEX28
YHR161C	YAP1801
YHR176W	FMO1
YHR178W	STB5
YHR182W	#N/A
YHR188C	GPI16
YHR189W	PTH1
YHR194W	MDM31
YHR195W	NVJ1
YHR198C	AIM18
YHR199C	AIM46
YHR199C-A	NBL1
YHR204W	MNL1
YHR211W	FLO5
YIL002C	INP51
YIL013C	PDR11
YIL023C	YKE4
YIL031W	ULP2
YIL047C	SYG1
YIL049W	DFG10
YIL055C	#N/A
YIL056W	VHR1
YIL077C	#N/A
YIL090W	ICE2
YIL092W	#N/A
YIL099W	SGA1
YIL112W	HOS4
YIL113W	SDP1
YIL121W	QDR2
YIL123W	SIM1
YIL134W	FLX1
YIL146C	ATG32
YIL147C	SLN1
YIL152W	#N/A
YIL153W	RRD1
YIL156W	UBP7
YIL164C	NIT1
YIR002C	MPH1
YIR009W	MSL1
YIR010W	DSN1
YIR014W	#N/A
YIR017C	MET28
YIR025W	MND2
YIR031C	DAL7
YIR033W	MGA2
YJL019W	MPS3
YJL025W	RRN7
YJL059W	YHC3
YJL063C	MRPL8
YJL073W	JEM1
YJL076W	NET1
YJL077W-B	#N/A
YJL078C	PRY3
YJL092W	SRS2
YJL093C	TOK1
YJL094C	KHA1
YJL103C	GSM1
YJL106W	IME2
YJL116C	NCA3
YJL118W	#N/A
YJL129C	TRK1
YJL132W	#N/A
YJL133W	MRS3
YJL163C	#N/A
YJL165C	HAL5
YJL185C	ATG36
YJL187C	SWE1
YJL203W	PRP21
YJL209W	CBP1
YJL210W	PEX2
YJL212C	OPT1
YJL213W	#N/A
YJL216C	IMA5
YJR004C	SAG1
YJR008W	MHO1
YJR021C	REC107
YJR022W	LSM8
YJR036C	HUL4
YJR039W	#N/A
YJR046W	TAH11
YJR061W	#N/A
YJR078W	BNA2
YJR089W	BIR1
YJR106W	ECM27
YJR107W	LIH1
YJR110W	YMR1
YJR115W	#N/A
YJR116W	TDA4
YJR127C	RSF2
YJR129C	EFM3
YJR147W	HMS2
YJR151C	DAN4
YJR154W	#N/A
YJR155W	AAD10
YKL004W	AUR1
YKL015W	PUT3
YKL033W	TTI1
YKL043W	PHD1
YKL050C	#N/A
YKL051W	SFK1
YKL053C-A	MDM35
YKL055C	OAR1
YKL064W	MNR2
YKL068W-A	#N/A
YKL098W	MTC2
YKL101W	HSL1
YKL109W	HAP4
YKL116C	PRR1
YKL121W	DGR2
YKL132C	RMA1
YKL161C	KDX1
YKL163W	PIR3
YKL166C	TPK3
YKL170W	MRPL38
YKL171W	NNK1
YKL176C	LST4
YKL187C	FAT3
YKL188C	PXA2
YKL191W	DPH2
YKL197C	PEX1
YKL198C	PTK1
YKL201C	MNN4
YKL220C	FRE2
YKL222C	#N/A
YKR004C	ECM9
YKR012C	#N/A
YKR028W	SAP190
YKR036C	CAF4
YKR038C	KAE1
YKR041W	#N/A
YKR042W	UTH1
YKR044W	UIP5
YKR045C	#N/A
YKR050W	TRK2
YKR051W	#N/A
YKR053C	YSR3
YKR054C	DYN1
YKR058W	GLG1
YKR078W	#N/A
YKR085C	MRPL20
YKR086W	PRP16
YKR100C	SKG1
YKR102W	FLO10
YKR103W	NFT1
YLL003W	SFI1
YLL018C-A	COX19
YLL028W	TPO1
YLL038C	ENT4
YLL051C	FRE6
YLL052C	AQY2
YLL053C	#N/A
YLL054C	#N/A
YLL055W	YCT1
YLR014C	PPR1
YLR035C	MLH2
YLR046C	#N/A
YLR047C	FRE8
YLR057W	MNL2
YLR067C	PET309
YLR070C	XYL2
YLR091W	GEP5
YLR092W	SUL2
YLR099C	ICT1
YLR114C	AVL9
YLR120C	YPS1
YLR121C	YPS3
YLR130C	ZRT2
YLR132C	USB1
YLR137W	RKM5
YLR138W	NHA1
YLR141W	RRN5
YLR142W	PUT1
YLR152C	#N/A
YLR164W	SHH4
YLR173W	#N/A
YLR174W	IDP2
YLR176C	RFX1
YLR182W	SWI6
YLR189C	ATG26
YLR191W	PEX13
YLR206W	ENT2
YLR220W	CCC1
YLR224W	UCC1
YLR237W	THI7
YLR238W	FAR10
YLR245C	CDD1
YLR246W	ERF2
YLR266C	PDR8
YLR273C	PIG1
YLR288C	MEC3
YLR297W	#N/A
YLR312C	ATG39
YLR317W	#N/A
YLR320W	MMS22
YLR337C	VRP1
YLR353W	BUD8
YLR375W	STP3
YLR382C	NAM2
YLR383W	SMC6
YLR385C	SWC7
YLR393W	ATP10
YLR394W	CST9
YLR402W	#N/A
YLR417W	VPS36
YLR426W	TDA5
YLR430W	SEN1
YLR431C	ATG23
YLR457C	NBP1
YML002W	#N/A
YML003W	#N/A
YML018C	#N/A
YML020W	#N/A
YML042W	CAT2
YML051W	GAL80
YML052W	SUR7
YML053C	#N/A
YML058W	SML1
YML062C	MFT1
YML065W	ORC1
YML068W	ITT1
YML076C	WAR1
YML081W	TDA9
YML099C	ARG81
YML104C	MDM1
YML118W	NGL3
YMR013C	SEC59
YMR019W	STB4
YMR023C	MSS1
YMR030W	RSF1
YMR034C	RCH1
YMR042W	ARG80
YMR043W	MCM1
YMR053C	STB2
YMR056C	AAC1
YMR063W	RIM9
YMR069W	NAT4
YMR084W	#N/A
YMR085W	#N/A
YMR089C	YTA12
YMR094W	CTF13
YMR103C	#N/A
YMR104C	YPK2
YMR119W	ASI1
YMR135C	GID8
YMR137C	PSO2
YMR154C	RIM13
YMR161W	HLJ1
YMR165C	PAH1
YMR171C	EAR1
YMR172W	HOT1
YMR176W	ECM5
YMR181C	#N/A
YMR190C	SGS1
YMR207C	HFA1
YMR218C	TRS130
YMR222C	FSH2
YMR240C	CUS1
YMR243C	ZRC1
YMR251W	GTO3
YMR252C	#N/A
YMR262W	#N/A
YMR263W	SAP30
YMR273C	ZDS1
YMR277W	FCP1
YMR282C	AEP2
YMR302C	YME2
YMR305C	SCW10
YMR306W	FKS3
YMR316W	DIA1
YMR319C	FET4
YNL011C	#N/A
YNL014W	HEF3
YNL025C	SSN8
YNL029C	KTR5
YNL039W	BDP1
YNL042W	BOP3
YNL046W	#N/A
YNL054W	VAC7
YNL063W	MTQ1
YNL066W	SUN4
YNL073W	MSK1
YNL080C	EOS1
YNL083W	SAL1
YNL092W	#N/A
YNL094W	APP1
YNL101W	AVT4
YNL124W	NAF1
YNL125C	ESBP6
YNL142W	MEP2
YNL144C	#N/A
YNL145W	MFA2
YNL158W	PGA1
YNL159C	ASI2
YNL165W	#N/A
YNL176C	TDA7
YNL179C	#N/A
YNL180C	RHO5
YNL185C	MRPL19
YNL187W	SWT21
YNL191W	DUG3
YNL194C	#N/A
YNL199C	GCR2
YNL227C	JJJ1
YNL234W	#N/A
YNL240C	NAR1
YNL249C	MPA43
YNL254C	RTC4
YNL257C	SIP3
YNL270C	ALP1
YNL271C	BNI1
YNL276C	#N/A
YNL282W	POP3
YNL283C	WSC2
YNL291C	MID1
YNL293W	MSB3
YNL295W	MRX6
YNL300W	TOS6
YNL314W	DAL82
YNL326C	PFA3
YNL328C	MDJ2
YNL331C	AAD14
YNR002C	ATO2
YNR010W	CSE2
YNR017W	TIM23
YNR020C	ATP23
YNR031C	SSK2
YNR032W	PPG1
YNR045W	PET494
YNR051C	BRE5
YNR055C	HOL1
YNR058W	BIO3
YNR063W	#N/A
YNR065C	#N/A
YNR066C	#N/A
YNR069C	BSC5
YNR075W	COS10
YOL006C	TOP1
YOL011W	PLB3
YOL016C	CMK2
YOL020W	TAT2
YOL028C	YAP7
YOL029C	#N/A
YOL036W	#N/A
YOL060C	MAM3
YOL062C	APM4
YOL067C	RTG1
YOL073C	DSC2
YOL075C	#N/A
YOL084W	PHM7
YOL085W-A	#N/A
YOL087C	DUF1
YOL100W	PKH2
YOL103W	ITR2
YOL104C	NDJ1
YOL105C	WSC3
YOL110W	SHR5
YOL113W	SKM1
YOL117W	RRI2
YOL125W	TRM13
YOL130W	ALR1
YOL136C	PFK27
YOL158C	ENB1
YOL164W	BDS1
YOR002W	ALG6
YOR003W	YSP3
YOR010C	TIR2
YOR011W	AUS1
YOR026W	BUB3
YOR030W	DFG16
YOR031W	CRS5
YOR037W	CYC2
YOR052C	TMC1
YOR059C	LPL1
YOR060C	SLD7
YOR064C	YNG1
YOR071C	NRT1
YOR073W	SGO1
YOR107W	RGS2
YOR120W	GCY1
YOR125C	CAT5
YOR127W	RGA1
YOR134W	BAG7
YOR137C	SIA1
YOR147W	MDM32
YOR149C	SMP3
YOR162C	YRR1
YOR172W	YRM1
YOR173W	DCS2
YOR181W	LAS17
YOR191W	ULS1
YOR192C	THI72
YOR193W	PEX27
YOR208W	PTP2
YOR213C	SAS5
YOR219C	STE13
YOR227W	HER1
YOR228C	MCP1
YOR231W	MKK1
YOR246C	ENV9
YOR247W	SRL1
YOR249C	APC5
YOR273C	TPO4
YOR274W	MOD5
YOR275C	RIM20
YOR292C	#N/A
YOR299W	BUD7
YOR302W	#N/A
YOR303W	CPA1
YOR306C	MCH5
YOR324C	FRT1
YOR328W	PDR10
YOR329C	SCD5
YOR330C	MIP1
YOR338W	#N/A
YOR344C	TYE7
YOR346W	REV1
YOR376W-A	#N/A
YOR377W	ATF1
YOR378W	AMF1
YOR380W	RDR1
YOR381W	FRE3
YOR385W	#N/A
YPL005W	AEP3
YPL008W	CHL1
YPL011C	TAF3
YPL014W	CIP1
YPL015C	HST2
YPL017C	IRC15
YPL018W	CTF19
YPL022W	RAD1
YPL036W	PMA2
YPL038W	MET31
YPL049C	DIG1
YPL058C	PDR12
YPL075W	GCR1
YPL076W	GPI2
YPL114W	#N/A
YPL122C	TFB2
YPL135W	ISU1
YPL137C	GIP3
YPL140C	MKK2
YPL151C	PRP46
YPL162C	#N/A
YPL164C	MLH3
YPL167C	REV3
YPL168W	MRX4
YPL174C	NIP100
YPL179W	PPQ1
YPL184C	MRN1
YPL189W	GUP2
YPL194W	DDC1
YPL196W	OXR1
YPL203W	TPK2
YPL217C	BMS1
YPL221W	FLC1
YPL224C	MMT2
YPL230W	USV1
YPL233W	NSL1
YPL252C	YAH1
YPL255W	BBP1
YPL256C	CLN2
YPL257W	#N/A
YPL258C	THI21
YPL264C	#N/A
YPL268W	PLC1
YPL269W	KAR9
YPL270W	MDL2
YPL277C	#N/A
YPL279C	FEX2
YPR001W	CIT3
YPR011C	#N/A
YPR015C	#N/A
YPR026W	ATH1
YPR030W	CSR2
YPR031W	NTO1
YPR053C	#N/A
YPR066W	UBA3
YPR067W	ISA2
YPR070W	MED1
YPR071W	#N/A
YPR083W	MDM36
YPR084W	#N/A
YPR093C	ASR1
YPR101W	SNT309
YPR109W	#N/A
YPR116W	RRG8
YPR117W	#N/A
YPR120C	CLB5
YPR121W	THI22
YPR134W	MSS18
YPR138C	MEP3
YPR152C	URN1
YPR153W	MAY24
YPR156C	TPO3
YPR157W	TDA6
YPR168W	NUT2
YPR174C	#N/A
YPR185W	ATG13
YPR194C	OPT2
YPR196W	#N/A

## Sheet: Cluster 4
ORF	GENENAME
YAL016W	TPD3
YAL023C	PMT2
YAL026C	DRS2
YAL036C	RBG1
YAL049C	AIM2
YAL053W	FLC2
YAL060W	BDH1
YAR002W	NUP60
YAR015W	ADE1
YBL007C	SLA1
YBL015W	ACH1
YBL017C	PEP1
YBL022C	PIM1
YBL032W	HEK2
YBL039C	URA7
YBL040C	ERD2
YBL051C	PIN4
YBL057C	PTH2
YBL076C	ILS1
YBL098W	BNA4
YBR006W	UGA2
YBR010W	HHT1
YBR014C	GRX7
YBR015C	MNN2
YBR036C	CSG2
YBR041W	FAT1
YBR056W	#N/A
YBR058C	UBP14
YBR061C	TRM7
YBR074W	PFF1
YBR080C	SEC18
YBR084W	MIS1
YBR086C	IST2
YBR087W	RFC5
YBR088C	POL30
YBR092C	PHO3
YBR093C	PHO5
YBR096W	#N/A
YBR106W	PHO88
YBR115C	LYS2
YBR126C	TPS1
YBR137W	#N/A
YBR139W	#N/A
YBR141C	BMT2
YBR143C	SUP45
YBR154C	RPB5
YBR159W	IFA38
YBR166C	TYR1
YBR176W	ECM31
YBR177C	EHT1
YBR193C	MED8
YBR199W	KTR4
YBR205W	KTR3
YBR206W	#N/A
YBR222C	PCS60
YBR227C	MCX1
YBR234C	ARC40
YBR235W	VHC1
YBR236C	ABD1
YBR242W	#N/A
YBR243C	ALG7
YBR246W	RRT2
YBR248C	HIS7
YBR263W	SHM1
YBR272C	HSM3
YBR273C	UBX7
YBR283C	SSH1
YCL001W	RER1
YCL011C	GBP2
YCL017C	NFS1
YCL028W	RNQ1
YCL030C	HIS4
YCL040W	GLK1
YCL045C	EMC1
YCL047C	POF1
YCL049C	#N/A
YCL057W	PRD1
YCL059C	KRR1
YCL064C	CHA1
YCR011C	ADP1
YCR017C	CWH43
YCR034W	ELO2
YCR037C	PHO87
YCR069W	CPR4
YDL007W	RPT2
YDL015C	TSC13
YDL022W	GPD1
YDL029W	ARP2
YDL040C	NAT1
YDL043C	PRP11
YDL052C	SLC1
YDL072C	YET3
YDL090C	RAM1
YDL093W	PMT5
YDL095W	PMT1
YDL097C	RPN6
YDL103C	QRI1
YDL120W	YFH1
YDL124W	#N/A
YDL128W	VCX1
YDL131W	LYS21
YDL143W	CCT4
YDL145C	COP1
YDL147W	RPN5
YDL160C	DHH1
YDL161W	ENT1
YDL164C	CDC9
YDL165W	CDC36
YDL166C	FAP7
YDL169C	UGX2
YDL171C	GLT1
YDL174C	DLD1
YDL178W	DLD2
YDL182W	LYS20
YDL193W	NUS1
YDL201W	TRM8
YDL205C	HEM3
YDL212W	SHR3
YDL226C	GCS1
YDL236W	PHO13
YDL237W	AIM6
YDR019C	GCV1
YDR033W	MRH1
YDR037W	KRS1
YDR038C	ENA5
YDR044W	HEM13
YDR055W	PST1
YDR062W	LCB2
YDR071C	PAA1
YDR077W	SED1
YDR083W	RRP8
YDR087C	RRP1
YDR091C	RLI1
YDR092W	UBC13
YDR093W	DNF2
YDR105C	TMS1
YDR107C	TMN2
YDR120C	TRM1
YDR129C	SAC6
YDR135C	YCF1
YDR144C	MKC7
YDR167W	TAF10
YDR168W	CDC37
YDR170C	SEC7
YDR177W	UBC1
YDR188W	CCT6
YDR189W	SLY1
YDR190C	RVB1
YDR211W	GCD6
YDR212W	TCP1
YDR214W	AHA1
YDR221W	GTB1
YDR233C	RTN1
YDR238C	SEC26
YDR245W	MNN10
YDR246W	TRS23
YDR261C	EXG2
YDR267C	CIA1
YDR268W	MSW1
YDR292C	SRP101
YDR294C	DPL1
YDR297W	SUR2
YDR345C	HXT3
YDR353W	TRR1
YDR361C	BCP1
YDR372C	VPS74
YDR381W	YRA1
YDR384C	ATO3
YDR388W	RVS167
YDR427W	RPN9
YDR456W	NHX1
YDR465C	RMT2
YDR481C	PHO8
YDR483W	KRE2
YDR487C	RIB3
YDR497C	ITR1
YDR502C	SAM2
YDR508C	GNP1
YDR516C	EMI2
YDR518W	EUG1
YDR531W	CAB1
YDR539W	FDC1
YEL001C	IRC22
YEL002C	WBP1
YEL009C	GCN4
YEL013W	VAC8
YEL031W	SPF1
YEL037C	RAD23
YEL040W	UTR2
YEL042W	GDA1
YEL052W	AFG1
YEL058W	PCM1
YEL071W	DLD3
YER001W	MNN1
YER006W	NUG1
YER012W	PRE1
YER014W	HEM14
YER026C	CHO1
YER027C	GAL83
YER034W	#N/A
YER036C	ARB1
YER049W	TPA1
YER052C	HOM3
YER055C	HIS1
YER069W	ARG5,6
YER080W	AIM9
YER081W	SER3
YER094C	PUP3
YER100W	UBC6
YER126C	NSA2
YER136W	GDI1
YER156C	#N/A
YER161C	SPT2
YER166W	DNF1
YFL004W	VTC2
YFL022C	FRS2
YFL028C	CAF16
YFL031W	HAC1
YFL038C	YPT1
YFL041W	FET5
YFL048C	EMP47
YFR004W	RPN11
YFR005C	SAD1
YFR006W	#N/A
YFR010W	UBP6
YFR024C-A	LSB3
YFR036W	CDC26
YFR037C	RSC8
YFR039C	OSW7
YFR050C	PRE4
YFR052W	RPN12
YGL004C	RPN14
YGL012W	ERG4
YGL016W	KAP122
YGL019W	CKB1
YGL022W	STT3
YGL026C	TRP5
YGL027C	CWH41
YGL037C	PNC1
YGL048C	RPT6
YGL055W	OLE1
YGL058W	RAD6
YGL077C	HNM1
YGL078C	DBP3
YGL082W	#N/A
YGL084C	GUP1
YGL097W	SRM1
YGL099W	LSG1
YGL100W	SEH1
YGL111W	NSA1
YGL115W	SNF4
YGL117W	#N/A
YGL119W	COQ8
YGL122C	NAB2
YGL137W	SEC27
YGL139W	FLC3
YGL153W	PEX14
YGL156W	AMS1
YGL159W	#N/A
YGL160W	AIM14
YGL167C	PMR1
YGL181W	GTS1
YGL187C	COX4
YGL188C	#N/A
YGL195W	GCN1
YGL202W	ARO8
YGL206C	CHC1
YGL207W	SPT16
YGL221C	NIF3
YGL225W	VRG4
YGL228W	SHE10
YGL234W	ADE5,7
YGL246C	RAI1
YGL255W	ZRT1
YGR005C	TFG2
YGR019W	UGA1
YGR026W	#N/A
YGR043C	NQM1
YGR049W	SCM4
YGR061C	ADE6
YGR080W	TWF1
YGR082W	TOM20
YGR085C	RPL11B
YGR095C	RRP46
YGR103W	NOP7
YGR116W	SPT6
YGR123C	PPT1
YGR124W	ASN2
YGR132C	PHB1
YGR135W	PRE9
YGR157W	CHO2
YGR159C	NSR1
YGR173W	RBG2
YGR175C	ERG1
YGR189C	CRH1
YGR191W	HIP1
YGR193C	PDX1
YGR195W	SKI6
YGR200C	ELP2
YGR204W	ADE3
YGR205W	TDA10
YGR207C	CIR1
YGR208W	SER2
YGR211W	ZPR1
YGR218W	CRM1
YGR229C	SMI1
YGR231C	PHB2
YGR234W	YHB1
YGR244C	LSC2
YGR247W	CPD1
YGR261C	APL6
YGR262C	BUD32
YGR264C	MES1
YGR267C	FOL2
YGR276C	RNH70
YGR284C	ERV29
YGR287C	IMA1
YGR295C	COS6
YHL011C	PRS3
YHL039W	EFM1
YHR001W	OSH7
YHR003C	TCD1
YHR007C	ERG11
YHR013C	ARD1
YHR020W	#N/A
YHR027C	RPN1
YHR028C	DAP2
YHR039C	MSC7
YHR042W	NCP1
YHR045W	#N/A
YHR047C	AAP1
YHR052W	CIC1
YHR057C	CPR2
YHR063C	PAN5
YHR065C	RRP3
YHR074W	QNS1
YHR076W	PTC7
YHR092C	HXT4
YHR094C	HXT1
YHR108W	GGA2
YHR113W	APE4
YHR117W	TOM71
YHR122W	CIA2
YHR128W	FUR1
YHR132C	ECM14
YHR133C	NSG1
YHR146W	CRP1
YHR152W	SPO12
YHR170W	NMD3
YHR190W	ERG9
YHR200W	RPN10
YHR201C	PPX1
YHR202W	#N/A
YHR208W	BAT1
YIL021W	RPB3
YIL030C	SSM4
YIL034C	CAP2
YIL039W	TED1
YIL063C	YRB2
YIL075C	RPN2
YIL083C	CAB2
YIL088C	AVT7
YIL114C	POR2
YIL116W	HIS5
YIL117C	PRM5
YIL124W	AYR1
YIL125W	KGD1
YIL138C	TPM2
YIL140W	AXL2
YIL142W	CCT2
YIL145C	PAN6
YIL162W	SUC2
YIR012W	SQT1
YIR026C	YVH1
YJL001W	PRE3
YJL002C	OST1
YJL008C	CCT8
YJL010C	NOP9
YJL011C	RPC17
YJL013C	MAD3
YJL014W	CCT3
YJL020C	BBC1
YJL034W	KAR2
YJL041W	NSP1
YJL060W	BNA3
YJL062W	LAS21
YJL066C	MPM1
YJL081C	ARP4
YJL091C	GWT1
YJL097W	PHS1
YJL111W	CCT7
YJL117W	PHO86
YJL123C	MTC1
YJL124C	LSM1
YJL130C	URA2
YJL153C	INO1
YJL159W	HSP150
YJL164C	TPK1
YJL170C	ASG7
YJL171C	TOH1
YJL174W	KRE9
YJL178C	ATG27
YJL183W	MNN11
YJL186W	MNN5
YJL196C	ELO1
YJL200C	ACO2
YJR002W	MPP10
YJR006W	POL31
YJR007W	SUI2
YJR013W	GPI14
YJR016C	ILV3
YJR040W	GEF1
YJR042W	NUP85
YJR044C	VPS55
YJR045C	SSC1
YJR048W	CYC1
YJR051W	OSM1
YJR064W	CCT5
YJR065C	ARP3
YJR070C	LIA1
YJR072C	NPA3
YJR075W	HOC1
YJR080C	AIM24
YJR117W	STE24
YJR118C	ILM1
YJR125C	ENT3
YJR126C	VPS70
YJR131W	MNS1
YJR143C	PMT4
YJR148W	BAT2
YKL009W	MRT4
YKL016C	ATP7
YKL033W-A	#N/A
YKL034W	TUL1
YKL035W	UGP1
YKL040C	NFU1
YKL046C	DCW1
YKL073W	LHS1
YKL077W	#N/A
YKL096W	CWP1
YKL100C	YPF1
YKL104C	GFA1
YKL114C	APN1
YKL140W	TGL1
YKL142W	MRP8
YKL150W	MCR1
YKL151C	NNR2
YKL154W	SRP102
YKL165C	MCD4
YKL175W	ZRT3
YKL181W	PRS1
YKL182W	FAS1
YKL184W	SPE1
YKL207W	EMC3
YKL210W	UBA1
YKL211C	TRP3
YKL212W	SAC1
YKL218C	SRY1
YKR001C	VPS1
YKR016W	MIC60
YKR018C	#N/A
YKR025W	RPC37
YKR026C	GCN3
YKR043C	SHB17
YKR059W	TIF1
YKR062W	TFA2
YKR065C	PAM17
YKR066C	CCP1
YKR067W	GPT2
YKR071C	DRE2
YKR076W	ECM4
YKR084C	HBS1
YKR092C	SRP40
YLL008W	DRS1
YLL015W	BPT1
YLL022C	HIF1
YLL031C	GPI13
YLL048C	YBT1
YLR005W	SSL1
YLR027C	AAT2
YLR028C	ADE16
YLR042C	#N/A
YLR056W	ERG3
YLR058C	SHM2
YLR059C	REX2
YLR080W	EMP46
YLR083C	EMP70
YLR088W	GAA1
YLR089C	ALT1
YLR100W	ERG27
YLR113W	HOG1
YLR118C	#N/A
YLR145W	RMP1
YLR146C	SPE4
YLR153C	ACS2
YLR172C	DPH5
YLR175W	CBF5
YLR188W	MDL1
YLR192C	HCR1
YLR195C	NMT1
YLR196W	PWP1
YLR197W	NOP56
YLR199C	PBA1
YLR208W	SEC13
YLR209C	PNP1
YLR222C	UTP13
YLR229C	CDC42
YLR231C	BNA5
YLR241W	CSC1
YLR244C	MAP1
YLR250W	SSP120
YLR270W	DCS1
YLR286C	CTS1
YLR291C	GCD7
YLR300W	EXG1
YLR304C	ACO1
YLR314C	CDC3
YLR324W	PEX30
YLR330W	CHS5
YLR342W	FKS1
YLR342W-A	#N/A
YLR347C	KAP95
YLR361C	DCR2
YLR363W-A	#N/A
YLR372W	ELO3
YLR378C	SEC61
YLR413W	INA1
YLR429W	CRN1
YLR433C	CNA1
YLR435W	TSR2
YLR438W	CAR2
YLR450W	HMG2
YLR460C	#N/A
YML001W	YPT7
YML004C	GLO1
YML008C	ERG6
YML010W	SPT5
YML019W	OST6
YML021C	UNG1
YML022W	APT1
YML031W	NDC1
YML048W	GSF2
YML056C	IMD4
YML069W	POB3
YML072C	TCB3
YML075C	HMG1
YML085C	TUB1
YML086C	ALO1
YML092C	PRE8
YML105C	SEC65
YML124C	TUB3
YML125C	PGA3
YML126C	ERG13
YML129C	COX14
YMR002W	MIX17
YMR004W	MVP1
YMR006C	PLB2
YMR008C	PLB1
YMR012W	CLU1
YMR015C	ERG5
YMR038C	CCS1
YMR049C	ERB1
YMR062C	ARG7
YMR079W	SEC14
YMR088C	VBA1
YMR091C	NPL6
YMR092C	AIP1
YMR096W	SNZ1
YMR105C	PGM2
YMR108W	ILV2
YMR110C	HFD1
YMR113W	FOL3
YMR120C	ADE17
YMR121C	RPL15B
YMR129W	POM152
YMR131C	RRB1
YMR145C	NDE1
YMR146C	TIF34
YMR169C	ALD3
YMR170C	ALD2
YMR178W	#N/A
YMR191W	SPG5
YMR192W	GYL1
YMR203W	TOM40
YMR208W	ERG12
YMR214W	SCJ1
YMR215W	GAS3
YMR217W	GUA1
YMR237W	BCH1
YMR238W	DFG5
YMR241W	YHM2
YMR250W	GAD1
YMR266W	RSN1
YMR272C	SCS7
YMR276W	DSK2
YMR290C	HAS1
YMR296C	LCB1
YMR298W	LIP1
YMR301C	ATM1
YMR307W	GAS1
YMR308C	PSE1
YMR312W	ELP6
YMR314W	PRE5
YNL001W	DOM34
YNL002C	RLP7
YNL007C	SIS1
YNL035C	#N/A
YNL037C	IDH1
YNL045W	LAP2
YNL048W	ALG11
YNL058C	#N/A
YNL061W	NOP2
YNL064C	YDJ1
YNL067W	RPL9B
YNL085W	MKT1
YNL098C	RAS2
YNL099C	OCA1
YNL104C	LEU4
YNL108C	#N/A
YNL112W	DBP2
YNL113W	RPC19
YNL130C	CPT1
YNL141W	AAH1
YNL160W	YGP1
YNL166C	BNI5
YNL168C	FMP41
YNL173C	MDG1
YNL175C	NOP13
YNL178W	RPS3
YNL181W	PBR1
YNL189W	SRP1
YNL219C	ALG9
YNL220W	ADE12
YNL232W	CSL4
YNL237W	YTP1
YNL246W	VPS75
YNL248C	RPA49
YNL268W	LYP1
YNL274C	GOR1
YNL279W	PRM1
YNL280C	ERG24
YNL287W	SEC21
YNL301C	RPL18B
YNL305C	BXI1
YNL312W	RFA2
YNL323W	LEM3
YNR001C	CIT1
YNR003C	RPC34
YNR008W	LRO1
YNR016C	ACC1
YNR019W	ARE2
YNR021W	#N/A
YNR030W	ALG12
YNR035C	ARC35
YNR043W	MVD1
YNR054C	ESF2
YNR061C	#N/A
YNR067C	DSE4
YOL022C	TSR4
YOL030W	GAS5
YOL041C	NOP12
YOL055C	THI20
YOL056W	GPM3
YOL057W	#N/A
YOL058W	ARG1
YOL064C	MET22
YOL070C	NBA1
YOL077C	BRX1
YOL083W	ATG34
YOL088C	MPD2
YOL092W	YPQ1
YOL119C	MCH4
YOL122C	SMF1
YOL123W	HRP1
YOL147C	PEX11
YOL151W	GRE2
YOL155C	HPF1
YOR001W	RRP6
YOR015W	#N/A
YOR039W	CKB2
YOR042W	CUE5
YOR051C	ETT1
YOR057W	SGT1
YOR061W	CKA2
YOR067C	ALG8
YOR074C	CDC21
YOR085W	OST3
YOR086C	TCB1
YOR095C	RKI1
YOR099W	KTR1
YOR108W	LEU9
YOR117W	RPT5
YOR126C	IAH1
YOR128C	ADE2
YOR142W	LSC1
YOR145C	PNO1
YOR157C	PUP1
YOR165W	SEY1
YOR168W	GLN4
YOR175C	ALE1
YOR176W	HEM15
YOR187W	TUF1
YOR196C	LIP5
YOR197W	MCA1
YOR204W	DED1
YOR209C	NPT1
YOR217W	RFC1
YOR243C	PUS7
YOR251C	TUM1
YOR254C	SEC63
YOR261C	RPN8
YOR270C	VPH1
YOR271C	FSF1
YOR283W	#N/A
YOR284W	HUA2
YOR286W	RDL2
YOR288C	MPD1
YOR310C	NOP58
YOR317W	FAA1
YOR320C	GNT1
YOR321W	PMT3
YOR335C	ALA1
YOR336W	KRE5
YOR340C	RPA43
YOR355W	GDS1
YOR356W	CIR2
YOR362C	PRE10
YOR367W	SCP1
YOR374W	ALD4
YOR383C	FIT3
YPL004C	LSP1
YPL006W	NCR1
YPL012W	RRP12
YPL050C	MNN9
YPL053C	KTR6
YPL061W	ALD6
YPL086C	ELP3
YPL087W	YDC1
YPL091W	GLR1
YPL111W	CAR1
YPL117C	IDI1
YPL129W	TAF14
YPL134C	ODC1
YPL145C	KES1
YPL160W	CDC60
YPL163C	SVS1
YPL183W-A	RTC6
YPL206C	PGC1
YPL207W	TYW1
YPL208W	RKM1
YPL211W	NIP7
YPL226W	NEW1
YPL232W	SSO1
YPL235W	RVB2
YPL237W	SUI3
YPL240C	HSP82
YPL249C	GYP5
YPL263C	KEL3
YPL266W	DIM1
YPL274W	SAM3
YPR002W	PDH1
YPR004C	AIM45
YPR016C	TIF6
YPR033C	HTS1
YPR035W	GLN1
YPR041W	TIF5
YPR060C	ARO7
YPR074C	TKL1
YPR075C	OPY2
YPR086W	SUA7
YPR088C	SRP54
YPR103W	PRE2
YPR108W	RPN7
YPR110C	RPC40
YPR118W	MRI1
YPR128C	ANT1
YPR129W	SCD6
YPR133C	SPN1
YPR148C	#N/A
YPR160W	GPH1
YPR163C	TIF3
YPR169W	JIP5
YPR176C	BET2
YPR180W	AOS1
YPR190C	RPC82
YPR198W	SGE1

## Sheet: Cluster 5
ORF	GENENAME
YAL003W	EFB1
YAL005C	SSA1
YAL012W	CYS3
YAL038W	CDC19
YAR002C-A	ERP1
YBL027W	RPL19B
YBL030C	PET9
YBL045C	COR1
YBL050W	SEC17
YBL064C	PRX1
YBL072C	RPS8A
YBL091C	MAP2
YBL092W	RPL32
YBL099W	ATP1
YBR011C	IPP1
YBR025C	OLA1
YBR026C	ETR1
YBR035C	PDX3
YBR039W	ATP3
YBR046C	ZTA1
YBR048W	RPS11B
YBR053C	#N/A
YBR078W	ECM33
YBR082C	UBC4
YBR084C-A	RPL19A
YBR109C	CMD1
YBR118W	TEF2
YBR121C	GRS1
YBR127C	VMA2
YBR149W	ARA1
YBR164C	ARL1
YBR181C	RPS6B
YBR189W	RPS9B
YBR191W	RPL21A
YBR196C	PGI1
YBR221C	PDB1
YBR249C	ARO4
YBR286W	APE3
YCL026C-B	HBN1
YCL043C	PDI1
YCL050C	APA1
YCR002C	CDC10
YCR004C	YCP4
YCR009C	RVS161
YCR012W	PGK1
YCR028C-A	RIM1
YCR031C	RPS14A
YCR053W	THR4
YCR088W	ABP1
YDL014W	NOP1
YDL016C	#N/A
YDL051W	LHP1
YDL055C	PSA1
YDL061C	RPS29B
YDL066W	IDP1
YDL075W	RPL31A
YDL078C	MDH3
YDL082W	RPL13A
YDL083C	RPS16B
YDL084W	SUB2
YDL086W	#N/A
YDL100C	GET3
YDL126C	CDC48
YDL130W	RPP1B
YDL133C-A	RPL41B
YDL135C	RDI1
YDL168W	SFA1
YDL184C	RPL41A
YDL185W	VMA1
YDL191W	RPL35A
YDL192W	ARF1
YDL229W	SSB1
YDR002W	YRB1
YDR012W	RPL4B
YDR023W	SES1
YDR025W	RPS11A
YDR032C	PST2
YDR035W	ARO3
YDR050C	TPI1
YDR064W	RPS13
YDR098C	GRX3
YDR099W	BMH2
YDR148C	KGD2
YDR155C	CPR1
YDR158W	HOM2
YDR226W	ADK1
YDR298C	ATP5
YDR304C	CPR5
YDR321W	ASP1
YDR341C	#N/A
YDR342C	HXT7
YDR368W	YPR1
YDR377W	ATP17
YDR385W	EFT2
YDR418W	RPL12B
YDR429C	TIF35
YDR432W	NPL3
YDR447C	RPS17B
YDR450W	RPS18A
YDR453C	TSA2
YDR471W	RPL27B
YDR524C-B	#N/A
YEL024W	RIP1
YEL026W	SNU13
YEL027W	VMA3
YEL034W	HYP2
YEL047C	FRD1
YEL051W	VMA8
YEL054C	RPL12A
YER003C	PMI40
YER009W	NTF2
YER023W	PRO3
YER025W	GCD11
YER042W	MXR1
YER043C	SAH1
YER048C	CAJ1
YER056C-A	RPL34A
YER057C	HMF1
YER062C	GPP2
YER086W	ILV1
YER090W	TRP2
YER091C	MET6
YER102W	RPS8B
YER110C	KAP123
YER117W	RPL23B
YER165W	PAB1
YER177W	BMH1
YER178W	PDA1
YFL005W	SEC4
YFL010C	WWM1
YFL014W	HSP12
YFL018C	LPD1
YFL037W	TUB2
YFL039C	ACT1
YFL045C	SEC53
YFR031C-A	RPL2A
YFR032C-A	RPL29
YFR044C	DUG1
YFR053C	HXK1
YGL001C	ERG26
YGL008C	PMA1
YGL009C	LEU1
YGL011C	SCL1
YGL031C	RPL24A
YGL039W	#N/A
YGL076C	RPL7A
YGL087C	MMS2
YGL105W	ARC1
YGL123W	RPS2
YGL135W	RPL1B
YGL147C	RPL9A
YGL148W	ARO2
YGL157W	ARI1
YGL189C	RPS26A
YGL245W	GUS1
YGL253W	HXK2
YGR001C	EFM5
YGR027C	RPS25A
YGR034W	RPL26B
YGR060W	ERG25
YGR094W	VAS1
YGR106C	VOA1
YGR118W	RPS23A
YGR148C	RPL24B
YGR155W	CYS4
YGR180C	RNR4
YGR185C	TYS1
YGR192C	TDH3
YGR209C	TRX2
YGR214W	RPS0A
YGR240C	PFK1
YGR253C	PUP2
YGR254W	ENO1
YGR282C	BGL2
YGR285C	ZUO1
YHL001W	RPL14B
YHL033C	RPL8A
YHL034C	SBP1
YHR008C	SOD2
YHR010W	RPL27A
YHR019C	DED81
YHR025W	THR1
YHR029C	YHI9
YHR039C-A	VMA10
YHR043C	DOG2
YHR049W	FSH1
YHR051W	COX6
YHR064C	SSZ1
YHR068W	DYS1
YHR174W	ENO2
YHR179W	OYE2
YHR183W	GND1
YHR203C	RPS4B
YHR216W	IMD2
YIL010W	DOT5
YIL018W	RPL2B
YIL020C	HIS6
YIL041W	GVP36
YIL051C	MMF1
YIL052C	RPL34B
YIL053W	GPP1
YIL076W	SEC28
YIL078W	THS1
YIL094C	LYS12
YIL133C	RPL16A
YIR037W	HYR1
YIR038C	GTT1
YJL026W	RNR2
YJL052W	TDH1
YJL068C	#N/A
YJL080C	SCP160
YJL136C	RPS21B
YJL138C	TIF2
YJL145W	SFH5
YJL167W	ERG20
YJL172W	CPS1
YJL177W	RPL17B
YJL217W	REE1
YJL218W	#N/A
YJR009C	TDH2
YJR025C	BNA1
YJR047C	ANB1
YJR069C	HAM1
YJR077C	MIR1
YJR088C	EMC2
YJR094W-A	RPL43B
YJR104C	SOD1
YJR105W	ADO1
YJR120W	#N/A
YJR121W	ATP2
YJR123W	RPS5
YJR139C	HOM6
YJR145C	RPS4A
YKL006W	RPL14A
YKL007W	CAP1
YKL023C-A	#N/A
YKL024C	URA6
YKL056C	TMA19
YKL060C	FBA1
YKL080W	VMA5
YKL081W	TEF4
YKL085W	MDH1
YKL103C	APE1
YKL117W	SBA1
YKL127W	PGM1
YKL145W	RPT1
YKL152C	GPM1
YKL157W	APE2
YKL180W	RPL17A
YKL193C	SDS22
YKL216W	URA1
YKR046C	PET10
YLL018C	DPS1
YLL024C	SSA2
YLL045C	RPL8B
YLL050C	COF1
YLR029C	RPL15A
YLR043C	TRX1
YLR044C	PDC1
YLR048W	RPS0B
YLR060W	FRS1
YLR061W	RPL22A
YLR075W	RPL10
YLR109W	AHP1
YLR110C	CCW12
YLR150W	STM1
YLR167W	RPS31
YLR180W	SAM1
YLR185W	RPL37A
YLR216C	CPR6
YLR249W	YEF3
YLR259C	HSP60
YLR285W	NNT1
YLR293C	GSP1
YLR301W	HRI1
YLR340W	RPP0
YLR354C	TAL1
YLR359W	ADE13
YLR388W	RPS29A
YLR420W	URA4
YLR432W	IMD3
YLR441C	RPS1A
YLR447C	VMA6
YLR448W	RPL6B
YLR449W	FPR4
YML026C	RPS18B
YML028W	TSA1
YML063W	RPS1B
YML070W	DAK1
YML073C	RPL6A
YML074C	FPR3
YML078W	CPR3
YML110C	COQ5
YML128C	MSC1
YML131W	#N/A
YMR011W	HXT2
YMR027W	#N/A
YMR083W	ADH3
YMR099C	#N/A
YMR116C	ASC1
YMR142C	RPL13B
YMR173W-A	#N/A
YMR186W	HSC82
YMR205C	PFK2
YMR226C	#N/A
YMR230W	RPS10B
YMR242C	RPL20A
YMR260C	TIF11
YMR297W	PRC1
YMR303C	ADH2
YMR315W	#N/A
YMR318C	ADH6
YNL010W	#N/A
YNL016W	PUB1
YNL055C	POR1
YNL069C	RPL16B
YNL071W	LAT1
YNL079C	TPM1
YNL096C	RPS7B
YNL121C	TOM70
YNL131W	TOM22
YNL134C	#N/A
YNL135C	FPR1
YNL138W	SRV2
YNL208W	#N/A
YNL209W	SSB2
YNL239W	LAP3
YNL247W	#N/A
YNL255C	GIS2
YNL302C	RPS19B
YNR050C	LYS9
YOL039W	RPP2A
YOL040C	RPS15
YOL086C	ADH1
YOL097C	WRS1
YOL109W	ZEO1
YOL120C	RPL18A
YOL121C	RPS19A
YOL127W	RPL25
YOL139C	CDC33
YOL143C	RIB4
YOR007C	SGT2
YOR027W	STI1
YOR046C	DBP5
YOR063W	RPL3
YOR065W	CYT1
YOR096W	RPS7A
YOR133W	EFT1
YOR136W	IDH2
YOR164C	GET4
YOR182C	RPS30B
YOR184W	SER1
YOR185C	GSP2
YOR198C	BFR1
YOR222W	ODC2
YOR230W	WTM1
YOR239W	ABP140
YOR280C	FSH3
YOR312C	RPL20B
YOR323C	PRO2
YOR332W	VMA4
YOR369C	RPS12
YOR375C	GDH1
YPL028W	ERG10
YPL037C	EGD1
YPL048W	CAM1
YPL063W	TIM50
YPL078C	ATP4
YPL079W	RPL21B
YPL090C	RPS6A
YPL106C	SSE1
YPL127C	HHO1
YPL131W	RPL5
YPL154C	PEP4
YPL198W	RPL7B
YPL218W	SAR1
YPL220W	RPL1A
YPL234C	VMA11
YPL249C-A	RPL36B
YPL262W	FUM1
YPR036W	VMA13
YPR069C	SPE3
YPR080W	TEF1
YPR132W	RPS23B
YPR165W	RHO1
YPR191W	QCR2

## Sheet: Cluster 6
ORF	GENENAME
YAL011W	SWC3
YAL017W	PSK1
YAL021C	CCR4
YAL024C	LTE1
YAL031C	GIP4
YAL032C	PRP45
YAL041W	CDC24
YAL043C	PTA1
YAL048C	GEM1
YAL051W	OAF1
YAL061W	BDH2
YAR019C	CDC15
YAR042W	SWH1
YBL008W	HIR1
YBL013W	FMT1
YBL016W	FUS3
YBL023C	MCM2
YBL033C	RIB1
YBL034C	STU1
YBL037W	APL3
YBL043W	ECM13
YBL061C	SKT5
YBL063W	KIP1
YBL066C	SEF1
YBL079W	NUP170
YBL080C	PET112
YBL081W	#N/A
YBL084C	CDC27
YBL085W	BOI1
YBL086C	#N/A
YBL093C	ROX3
YBL097W	BRN1
YBL101C	ECM21
YBL103C	RTG3
YBL104C	SEA4
YBL105C	PKC1
YBL106C	SRO77
YBR001C	NTH2
YBR007C	DSF2
YBR037C	SCO1
YBR055C	PRP6
YBR057C	MUM2
YBR095C	RXT2
YBR097W	VPS15
YBR098W	MMS4
YBR103W	SIF2
YBR108W	AIM3
YBR112C	CYC8
YBR120C	CBP6
YBR123C	TFC1
YBR125C	PTC4
YBR131W	CCZ1
YBR133C	HSL7
YBR136W	MEC1
YBR140C	IRA1
YBR147W	RTC2
YBR150C	TBS1
YBR153W	RIB7
YBR156C	SLI15
YBR157C	ICS2
YBR165W	UBS1
YBR170C	NPL4
YBR172C	SMY2
YBR179C	FZO1
YBR182C	SMP1
YBR195C	MSI1
YBR198C	TAF5
YBR202W	MCM7
YBR208C	DUR1,2
YBR211C	AME1
YBR213W	MET8
YBR214W	SDS24
YBR216C	YBP1
YBR225W	#N/A
YBR231C	SWC5
YBR233W	PBP2
YBR260C	RGD1
YBR267W	REI1
YBR275C	RIF1
YBR279W	PAF1
YBR280C	SAF1
YBR284W	#N/A
YBR289W	SNF5
YCL004W	PGS1
YCL008C	STP22
YCL014W	BUD3
YCL016C	DCC1
YCL024W	KCC4
YCL032W	STE50
YCL034W	LSB5
YCL036W	GFD2
YCL039W	GID7
YCL044C	MGR1
YCL055W	KAR4
YCL063W	VAC17
YCR005C	CIT2
YCR032W	BPH1
YCR033W	SNT1
YCR038C	BUD5
YCR042C	TAF2
YCR054C	CTR86
YCR065W	HCM1
YCR066W	RAD18
YCR072C	RSA4
YCR081W	SRB8
YCR086W	CSM1
YCR091W	KIN82
YCR092C	MSH3
YCR093W	CDC39
YDL001W	RMD1
YDL003W	MCD1
YDL013W	SLX5
YDL020C	RPN4
YDL028C	MPS1
YDL044C	MTF2
YDL056W	MBP1
YDL074C	BRE1
YDL077C	VAM6
YDL087C	LUC7
YDL088C	ASM4
YDL102W	POL3
YDL113C	ATG20
YDL116W	NUP84
YDL117W	CYK3
YDL122W	UBP1
YDL127W	PCL2
YDL129W	#N/A
YDL133W	SRF1
YDL139C	SCM3
YDL140C	RPO21
YDL155W	CLB3
YDL156W	CMR1
YDL159W	STE7
YDL175C	AIR2
YDL179W	PCL9
YDL183C	#N/A
YDL202W	MRPL11
YDL209C	CWC2
YDL211C	#N/A
YDL220C	CDC13
YDL224C	WHI4
YDL227C	HO
YDL240W	LRG1
YDR006C	SOK1
YDR014W	RAD61
YDR017C	KCS1
YDR034C	LYS14
YDR043C	NRG1
YDR049W	VMS1
YDR052C	DBF4
YDR069C	DOA4
YDR072C	IPT1
YDR080W	VPS41
YDR081C	PDC2
YDR089W	VTC5
YDR096W	GIS1
YDR103W	STE5
YDR104C	SPO71
YDR122W	KIN1
YDR123C	INO2
YDR137W	RGP1
YDR138W	HPR1
YDR142C	PEX7
YDR143C	SAN1
YDR146C	SWI5
YDR147W	EKI1
YDR153C	ENT5
YDR159W	SAC3
YDR166C	SEC5
YDR171W	HSP42
YDR175C	RSM24
YDR180W	SCC2
YDR191W	HST4
YDR195W	REF2
YDR197W	CBS2
YDR207C	UME6
YDR208W	MSS4
YDR216W	ADR1
YDR219C	MFB1
YDR228C	PCF11
YDR229W	IVY1
YDR237W	MRPL7
YDR240C	SNU56
YDR251W	PAM1
YDR270W	CCC2
YDR277C	MTH1
YDR283C	GCN2
YDR293C	SSD1
YDR295C	HDA2
YDR301W	CFT1
YDR310C	SUM1
YDR325W	YCG1
YDR326C	YSP2
YDR338C	#N/A
YDR348C	PAL1
YDR351W	SBE2
YDR379W	RGA2
YDR389W	SAC7
YDR405W	MRP20
YDR406W	PDR15
YDR407C	TRS120
YDR422C	SIP1
YDR425W	SNX41
YDR430C	CYM1
YDR436W	PPZ2
YDR443C	SSN2
YDR448W	ADA2
YDR451C	YHP1
YDR457W	TOM1
YDR462W	MRPL28
YDR464W	SPP41
YDR466W	PKH3
YDR475C	JIP4
YDR484W	VPS52
YDR485C	VPS72
YDR505C	PSP1
YDR507C	GIN4
YDR515W	SLF1
YDR520C	URC2
YDR528W	HLR1
YEL007W	MIT1
YEL011W	GLC3
YEL019C	MMS21
YEL020C	PXP1
YEL032W	MCM3
YEL050C	RML2
YEL061C	CIN8
YEL062W	NPR2
YEL064C	AVT2
YER013W	PRP22
YER019W	ISC1
YER028C	MIG3
YER032W	FIR1
YER033C	ZRG8
YER035W	EDC2
YER040W	GLN3
YER047C	SAP1
YER064C	VHR2
YER068W	MOT2
YER070W	RNR1
YER075C	PTP3
YER093C	TSC11
YER107C	GLE2
YER111C	SWI4
YER124C	DSE1
YER127W	LCP5
YER132C	PMD1
YER147C	SCC4
YER151C	UBP3
YER155C	BEM2
YER157W	COG3
YER158C	#N/A
YER162C	RAD4
YER167W	BCK2
YER169W	RPH1
YER176W	ECM32
YFL001W	DEG1
YFL007W	BLM10
YFL008W	SMC1
YFL016C	MDJ1
YFL024C	EPL1
YFL033C	RIM15
YFL052W	ZNF1
YFR015C	GSY1
YFR019W	FAB1
YFR021W	ATG18
YFR028C	CDC14
YFR029W	PTR3
YFR030W	MET10
YFR034C	PHO4
YFR048W	RMD8
YGL003C	CDH1
YGL013C	PDR1
YGL014W	PUF4
YGL017W	ATE1
YGL025C	PGD1
YGL028C	SCW11
YGL035C	MIG1
YGL045W	RIM8
YGL056C	SDS23
YGL064C	MRH4
YGL066W	SGF73
YGL073W	HSF1
YGL086W	MAD1
YGL107C	RMD9
YGL110C	CUE3
YGL116W	CDC20
YGL133W	ITC1
YGL150C	INO80
YGL163C	RAD54
YGL176C	#N/A
YGL178W	MPT5
YGL180W	ATG1
YGL184C	STR3
YGL190C	CDC55
YGL194C	HOS2
YGL197W	MDS3
YGL201C	MCM6
YGL209W	MIG2
YGL212W	VAM7
YGL216W	KIP3
YGL227W	VID30
YGL236C	MTO1
YGR002C	SWC4
YGR031W	IMO32
YGR040W	KSS1
YGR046W	TAM41
YGR047C	TFC4
YGR048W	UFD1
YGR052W	FMP48
YGR056W	RSC1
YGR058W	PEF1
YGR065C	VHT1
YGR068C	ART5
YGR073C	#N/A
YGR075C	PRP38
YGR079W	#N/A
YGR084C	MRP13
YGR090W	UTP22
YGR091W	PRP31
YGR092W	DBF2
YGR097W	ASK10
YGR098C	ESP1
YGR109C	CLB6
YGR113W	DAM1
YGR134W	CAF130
YGR142W	BTN2
YGR143W	SKN1
YGR147C	NAT2
YGR156W	PTI1
YGR161C	RTS3
YGR165W	MRPS35
YGR166W	TRS65
YGR179C	OKP1
YGR184C	UBR1
YGR194C	XKS1
YGR212W	SLI1
YGR233C	PHO81
YGR237C	#N/A
YGR241C	YAP1802
YGR243W	MPC3
YGR250C	RIE1
YGR271W	SLH1
YGR274C	TAF1
YGR278W	CWC22
YHL020C	OPI1
YHL021C	AIM17
YHL023C	NPR3
YHL024W	RIM4
YHL027W	RIM101
YHL029C	OCA5
YHL030W	ECM29
YHL038C	CBP2
YHR002W	LEU5
YHR006W	STP2
YHR011W	DIA4
YHR023W	MYO1
YHR033W	#N/A
YHR034C	PIH1
YHR036W	BRL1
YHR061C	GIC1
YHR066W	SSF1
YHR069C	RRP4
YHR073W	OSH3
YHR082C	KSP1
YHR085W	IPI1
YHR086W	NAM8
YHR091C	MSR1
YHR097C	#N/A
YHR102W	KIC1
YHR109W	CTM1
YHR119W	SET1
YHR151C	MTC6
YHR154W	RTT107
YHR158C	KEL1
YHR159W	TDA11
YHR165C	PRP8
YHR167W	THP2
YHR168W	MTG2
YHR205W	SCH9
YHR206W	SKN7
YIL006W	YIA6
YIL017C	VID28
YIL024C	#N/A
YIL026C	IRR1
YIL036W	CST6
YIL038C	NOT3
YIL042C	PKP1
YIL045W	PIG2
YIL046W	MET30
YIL061C	SNP1
YIL084C	SDS3
YIL091C	UTP25
YIL093C	RSM25
YIL095W	PRK1
YIL097W	FYV10
YIL101C	XBP1
YIL104C	SHQ1
YIL105C	SLM1
YIL106W	MOB1
YIL115C	NUP159
YIL119C	RPI1
YIL122W	POG1
YIL126W	STH1
YIL129C	TAO3
YIL130W	ASG1
YIL135C	VHS2
YIL144W	NDC80
YIL149C	MLP2
YIL150C	MCM10
YIL151C	ESL1
YIL159W	BNR1
YIR006C	PAN1
YIR008C	PRI1
YIR015W	RPR2
YIR016W	#N/A
YIR018W	YAP5
YIR021W	MRS1
YJL005W	CYR1
YJL006C	CTK2
YJL036W	SNX4
YJL039C	NUP192
YJL047C	RTT101
YJL048C	UBX6
YJL056C	ZAP1
YJL058C	BIT61
YJL069C	UTP18
YJL071W	ARG2
YJL074C	SMC3
YJL083W	TAX4
YJL084C	ALY2
YJL087C	TRL1
YJL090C	DPB11
YJL095W	BCK1
YJL100W	LSB6
YJL101C	GSH1
YJL107C	#N/A
YJL108C	PRM10
YJL109C	UTP10
YJL127C	SPT10
YJL128C	PBS2
YJL141C	YAK1
YJL146W	IDS2
YJL147C	MRX5
YJL149W	DAS1
YJL155C	FBP26
YJL156C	SSY5
YJL157C	FAR1
YJL162C	JJJ2
YJL168C	SET2
YJL181W	RBH1
YJL194W	CDC6
YJL201W	ECM25
YJL206C	#N/A
YJL207C	LAA1
YJR011C	#N/A
YJR019C	TES1
YJR030C	RBH2
YJR033C	RAV1
YJR035W	RAD26
YJR041C	URB2
YJR053W	BFA1
YJR056C	#N/A
YJR059W	PTK2
YJR060W	CBF1
YJR066W	TOR1
YJR083C	ACF4
YJR101W	RSM26
YJR111C	PXP2
YJR113C	RSM7
YJR119C	JHD2
YJR136C	TTI2
YJR138W	IML1
YKL012W	PRP40
YKL017C	HCS1
YKL020C	SPT23
YKL022C	CDC16
YKL032C	IXR1
YKL038W	RGT1
YKL048C	ELM1
YKL052C	ASK1
YKL057C	NUP120
YKL059C	MPE1
YKL068W	NUP100
YKL079W	SMY1
YKL087C	CYT2
YKL089W	MIF2
YKL092C	BUD2
YKL095W	YJU2
YKL108W	SLD2
YKL112W	ABF1
YKL124W	SSH4
YKL129C	MYO3
YKL139W	CTK1
YKL146W	AVT3
YKL155C	RSM22
YKL162C	#N/A
YKL168C	KKQ8
YKL183W	LOT5
YKL185W	ASH1
YKL204W	EAP1
YKL208W	CBT1
YKL215C	OXP1
YKR002W	PAP1
YKR017C	HEL1
YKR019C	IRS4
YKR021W	ALY1
YKR024C	DBP7
YKR027W	BCH2
YKR029C	SET3
YKR031C	SPO14
YKR037C	SPC34
YKR052C	MRS4
YKR069W	MET1
YKR075C	#N/A
YKR077W	MSA2
YKR091W	SRL3
YKR095W	MLP1
YKR099W	BAS1
YKR101W	SIR1
YLL002W	RTT109
YLL004W	ORC3
YLL007C	LMO1
YLL010C	PSR1
YLL011W	SOF1
YLL013C	PUF3
YLL019C	KNS1
YLL021W	SPA2
YLL027W	ISA1
YLL029W	FRA1
YLL032C	#N/A
YLL036C	PRP19
YLR018C	POM34
YLR019W	PSR2
YLR024C	UBR2
YLR032W	RAD5
YLR045C	STU2
YLR071C	RGR1
YLR072W	LAM6
YLR073C	RFU1
YLR082C	SRL2
YLR086W	SMC4
YLR087C	CSF1
YLR090W	XDJ1
YLR094C	GIS3
YLR095C	IOC2
YLR096W	KIN2
YLR106C	MDN1
YLR108C	#N/A
YLR116W	MSL5
YLR131C	ACE2
YLR136C	TIS11
YLR139C	SLS1
YLR144C	ACF2
YLR177W	#N/A
YLR187W	SKG3
YLR194C	NCW2
YLR203C	MSS51
YLR205C	HMX1
YLR219W	MSC3
YLR234W	TOP3
YLR240W	VPS34
YLR247C	IRC20
YLR256W	HAP1
YLR277C	YSH1
YLR278C	#N/A
YLR289W	GUF1
YLR305C	STT4
YLR309C	IMH1
YLR312W-A	MRPL15
YLR315W	NKP2
YLR318W	EST2
YLR319C	BUD6
YLR355C	ILV5
YLR357W	RSC2
YLR362W	STE11
YLR371W	ROM2
YLR373C	VID22
YLR392C	ART10
YLR396C	VPS33
YLR397C	AFG2
YLR399C	BDF1
YLR403W	SFP1
YLR409C	UTP21
YLR419W	#N/A
YLR422W	DCK1
YLR425W	TUS1
YLR436C	ECM30
YLR439W	MRPL4
YLR442C	SIR3
YLR443W	ECM7
YLR446W	#N/A
YLR451W	LEU3
YLR452C	SST2
YLR455W	PDP3
YML005W	TRM12
YML006C	GIS4
YML007W	YAP1
YML025C	YML6
YML027W	YOX1
YML029W	USA1
YML032C	RAD52
YML034W	SRC1
YML035C	AMD1
YML037C	#N/A
YML038C	YMD8
YML041C	VPS71
YML049C	RSE1
YML059C	NTE1
YML080W	DUS1
YML091C	RPM2
YML095C	RAD10
YML102W	CAC2
YML107C	PML39
YML109W	ZDS2
YML111W	BUL2
YML113W	DAT1
YML117W	NAB6
YML120C	NDI1
YMR001C	CDC5
YMR016C	SOK2
YMR021C	MAC1
YMR024W	MRPL3
YMR025W	CSI1
YMR029C	FAR8
YMR032W	HOF1
YMR036C	MIH1
YMR047C	NUP116
YMR055C	BUB2
YMR059W	SEN15
YMR066W	SOV1
YMR068W	AVO2
YMR070W	MOT3
YMR075W	RCO1
YMR093W	UTP15
YMR100W	MUB1
YMR102C	#N/A
YMR106C	YKU80
YMR109W	MYO5
YMR111C	#N/A
YMR115W	MGR3
YMR124W	EPO1
YMR128W	ECM16
YMR136W	GAT2
YMR140W	SIP5
YMR160W	#N/A
YMR163C	INP2
YMR164C	MSS11
YMR166C	MME1
YMR167W	MLH1
YMR168C	CEP3
YMR179W	SPT21
YMR198W	CIK1
YMR199W	CLN1
YMR204C	INP1
YMR213W	CEF1
YMR216C	SKY1
YMR219W	ESC1
YMR223W	UBP8
YMR257C	PET111
YMR265C	#N/A
YMR274C	RCE1
YMR275C	BUL1
YMR280C	CAT8
YMR287C	DSS1
YMR288W	HSH155
YMR293C	HER2
YMR310C	#N/A
YNL020C	ARK1
YNL023C	FAP1
YNL027W	CRZ1
YNL047C	SLM2
YNL053W	MSG5
YNL068C	FKH2
YNL076W	MKS1
YNL077W	APJ1
YNL078W	NIS1
YNL082W	PMS1
YNL091W	NST1
YNL097C	PHO23
YNL102W	POL1
YNL103W	MET4
YNL106C	INP52
YNL116W	DMA2
YNL118C	DCP2
YNL123W	NMA111
YNL126W	SPC98
YNL127W	FAR11
YNL139C	THO2
YNL161W	CBK1
YNL164C	IBD2
YNL172W	APC1
YNL183C	NPR1
YNL192W	CHS1
YNL197C	WHI3
YNL201C	PSY2
YNL221C	POP1
YNL224C	SQS1
YNL225C	CNM67
YNL233W	BNI4
YNL236W	SIN4
YNL242W	ATG2
YNL243W	SLA2
YNL250W	RAD50
YNL251C	NRD1
YNL261W	ORC5
YNL262W	POL2
YNL272C	SEC2
YNL273W	TOF1
YNL275W	BOR1
YNL277W	MET2
YNL278W	CAF120
YNL288W	CAF40
YNL289W	PCL1
YNL297C	MON2
YNL298W	CLA4
YNL304W	YPT11
YNL309W	STB1
YNL311C	SKP2
YNL317W	PFS2
YNL321W	VNX1
YNL325C	FIG4
YNL329C	PEX6
YNR009W	NRM1
YNR014W	#N/A
YNR023W	SNF12
YNR039C	ZRG17
YNR040W	#N/A
YNR041C	COQ2
YNR047W	FPK1
YNR048W	#N/A
YNR052C	POP2
YNR053C	NOG2
YOL010W	RCL1
YOL017W	ESC8
YOL021C	DIS3
YOL034W	SMC5
YOL042W	NGL1
YOL044W	PEX15
YOL047C	LDS2
YOL051W	GAL11
YOL054W	PSH1
YOL063C	CRT10
YOL066C	RIB2
YOL068C	HST1
YOL072W	THP1
YOL078W	AVO1
YOL081W	IRA2
YOL089C	HAL9
YOL095C	HMI1
YOL116W	MSN1
YOL126C	MDH2
YOL128C	YGK3
YOL138C	RTC1
YOL141W	PPM2
YOL145C	CTR9
YOL148C	SPT20
YOR005C	DNL4
YOR017W	PET127
YOR018W	ROD1
YOR023C	AHC1
YOR025W	HST3
YOR028C	CIN5
YOR038C	HIR2
YOR044W	IRC23
YOR047C	STD1
YOR054C	VHS3
YOR056C	NOB1
YOR062C	#N/A
YOR066W	MSA1
YOR069W	VPS5
YOR070C	GYP1
YOR077W	RTS2
YOR081C	TGL5
YOR083W	WHI5
YOR084W	LPX1
YOR093C	CMR2
YOR098C	NUP1
YOR106W	VAM3
YOR109W	INP53
YOR113W	AZF1
YOR119C	RIO1
YOR138C	RUP1
YOR140W	SFL1
YOR151C	RPB2
YOR156C	NFI1
YOR161C	PNS1
YOR178C	GAC1
YOR188W	MSB1
YOR201C	MRM1
YOR205C	GEP3
YOR233W	KIN4
YOR264W	DSE3
YOR267C	HRK1
YOR269W	PAC1
YOR279C	RFM1
YOR290C	SNF2
YOR301W	RAX1
YOR304W	ISW2
YOR307C	SLY41
YOR308C	SNU66
YOR322C	LDB19
YOR334W	MRS2
YOR337W	TEA1
YOR341W	RPA190
YOR347C	PYK2
YOR348C	PUT4
YOR349W	CIN1
YOR359W	VTS1
YOR360C	PDE2
YOR361C	PRT1
YOR363C	PIP2
YOR371C	GPB1
YOR372C	NDD1
YOR373W	NUD1
YOR386W	PHR1
YPL001W	HAT1
YPL016W	SWI1
YPL020C	ULP1
YPL023C	MET12
YPL026C	SKS1
YPL029W	SUV3
YPL039W	#N/A
YPL042C	SSN3
YPL055C	LGE1
YPL068C	#N/A
YPL070W	MUK1
YPL074W	YTA6
YPL082C	MOT1
YPL089C	RLM1
YPL095C	EEB1
YPL097W	MSY1
YPL105C	SYH1
YPL110C	GDE1
YPL113C	#N/A
YPL116W	HOS3
YPL119C	DBP1
YPL128C	TBF1
YPL132W	COX11
YPL141C	FRK1
YPL150W	#N/A
YPL153C	RAD53
YPL155C	KIP2
YPL158C	AIM44
YPL172C	COX10
YPL175W	SPT14
YPL177C	CUP9
YPL183C	RTT10
YPL188W	POS5
YPL204W	HRR25
YPL209C	IPL1
YPL219W	PCL8
YPL229W	#N/A
YPL236C	ENV7
YPL242C	IQG1
YPL243W	SRP68
YPL247C	#N/A
YPL248C	GAL4
YPL250C	ATG41
YPL253C	VIK1
YPL254W	HFI1
YPL259C	APM1
YPR005C	HAL1
YPR022C	SDD4
YPR032W	SRO7
YPR034W	ARP7
YPR042C	PUF2
YPR048W	TAH18
YPR049C	ATG11
YPR055W	SEC8
YPR061C	JID1
YPR065W	ROX1
YPR095C	SYT1
YPR106W	ISR1
YPR111W	DBF20
YPR115W	RGC1
YPR119W	CLB2
YPR122W	AXL1
YPR141C	KAR3
YPR161C	SGV1
YPR164W	MMS1
YPR171W	BSP1
YPR175W	DPB2
YPR179C	HDA3
YPR181C	SEC23
YPR189W	SKI3

## Sheet: Cluster 7
ORF	GENENAME
YAL001C	TFC3
YAL010C	MDM10
YAL019W	FUN30
YAL035W	FUN12
YAL039C	CYC3
YAR007C	RFA1
YAR018C	KIN3
YBL004W	UTP20
YBL005W	PDR3
YBL009W	ALK2
YBL024W	NCL1
YBL035C	POL12
YBL038W	MRPL16
YBL042C	FUI1
YBL047C	EDE1
YBL054W	TOD6
YBL055C	#N/A
YBL058W	SHP1
YBL060W	YEL1
YBL068W	PRS4
YBL069W	AST1
YBL090W	MRP21
YBR003W	COQ1
YBR017C	KAP104
YBR021W	FUR4
YBR022W	POA1
YBR023C	CHS3
YBR030W	RKM3
YBR034C	HMT1
YBR038W	CHS2
YBR049C	REB1
YBR059C	AKL1
YBR060C	ORC2
YBR066C	NRG2
YBR069C	TAT1
YBR071W	#N/A
YBR073W	RDH54
YBR079C	RPG1
YBR081C	SPT7
YBR083W	TEC1
YBR094W	PBY1
YBR102C	EXO84
YBR105C	VID24
YBR119W	MUD1
YBR122C	MRPL36
YBR130C	SHE3
YBR132C	AGP2
YBR138C	#N/A
YBR142W	MAK5
YBR146W	MRPS9
YBR160W	CDC28
YBR161W	CSH1
YBR183W	YPC1
YBR185C	MBA1
YBR192W	RIM2
YBR200W	BEM1
YBR212W	NGR1
YBR215W	HPC2
YBR218C	PYC2
YBR229C	ROT2
YBR238C	#N/A
YBR239C	ERT1
YBR245C	ISW1
YBR251W	MRPS5
YBR265W	TSC10
YBR271W	EFM2
YBR281C	DUG2
YBR288C	APM3
YCL027W	FUS1
YCL031C	RRP7
YCL037C	SRO9
YCL038C	ATG22
YCL061C	MRC1
YCR003W	MRPL32
YCR015C	CTO1
YCR024C	SLM5
YCR026C	NPP1
YCR030C	SYP1
YCR044C	PER1
YCR047C	BUD23
YCR052W	RSC6
YCR057C	PWP2
YCR061W	#N/A
YCR067C	SED4
YCR077C	PAT1
YCR084C	TUP1
YCR094W	CDC50
YDL017W	CDC7
YDL018C	ERP3
YDL019C	OSH2
YDL025C	RTK1
YDL030W	PRP9
YDL031W	DBP10
YDL042C	SIR2
YDL045C	FAD1
YDL053C	PBP4
YDL054C	MCH1
YDL057W	#N/A
YDL058W	USO1
YDL060W	TSR1
YDL076C	RXT3
YDL101C	DUN1
YDL104C	QRI7
YDL105W	NSE4
YDL106C	PHO2
YDL110C	TMA17
YDL112W	TRM3
YDL119C	HEM25
YDL132W	CDC53
YDL134C	PPH21
YDL141W	BPL1
YDL149W	ATG9
YDL150W	RPC53
YDL167C	NRP1
YDL170W	UGA3
YDL188C	PPH22
YDL189W	RBS1
YDL190C	UFD2
YDL195W	SEC31
YDL198C	GGC1
YDL199C	#N/A
YDL204W	RTN2
YDL215C	GDH2
YDL223C	HBT1
YDL225W	SHS1
YDL234C	GYP7
YDR001C	NTH1
YDR003W-A	#N/A
YDR005C	MAF1
YDR009W	GAL3
YDR011W	SNQ2
YDR020C	DAS2
YDR027C	VPS54
YDR028C	REG1
YDR036C	EHD3
YDR041W	RSM10
YDR060W	MAK21
YDR061W	#N/A
YDR066C	RTR2
YDR067C	OCA6
YDR074W	TPS2
YDR097C	MSH6
YDR101C	ARX1
YDR108W	TRS85
YDR110W	FOB1
YDR111C	ALT2
YDR113C	PDS1
YDR116C	MRPL1
YDR117C	TMA64
YDR118W	APC4
YDR119W	VBA4
YDR121W	DPB4
YDR127W	ARO1
YDR130C	FIN1
YDR131C	#N/A
YDR132C	#N/A
YDR141C	DOP1
YDR150W	NUM1
YDR151C	CTH1
YDR162C	NBP2
YDR165W	TRM82
YDR169C	STB3
YDR172W	SUP35
YDR179W-A	NVJ3
YDR181C	SAS4
YDR182W	CDC1
YDR192C	NUP42
YDR194C	MSS116
YDR205W	MSC2
YDR206W	EBS1
YDR213W	UPC2
YDR217C	RAD9
YDR227W	SIR4
YDR232W	HEM1
YDR234W	LYS4
YDR235W	PRP42
YDR239C	#N/A
YDR243C	PRP28
YDR244W	PEX5
YDR258C	HSP78
YDR262W	#N/A
YDR264C	AKR1
YDR266C	HEL2
YDR280W	RRP45
YDR284C	DPP1
YDR289C	RTT103
YDR291W	HRQ1
YDR296W	MHR1
YDR300C	PRO1
YDR303C	RSC3
YDR305C	HNT2
YDR306C	#N/A
YDR307W	PMT7
YDR309C	GIC2
YDR312W	SSF2
YDR320C	SWA2
YDR322W	MRPL35
YDR324C	UTP4
YDR330W	UBX5
YDR331W	GPI8
YDR333C	RQC1
YDR335W	MSN5
YDR337W	MRPS28
YDR339C	FCF1
YDR346C	SVF1
YDR352W	YPQ2
YDR354W	TRP4
YDR356W	SPC110
YDR358W	GGA1
YDR376W	ARH1
YDR380W	ARO10
YDR394W	RPT3
YDR395W	SXM1
YDR398W	UTP5
YDR399W	HPT1
YDR414C	ERD1
YDR415C	#N/A
YDR416W	SYF1
YDR420W	HKR1
YDR434W	GPI17
YDR444W	#N/A
YDR460W	TFB3
YDR463W	STP1
YDR470C	UGO1
YDR472W	TRS31
YDR477W	SNF1
YDR480W	DIG2
YDR489W	SLD5
YDR490C	PKH1
YDR492W	IZH1
YDR494W	RSM28
YDR495C	VPS3
YDR498C	SEC20
YDR501W	PLM2
YDR506C	GMC1
YEL015W	EDC3
YEL022W	GEA2
YEL036C	ANP1
YEL046C	GLY1
YEL055C	POL5
YEL056W	HAT2
YEL063C	CAN1
YEL065W	SIT1
YER007W	PAC2
YER015W	FAA2
YER017C	AFG3
YER021W	RPN3
YER029C	SMB1
YER056C	FCY2
YER073W	ALD5
YER077C	MRX1
YER078C	ICP55
YER082C	UTP7
YER083C	GET2
YER087W	AIM10
YER095W	RAD51
YER101C	AST2
YER105C	NUP157
YER114C	BOI2
YER122C	GLO3
YER125W	RSP5
YER139C	RTR1
YER140W	EMP65
YER141W	COX15
YER143W	DDI1
YER145C	FTR1
YER149C	PEA2
YER164W	CHD1
YER168C	CCA1
YER170W	ADK2
YER171W	RAD3
YER172C	BRR2
YER175C	TMT1
YER182W	FMP10
YFL002C	SPB4
YFL009W	CDC4
YFL013C	IES1
YFL023W	BUD27
YFL025C	BST1
YFL034C-B	MOB2
YFL034W	MIL1
YFL036W	RPO41
YFL047W	RGD2
YFR002W	NIC96
YFR008W	FAR7
YFR009W	GCN20
YFR013W	IOC3
YFR027W	ECO1
YFR033C	QCR6
YFR038W	IRC5
YFR040W	SAP155
YFR043C	IRC6
YFR045W	#N/A
YFR051C	RET2
YGL006W	PMC1
YGL021W	ALK1
YGL038C	OCH1
YGL040C	HEM2
YGL043W	DST1
YGL057C	GEP7
YGL059W	PKP2
YGL060W	YBP2
YGL062W	PYC1
YGL065C	ALG2
YGL075C	MPS2
YGL083W	SCY1
YGL091C	NBP35
YGL092W	NUP145
YGL093W	SPC105
YGL095C	VPS45
YGL112C	TAF6
YGL114W	#N/A
YGL120C	PRP43
YGL125W	MET13
YGL129C	RSM23
YGL130W	CEG1
YGL141W	HUL5
YGL142C	GPI10
YGL143C	MRF1
YGL145W	TIP20
YGL161C	YIP5
YGL169W	SUA5
YGL172W	NUP49
YGL173C	XRN1
YGL185C	#N/A
YGL186C	TPN1
YGL203C	KEX1
YGL213C	SKI8
YGL219C	MDM34
YGL222C	EDC1
YGL223C	COG1
YGL237C	HAP2
YGL241W	KAP114
YGL244W	RTF1
YGR009C	SEC9
YGR012W	MCY1
YGR013W	SNU71
YGR021W	#N/A
YGR032W	GSC2
YGR038W	ORM1
YGR044C	RME1
YGR054W	#N/A
YGR055W	MUP1
YGR071C	ENV11
YGR076C	MRPL25
YGR077C	PEX8
YGR078C	PAC10
YGR081C	SLX9
YGR083C	GCD2
YGR086C	PIL1
YGR088W	CTT1
YGR100W	MDR1
YGR101W	PCP1
YGR104C	SRB5
YGR108W	CLB1
YGR110W	CLD1
YGR112W	SHY1
YGR117C	#N/A
YGR122W	#N/A
YGR125W	#N/A
YGR130C	#N/A
YGR140W	CBF2
YGR141W	VPS62
YGR146C	ECL1
YGR149W	GPC1
YGR162W	TIF4631
YGR171C	MSM1
YGR177C	ATF2
YGR178C	PBP1
YGR186W	TFG1
YGR187C	HGH1
YGR196C	FYV8
YGR198W	YPP1
YGR199W	PMT6
YGR202C	PCT1
YGR217W	CCH1
YGR227W	DIE2
YGR235C	MIC26
YGR239C	PEX21
YGR245C	SDA1
YGR246C	BRF1
YGR255C	COQ6
YGR266W	#N/A
YGR270W	YTA7
YGR281W	YOR1
YHL002W	HSE1
YHL003C	LAG1
YHL004W	MRP4
YHL007C	STE20
YHL013C	OTU2
YHL016C	DUR3
YHL017W	#N/A
YHL031C	GOS1
YHR005C	GPA1
YHR009C	TDA3
YHR016C	YSC84
YHR018C	ARG4
YHR024C	MAS2
YHR030C	SLT2
YHR031C	RRM3
YHR032W-A	#N/A
YHR037W	PUT2
YHR038W	RRF1
YHR058C	MED6
YHR062C	RPP1
YHR070W	TRM5
YHR072W	ERG7
YHR077C	NMD2
YHR079C	IRE1
YHR084W	STE12
YHR098C	SFB3
YHR099W	TRA1
YHR111W	UBA4
YHR114W	BZZ1
YHR118C	ORC6
YHR123W	EPT1
YHR127W	#N/A
YHR137W	ARO9
YHR144C	DCD1
YHR147C	MRPL6
YHR149C	SKG6
YHR155W	LAM1
YHR164C	DNA2
YHR166C	CDC23
YHR169W	DBP8
YHR171W	ATG7
YHR172W	SPC97
YHR181W	SVP26
YHR186C	KOG1
YHR187W	IKI1
YHR196W	UTP9
YHR207C	SET5
YIL001W	#N/A
YIL005W	EPS1
YIL009W	FAA3
YIL015W	BAR1
YIL022W	TIM44
YIL033C	BCY1
YIL048W	NEO1
YIL050W	PCL7
YIL066C	RNR3
YIL067C	#N/A
YIL070C	MAM33
YIL074C	SER33
YIL079C	AIR1
YIL085C	KTR7
YIL103W	DPH1
YIL108W	#N/A
YIL109C	SEC24
YIL118W	RHO3
YIL128W	MET18
YIL131C	FKH1
YIL137C	TMA108
YIL143C	SSL2
YIL154C	IMP2'
YIL155C	GUT2
YIR003W	AIM21
YIR005W	IST3
YIR007W	EGH1
YIR011C	STS1
YIR023W	DAL81
YIR034C	LYS1
YJL012C	VTC4
YJL016W	TPH3
YJL029C	VPS53
YJL033W	HCA4
YJL042W	MHP1
YJL050W	MTR4
YJL051W	IRC8
YJL053W	PEP8
YJL057C	IKS1
YJL061W	NUP82
YJL070C	#N/A
YJL072C	PSF2
YJL082W	IML2
YJL085W	EXO70
YJL088W	ARG3
YJL096W	MRPL49
YJL098W	SAP185
YJL099W	CHS6
YJL102W	MEF2
YJL110C	GZF3
YJL112W	MDV1
YJL125C	GCD14
YJL134W	LCB3
YJL154C	VPS35
YJL176C	SWI3
YJL193W	#N/A
YJL197W	UBP12
YJL198W	PHO90
YJL204C	RCY1
YJL208C	NUC1
YJR001W	AVT1
YJR005W	APL1
YJR010W	MET3
YJR015W	#N/A
YJR031C	GEA1
YJR076C	CDC11
YJR090C	GRR1
YJR091C	JSN1
YJR092W	BUD4
YJR093C	FIP1
YJR098C	#N/A
YJR103W	URA8
YJR109C	CPA2
YJR112W	NNF1
YJR122W	IBA57
YJR132W	NMD5
YJR133W	XPT1
YJR134C	SGM1
YJR137C	MET5
YJR140C	HIR3
YJR144W	MGM101
YJR149W	#N/A
YKL008C	LAC1
YKL010C	UFD4
YKL014C	URB1
YKL018W	SWD2
YKL021C	MAK11
YKL027W	TCD2
YKL029C	MAE1
YKL039W	PTM1
YKL042W	SPC42
YKL045W	PRI2
YKL047W	ANR2
YKL049C	CSE4
YKL054C	DEF1
YKL062W	MSN4
YKL072W	STB6
YKL074C	MUD2
YKL075C	#N/A
YKL088W	CAB3
YKL099C	UTP11
YKL105C	SEG2
YKL106W	AAT1
YKL120W	OAC1
YKL125W	RRN3
YKL126W	YPK1
YKL130C	SHE2
YKL134C	OCT1
YKL135C	APL2
YKL144C	RPC25
YKL148C	SDH1
YKL164C	PIR1
YKL167C	MRP49
YKL173W	SNU114
YKL179C	COY1
YKL189W	HYM1
YKL194C	MST1
YKL195W	MIA40
YKL203C	TOR2
YKL205W	LOS1
YKL209C	STE6
YKR003W	OSH6
YKR008W	RSC4
YKR010C	TOF2
YKR011C	#N/A
YKR030W	GMH1
YKR039W	GAP1
YKR048C	NAP1
YKR055W	RHO4
YKR056W	TRM2
YKR072C	SIS2
YKR079C	TRZ1
YKR082W	NUP133
YKR087C	OMA1
YKR089C	TGL4
YKR090W	PXL1
YKR093W	PTR2
YKR096W	ESL2
YLL001W	DNM1
YLL012W	YEH1
YLL026W	HSP104
YLL034C	RIX7
YLL035W	GRC3
YLL039C	UBI4
YLL040C	VPS13
YLL043W	FPS1
YLL058W	#N/A
YLL061W	MMP1
YLL062C	MHT1
YLL063C	AYT1
YLR001C	#N/A
YLR002C	NOC3
YLR006C	SSK1
YLR017W	MEU1
YLR023C	IZH3
YLR026C	SED5
YLR033W	RSC58
YLR034C	SMF3
YLR039C	RIC1
YLR049C	#N/A
YLR055C	SPT8
YLR064W	PER33
YLR069C	MEF1
YLR084C	RAX2
YLR085C	ARP6
YLR093C	NYV1
YLR098C	CHA4
YLR115W	CFT2
YLR129W	DIP2
YLR133W	CKI1
YLR134W	PDC5
YLR143W	DPH6
YLR148W	PEP3
YLR149C	#N/A
YLR163C	MAS1
YLR166C	SEC10
YLR168C	UPS2
YLR178C	TFS1
YLR183C	TOS4
YLR186W	EMG1
YLR190W	MMR1
YLR207W	HRD3
YLR210W	CLB4
YLR212C	TUB4
YLR213C	CRR1
YLR214W	FRE1
YLR215C	CDC123
YLR223C	IFH1
YLR225C	#N/A
YLR226W	BUR2
YLR228C	ECM22
YLR243W	GPN3
YLR248W	RCK2
YLR253W	MCP2
YLR257W	#N/A
YLR258W	GSY2
YLR260W	LCB5
YLR267W	BOP2
YLR274W	MCM5
YLR276C	DBP9
YLR287C	#N/A
YLR299W	ECM38
YLR310C	CDC25
YLR313C	SPH1
YLR321C	SFH1
YLR328W	NMA1
YLR332W	MID2
YLR335W	NUP2
YLR336C	SGD1
YLR350W	ORM2
YLR352W	#N/A
YLR360W	VPS38
YLR363C	NMD4
YLR368W	MDM30
YLR369W	SSQ1
YLR380W	CSR1
YLR381W	CTF3
YLR384C	IKI3
YLR386W	VAC14
YLR387C	REH1
YLR389C	STE23
YLR398C	SKI2
YLR401C	DUS3
YLR405W	DUS4
YLR407W	#N/A
YLR410W	VIP1
YLR418C	CDC73
YLR427W	MAG2
YLR454W	FMP27
YLR459W	GAB1
YML013W	UBX2
YML015C	TAF11
YML016C	PPZ1
YML017W	PSP2
YML057W	CMP2
YML061C	PIF1
YML064C	TEM1
YML071C	COG8
YML082W	#N/A
YML093W	UTP14
YML097C	VPS9
YML100W	TSL1
YML103C	NUP188
YML112W	CTK3
YML114C	TAF8
YML115C	VAN1
YML119W	#N/A
YML127W	RSC9
YMR010W	ANY1
YMR028W	TAP42
YMR031C	EIS1
YMR033W	ARP9
YMR037C	MSN2
YMR039C	SUB1
YMR041C	ARA2
YMR044W	IOC4
YMR054W	STV1
YMR058W	FET3
YMR067C	UBX4
YMR076C	PDS5
YMR078C	CTF18
YMR080C	NAM7
YMR086W	SEG1
YMR087W	#N/A
YMR098C	ATP25
YMR125W	STO1
YMR139W	RIM11
YMR144W	FDO1
YMR149W	SWP1
YMR152W	YIM1
YMR153W	NUP53
YMR155W	#N/A
YMR156C	TPP1
YMR157C	AIM36
YMR162C	DNF3
YMR189W	GCV2
YMR193W	MRPL24
YMR196W	#N/A
YMR197C	VTI1
YMR200W	ROT1
YMR209C	#N/A
YMR210W	MGL2
YMR211W	DML1
YMR212C	EFR3
YMR220W	ERG8
YMR221C	FMP42
YMR224C	MRE11
YMR227C	TAF7
YMR228W	MTF1
YMR229C	RRP5
YMR231W	PEP5
YMR239C	RNT1
YMR246W	FAA4
YMR247C	RKR1
YMR253C	#N/A
YMR255W	GFD1
YMR258C	ROY1
YMR259C	TRM732
YMR261C	TPS3
YMR267W	PPA2
YMR278W	PRM15
YMR281W	GPI12
YMR283C	RIT1
YMR285C	NGL2
YMR291W	TDA1
YMR300C	ADE4
YMR304W	UBP15
YMR309C	NIP1
YMR313C	TGL3
YNL021W	HDA1
YNL022C	RCM1
YNL026W	SAM50
YNL036W	NCE103
YNL041C	COG6
YNL049C	SFB2
YNL050C	#N/A
YNL051W	COG5
YNL059C	ARP5
YNL062C	GCD10
YNL065W	AQR1
YNL072W	RNH201
YNL074C	MLF3
YNL075W	IMP4
YNL087W	TCB2
YNL088W	TOP2
YNL095C	#N/A
YNL107W	YAF9
YNL111C	CYB5
YNL119W	NCS2
YNL132W	KRE33
YNL137C	NAM9
YNL152W	INN1
YNL154C	YCK2
YNL157W	IGO1
YNL163C	RIA1
YNL167C	SKO1
YNL169C	PSD1
YNL182C	IPI3
YNL186W	UBP10
YNL207W	RIO2
YNL212W	VID27
YNL214W	PEX17
YNL216W	RAP1
YNL218W	MGS1
YNL229C	URE2
YNL231C	PDR16
YNL238W	KEX2
YNL241C	ZWF1
YNL252C	MRPL17
YNL253W	TEX1
YNL256W	FOL1
YNL258C	DSL1
YNL267W	PIK1
YNL284C	MRPL10
YNL299W	TRF5
YNL310C	ZIM17
YNL313C	EMW1
YNL315C	ATP11
YNL316C	PHA2
YNL327W	EGT2
YNL330C	RPD3
YNR006W	VPS27
YNR007C	ATG3
YNR011C	PRP2
YNR012W	URK1
YNR013C	PHO91
YNR018W	RCF2
YNR026C	SEC12
YNR028W	CPR8
YNR033W	ABZ1
YNR038W	DBP6
YNR044W	AGA1
YNR049C	MSO1
YNR060W	FRE4
YNR074C	AIF1
YOL004W	SIN3
YOL007C	CSI2
YOL013C	HRD1
YOL019W	#N/A
YOL023W	IFM1
YOL025W	LAG2
YOL027C	MDM38
YOL031C	SIL1
YOL032W	OPI10
YOL033W	MSE1
YOL045W	PSK2
YOL052C	SPE2
YOL053W	AIM39
YOL059W	GPD2
YOL061W	PRS5
YOL065C	INP54
YOL076W	MDM20
YOL082W	ATG19
YOL090W	MSH2
YOL093W	TRM10
YOL094C	RFC4
YOL096C	COQ3
YOL098C	SDD3
YOL107W	#N/A
YOL115W	PAP2
YOL135C	MED7
YOL140W	ARG8
YOL142W	RRP40
YOR008C	SLG1
YOR014W	RTS1
YOR022C	DDL1
YOR033C	EXO1
YOR034C	AKR2
YOR035C	SHE4
YOR043W	WHI2
YOR048C	RAT1
YOR058C	ASE1
YOR076C	SKI7
YOR079C	ATX2
YOR087W	YVC1
YOR090C	PTC5
YOR091W	TMA46
YOR092W	ECM3
YOR101W	RAS1
YOR110W	TFC7
YOR112W	CEX1
YOR114W	#N/A
YOR116C	RPO31
YOR118W	RTC5
YOR124C	UBP2
YOR129C	AFI1
YOR131C	#N/A
YOR141C	ARP8
YOR143C	THI80
YOR153W	PDR5
YOR155C	ISN1
YOR160W	MTR10
YOR171C	LCB4
YOR207C	RET1
YOR211C	MGM1
YOR212W	STE4
YOR216C	RUD3
YOR220W	RCN2
YOR221C	MCT1
YOR223W	DSC3
YOR226C	ISU2
YOR229W	WTM2
YOR244W	ESA1
YOR250C	CLP1
YOR259C	RPT4
YOR272W	YTM1
YOR278W	HEM4
YOR291W	YPK9
YOR296W	#N/A
YOR316C	COT1
YOR326W	MYO2
YOR342C	#N/A
YOR350C	MNE1
YOR352W	TFB6
YOR353C	SOG2
YOR354C	MSC6
YOR370C	MRS6
YPL007C	TFC8
YPL009C	RQC2
YPL019C	VTC3
YPL030W	TRM44
YPL032C	SVL3
YPL040C	ISM1
YPL045W	VPS16
YPL052W	OAZ1
YPL057C	SUR1
YPL060W	MFM1
YPL065W	VPS28
YPL066W	RGL1
YPL069C	BTS1
YPL077C	#N/A
YPL081W	RPS9A
YPL084W	BRO1
YPL085W	SEC16
YPL092W	SSU1
YPL093W	NOG1
YPL100W	ATG21
YPL101W	ELP4
YPL103C	FMP30
YPL107W	#N/A
YPL109C	#N/A
YPL112C	PEX25
YPL115C	BEM3
YPL118W	MRP51
YPL123C	RNY1
YPL125W	KAP120
YPL126W	NAN1
YPL133C	RDS2
YPL139C	UME1
YPL146C	NOP53
YPL152W	RRD2
YPL159C	PET20
YPL161C	BEM4
YPL169C	MEX67
YPL173W	MRPL40
YPL176C	TRE1
YPL180W	TCO89
YPL190C	NAB3
YPL202C	AFT2
YPL210C	SRP72
YPL212C	PUS1
YPL213W	LEA1
YPL215W	CBP3
YPL222W	FMP40
YPL228W	CET1
YPL231W	FAS2
YPL260W	CUB1
YPL265W	DIP5
YPR003C	#N/A
YPR008W	HAA1
YPR010C	RPA135
YPR018W	RLF2
YPR019W	MCM4
YPR023C	EAF3
YPR024W	YME1
YPR025C	CCL1
YPR029C	APL4
YPR040W	TIP41
YPR047W	MSF1
YPR056W	TFB4
YPR068C	HOS1
YPR072W	NOT5
YPR079W	MRL1
YPR089W	#N/A
YPR091C	NVJ2
YPR097W	#N/A
YPR104C	FHL1
YPR107C	YTH1
YPR124W	CTR1
YPR125W	YLH47
YPR135W	CTF4
YPR137W	RRP9
YPR139C	LOA1
YPR140W	TAZ1
YPR144C	NOC4
YPR145W	ASN1
YPR149W	NCE102
YPR155C	NCA2
YPR159W	KRE6
YPR178W	PRP4
YPR184W	GDB1
